# Supplementary material for: Molecular analyses of zebrafish V0v spinal interneurons and identification of transcriptional regulators downstream of Evx1 and Evx2 in these cells
Source: Neural Dev. 2023 Nov 28;18:8. doi: 10.1186/s13064-023-00176-w (PMC10683209; doi:10.1186/s13064-023-00176-w)
Supplement: Supplementary file 6 — Additional file 6: Supplementary Table 2. Hurdle Model Statistical Analyses of Differential Expression in Our Single-Cell RNA-Seq Atlas of V0v Spinal Interneurons From an Incross of Zebrafish evx1i232/+;evx2sa140/+ Heterozygous Parents. Statistically robust Hurdle modelling was performed to analyze differential gene expression between distinct cell populations in our 48 h post-mitotic V0v spinal interneuron single-cell RNA-seq atlas (see Fig 6A and Methods). Each Excel sheet corresponds to a distinct Hurdle model statistical comparison of differential gene expression. The specific comparison is indicated on the Excel page tab. WT1: WT Group 1; WT2: WT Group 2; M1: Mutant Group 1; M2: Mutant Group 2; M3: Mutant Group 3. On each page, column A lists the gene ID from the Lawson Lab zebrafish transcriptome annotation model V4.3.2 (50). Column B lists the gene symbol. (Note that skor2, neff1, isl1a, pou2f2a, pou2f2b and zfhx3b genes returned previous gene names in the Lawson annotation. For ease of comparison, the current gene names shown in this paper are given in column B, with the Lawson gene symbols shown in parentheses). Column C provides the P-value for the comparison. This has not been corrected for multiple testing. Column D provides the P-value corrected for multiple testing by the application of the False Discovery Rate (FDR) Benjamini Hochberg method (46). Column E shows the ratio of the least squares mean reads for the antecedent (first population, column G) versus the consequent (second population, column H) population in the comparison. Column F shows the fold-change. The fold-change is converted from the ratio values in column E. When the ratio in column E is greater than 1, the fold-change in column F is identical to the ratio in column E. When the ratio in column E is less than 1, the fold-change in column F is calculated using the formula: -1/ratio. Each row corresponds to a distinct gene symbol. Each sheet has been sorted by the fold-change value in co [file 13064_2023_176_MOESM6_ESM.xlsx]

## Sheet: (M1+2) vs (WT1+2)
Lawson V4.3.2 Gene ID	Gene Symbol	P-value ((M1+2) vs (WT1+2))	FDR step up ((M1+2) vs (WT1+2))	Ratio ((M1+2) vs (WT1+2))	Fold change ((M1+2) vs (WT1+2))	LSMean (M1+2)	LSMean (WT1+2)
LL0000020626	nrn1a	0	0	0.0164122	-60.9304	8.33355	507.767
LL0000022337	pou3f3b	0	0	0.0211391	-47.3057	3.22766	152.687
LL0000038729	skor2 (zgc:153395)	0	0	0.0227578	-43.9409	1.22917	54.0109
LL0000020596	nr5a2	0	0	0.0265258	-37.6992	1.07458	40.5107
LL0000022335	pou3f2b	0	0	0.038676	-25.8558	4.88128	126.209
LL0000029654	sulf2b	0	0	0.0420229	-23.7966	2.73692	65.1293
LL0000001916	birc6-as2	0	0	0.0529557	-18.8837	2.63394	49.7386
LL0000009857	evx2	0	0	0.0563924	-17.7329	1.9092	33.8556
LL0000023396	rem2	0	0	0.0589174	-16.9729	1.74298	29.5835
LL0000029594	strbp	0	0	0.0606919	-16.4767	3.23807	53.3527
LL0000028522	slc17a6a	0	0	0.0629992	-15.8732	1.98426	31.4965
LL0000018526	mafba	0	0	0.0636036	-15.7224	4.26682	67.0846
LL0000019503	mpped2a	0	0	0.0664398	-15.0512	6.3006	94.8317
LL0000029041	snap25b	0	0	0.0786013	-12.7224	17.5067	222.728
LL0000000478	agrn	0	0	0.0801314	-12.4795	3.64422	45.478
LL0000001723	b3glcta	0	0	0.0921362	-10.8535	1.31749	14.2994
LL0000040262	txn	0	0	0.103473	-9.66432	1.25645	12.1427
LL0000019641	msi2b	0	0	0.106762	-9.36659	12.2574	114.81
LL0000001612	atp5mc3a	0	0	0.113001	-8.84948	74.9854	663.582
LL0000024330	scxa	0	0	0.113911	-8.7788	1.95701	17.1802
LL0000020785	nxph3	0	0	0.115384	-8.66674	1.2071	10.4616
LL0000039884	pou2f2a (LOC100537384)	0	0	0.116807	-8.56115	27.1345	232.302
LL0000031854	vim	0	0	0.120653	-8.28823	13.9983	116.021
LL0000039194	neff1 (zgc:65851)	0	0	0.123109	-8.12288	1.47125	11.9508
LL0000031808	vat1	0	0	0.135411	-7.38492	5.91796	43.7037
LL0000031042	trarg1a	0	0	0.13783	-7.2553	4.61101	33.4543
LL0000012396	hspe1	0	0	0.145494	-6.87315	13.8587	95.2532
LL0000012291	hpca	0	0	0.146892	-6.80773	17.0255	115.905
LL0000021361	pcdh17	0	0	0.14719	-6.79394	5.31411	36.1037
LL0000040111	pou2f2b (pou2f2a)	0	0	0.147472	-6.78096	29.5712	200.521
LL0000023265	rbfox3a	0	0	0.154777	-6.46089	7.52066	48.5902
LL0000038752	zgc:153867	0	0	0.157481	-6.34996	12.5098	79.437
LL0000020585	nr2f5	0	0	0.160529	-6.22939	1.54813	9.64392
LL0000001599	atp2b2	0	0	0.164229	-6.08907	11.3455	69.0833
LL0000031262	tspan9a	0	0	0.171884	-5.81788	5.34142	31.0757
LL0000000322	adcyap1b	0	0	0.177996	-5.61811	1.39179	7.81922
LL0000021196	pabpc1b	0	0	0.183825	-5.43996	8.30995	45.2058
LL0000038414	zfhx3b (zfhx3)	0	0	0.184008	-5.43455	62.7084	340.792
LL0000009587	elovl6	0	0	0.185208	-5.39934	3.75262	20.2617
LL0000027113	si:dkey-215k6.1	0	0	0.191404	-5.22456	1.05506	5.51225
LL0000006144	cplx2l	0	0	0.194715	-5.13572	515.469	2647.31
LL0000002394	BX247868.1	0	0	0.199781	-5.00549	1.83291	9.1746
LL0000009984	fam131ba	0	0	0.209103	-4.78233	1.61368	7.71714
LL0000007034	CR847968.1	0	0	0.21075	-4.74497	6.66087	31.6056
LL0000021342	pbx1b	0	0	0.212888	-4.69731	8.88344	41.7282
LL0000012180	hmgn3	0	0	0.213178	-4.69093	103.821	487.018
LL0000000219	actb1	0	0	0.21746	-4.59854	347.495	1597.97
LL0000014232	LOC100334937	0	0	0.219236	-4.5613	2.54314	11.6
LL0000020389	nlgn1	0	0	0.220971	-4.52548	1.34027	6.06536
LL0000013268	khdrbs1b	0	0	0.222709	-4.49017	6.54179	29.3737
LL0000040121	ptprsa	0	0	0.226517	-4.41468	5.26375	23.2378
LL0000001619	atp5pd	0	0	0.227829	-4.38925	41.3135	181.335
LL0000003891	c1qbp	0	0	0.228222	-4.38171	2.21653	9.71217
LL0000008531	cycsb	0	0	0.230111	-4.34574	59.392	258.102
LL0000039792	ebf3a	0	0	0.236074	-4.23596	2.09154	8.85968
LL0000009814	esrrb	0	0	0.236808	-4.22283	1.97416	8.33656
LL0000001100	anxa13l	0	0	0.239948	-4.16756	4.22548	17.61
LL0000030688	tmsb	0	0	0.241147	-4.14685	202.786	840.924
LL0000005211	cct3	0	0	0.245553	-4.07244	14.0128	57.0662
LL0000005215	cct7	0	0	0.246051	-4.0642	23.4154	95.1648
LL0000029149	soga1	0	0	0.248243	-4.02832	2.01356	8.11125
LL0000018626	map7d2b	0	0	0.252689	-3.95743	13.3866	52.9764
LL0000024323	scrt1a	0	0	0.258784	-3.86422	19.9127	76.9471
LL0000013411	klhl4	0	0	0.260732	-3.83535	1.30112	4.99026
LL0000029430	ssr3	0	0	0.260811	-3.83419	24.0834	92.3406
LL0000031668	uqcrh	0	0	0.263594	-3.79372	47.3788	179.742
LL0000003719	BX927333.1	0	0	0.266145	-3.75735	1.67948	6.31038
LL0000006107	cox5ab	0	0	0.267539	-3.73777	25.2311	94.3081
LL0000011450	gnao1b	0	0	0.268822	-3.71993	6.10199	22.699
LL0000010177	fbrsl1	0	0	0.268998	-3.7175	1.85044	6.87901
LL0000030097	tcp1	0	0	0.271762	-3.67968	29.3578	108.027
LL0000000514	aimp1	0	0	0.271789	-3.67933	4.66174	17.1521
LL0000012741	inab	0	0	0.273811	-3.65215	28.1719	102.888
LL0000031355	tuba8l4	0	0	0.274441	-3.64377	10.465	38.1319
LL0000029938	tagln3b	0	0	0.276212	-3.62041	1.09654	3.96994
LL0000012115	hint1	0	0	0.276526	-3.6163	23.7329	85.8253
LL0000005335	cdh4	0	0	0.278104	-3.59577	1.84449	6.63236
LL0000023312	rbms2b	0	0	0.282159	-3.5441	2.08954	7.40554
LL0000026205	si:ch73-119p20.1	0	0	0.282497	-3.53986	38.1724	135.125
LL0000027499	si:dkey-280e21.3	0	0	0.283292	-3.52992	5.90476	20.8433
LL0000030816	tomm7	0	0	0.284469	-3.51532	12.8453	45.1554
LL0000040059	meis2b	0	0	0.28549	-3.50274	2.29552	8.04063
LL0000005263	cd9a	0	0	0.286788	-3.4869	38.0506	132.678
LL0000011387	glra1	0	0	0.288699	-3.46381	3.05209	10.5719
LL0000018804	mdh2	0	0	0.288736	-3.46337	34.9025	120.88
LL0000021352	pcbp4	0	0	0.289704	-3.4518	2.36352	8.15842
LL0000030020	tbcb	0	0	0.29093	-3.43725	14.271	49.0529
LL0000018631	mapk11	0	0	0.29188	-3.42607	3.12333	10.7007
LL0000022181	plxna3	0	0	0.291964	-3.42508	4.4924	15.3868
LL0000001597	atp2b1a	0	0	0.29269	-3.41659	16.8748	57.6544
LL0000009493	eif2s2	0	0	0.296203	-3.37607	59.2764	200.121
LL0000031360	tubb5	0	0	0.296487	-3.37283	475.43	1603.54
LL0000001608	atp5if1a	0	0	0.296917	-3.36794	12.5333	42.2116
LL0000018436	lsm6	0	0	0.298387	-3.35135	62.9207	210.869
LL0000013370	klf7a	0	0	0.298858	-3.34607	17.8967	59.8837
LL0000029572	stmn2b	0	0	0.299059	-3.34382	20.6771	69.1406
LL0000008689	dbi	0	0	0.299499	-3.33891	19.2113	64.1447
LL0000029644	suclg1	0	0	0.301447	-3.31734	22.2707	73.8792
LL0000031357	tubb2	0	0	0.306437	-3.26332	76.1031	248.348
LL0000008529	cyc1	0	0	0.308849	-3.23783	15.4653	50.0739
LL0000001620	atp5pf	0	0	0.309408	-3.23198	107.082	346.086
LL0000019531	mrpl12	0	0	0.30942	-3.23186	2.68126	8.66545
LL0000020101	ndrg3a	0	0	0.309492	-3.2311	21.1766	68.4235
LL0000022180	plxna2	0	0	0.3112	-3.21336	1.36201	4.37664
LL0000001605	atp5f1d	0	0	0.312076	-3.20435	58.2256	186.575
LL0000021156	oxr1b	0	0	0.312135	-3.20374	1.56007	4.99808
LL0000005213	cct5	0	0	0.312141	-3.20368	51.16	163.9
LL0000031542	uchl1	0	0	0.312388	-3.20115	5.71799	18.3041
LL0000040132	rps17	0	0	0.313283	-3.192	110.473	352.63
LL0000018630	mapk10	0	0	0.314082	-3.18388	9.85629	31.3812
LL0000023750	rnd3a	0	0	0.316324	-3.16132	5.85154	18.4986
LL0000030343	tjp1a	0	0	0.316879	-3.15578	2.0139	6.35543
LL0000030315	timm10	0	0	0.317764	-3.14699	5.54266	17.4427
LL0000021683	phb	0	0	0.318708	-3.13767	2.64398	8.29592
LL0000020702	nuak1b	0	0	0.322055	-3.10506	3.29072	10.2179
LL0000023909	rpl22l1	0	0	0.322553	-3.10027	26.5625	82.351
LL0000001614	atp5md	0	0	0.322641	-3.09942	42.1367	130.6
LL0000020140	ndufb5	0	0	0.324459	-3.08206	11.628	35.8382
LL0000009717	ephb3	0	0	0.325941	-3.06804	9.04138	27.7393
LL0000005262	cd99l2	0	0	0.327784	-3.05079	19.3623	59.0704
LL0000001604	atp5f1c	0	0	0.329305	-3.0367	33.0736	100.435
LL0000020166	nectin1b	0	0	0.332438	-3.00808	2.15879	6.49383
LL0000020142	ndufb7	0	0	0.332477	-3.00773	39.159	117.78
LL0000023932	rpl5a	0	0	0.334283	-2.99148	58.8378	176.012
LL0000004900	capzb	0	0	0.335218	-2.98313	24.3637	72.6802
LL0000029404	srsf3b	0	0	0.336446	-2.97224	29.7225	88.3424
LL0000018576	map1ab	3.33067e-16	8.61243e-15	0.337485	-2.96309	17.3381	51.3745
LL0000021628	pfdn4	0	0	0.339122	-2.94879	10.7848	31.8022
LL0000022751	psmb6	0	0	0.339943	-2.94167	30.453	89.5826
LL0000028523	slc17a6b	1.55431e-14	3.17205e-13	0.340497	-2.93689	1.18447	3.47865
LL0000030422	tmco1	0	0	0.342824	-2.91695	4.35102	12.6917
LL0000030329	timm9	0	0	0.343061	-2.91493	4.48818	13.0827
LL0000019371	mllt11	0	0	0.344141	-2.90578	244.509	710.49
LL0000005210	cct2	0	0	0.34568	-2.89285	49.5104	143.226
LL0000019671	mt-nd1	0	0	0.346459	-2.88634	83.8171	241.925
LL0000038285	ywhaz	0	0	0.346696	-2.88437	22.1366	63.8503
LL0000004094	CABZ01039304.1	0	0	0.347713	-2.87594	2.33986	6.72928
LL0000022533	prdx2	1.03251e-14	2.15548e-13	0.347947	-2.874	12.9316	37.1653
LL0000029083	snrpf	0	0	0.349422	-2.86187	25.004	71.5584
LL0000000065	abcf1	4.996e-15	1.09443e-13	0.349629	-2.86017	5.29738	15.1514
LL0000020145	ndufc2	1.11022e-16	3.021e-15	0.349734	-2.85932	10.5575	30.1873
LL0000005399	cdv3	1.33227e-15	3.20802e-14	0.349759	-2.85911	9.73188	27.8245
LL0000001618	atp5pb	0	0	0.351002	-2.84898	92.6915	264.077
LL0000030810	tomm22	3.9968e-15	8.88374e-14	0.353311	-2.83037	10.0409	28.4193
LL0000005323	cdh18a	4.44089e-16	1.1275e-14	0.354176	-2.82345	1.04195	2.9419
LL0000009314	dynll2b	1.9984e-14	4.01977e-13	0.355508	-2.81287	27.8347	78.2955
LL0000022734	psma3	9.99201e-16	2.43826e-14	0.356733	-2.80322	17.6471	49.4687
LL0000006106	cox5aa	0	0	0.358389	-2.79026	154.325	430.608
LL0000011349	gjd1a	2.22045e-15	5.14917e-14	0.359199	-2.78397	6.4866	18.0585
LL0000005212	cct4	6.77236e-15	1.45382e-13	0.35972	-2.77994	11.6405	32.3598
LL0000022374	ppib	0	0	0.360541	-2.77361	63.3915	175.824
LL0000022778	psmd8	0	0	0.361894	-2.76324	7.74916	21.4128
LL0000002014	brinp1	0	0	0.362046	-2.76208	2.46491	6.80827
LL0000004982	cbln2b	0	0	0.362483	-2.75875	1.08741	2.9999
LL0000030406	tma7	6.66134e-16	1.6566e-14	0.363223	-2.75313	29.6499	81.6299
LL0000009649	eno2	6.66134e-16	1.6566e-14	0.363369	-2.75203	35.2799	97.0912
LL0000005726	ckbb	0	0	0.364175	-2.74593	621.803	1707.43
LL0000020125	ndufab1b	2.54241e-14	5.06923e-13	0.364309	-2.74492	22.4253	61.5558
LL0000024365	sec11a	1.11022e-16	3.021e-15	0.365937	-2.73271	7.58087	20.7163
LL0000028125	si:dkeyp-123h10.2	0	0	0.366132	-2.73126	1.73097	4.72772
LL0000028761	slc3a2b	5.55112e-16	1.39768e-14	0.369509	-2.70629	14.4308	39.0539
LL0000031380	tusc3	0	0	0.37044	-2.69949	23.2935	62.8805
LL0000028868	slc7a8a	0	0	0.370872	-2.69635	1.35551	3.65492
LL0000020121	ndufa8	6.99441e-15	1.49972e-13	0.371676	-2.69051	12.185	32.784
LL0000024350	sdhb	3.33067e-14	6.4916e-13	0.372637	-2.68358	25.4551	68.3107
LL0000009520	eif4e1c	7.99361e-15	1.69796e-13	0.372712	-2.68303	4.58809	12.31
LL0000030814	tomm5	0	0	0.374627	-2.66932	15.1697	40.4927
LL0000001607	atp5fa1	0	0	0.376402	-2.65673	179.425	476.685
LL0000039791	ebf1a	0	0	0.376414	-2.65665	1.77442	4.71401
LL0000031543	uchl3	1.55431e-15	3.71322e-14	0.378008	-2.64545	4.01671	10.626
LL0000021579	pdzrn4	0	0	0.380458	-2.62841	2.72806	7.17048
LL0000031667	uqcrfs1	7.77156e-16	1.91699e-14	0.38085	-2.62571	57.5581	151.131
LL0000011241	gdi1	4.44089e-16	1.1275e-14	0.382922	-2.6115	10.6983	27.9385
LL0000009478	eif1axb	2.9976e-15	6.80403e-14	0.383897	-2.60487	49.1108	127.927
LL0000019471	mpc1	9.40359e-14	1.69153e-12	0.383951	-2.6045	40.8379	106.362
LL0000012203	hnrnpa0a	4.21885e-15	9.3317e-14	0.384096	-2.60352	90.7433	236.252
LL0000004911	carmil2	1.11022e-16	3.021e-15	0.385506	-2.594	10.1354	26.2913
LL0000038731	zgc:153426	0	0	0.38625	-2.589	168.599	436.503
LL0000012250	hoxa9a	9.31477e-14	1.67721e-12	0.386419	-2.58787	43.4753	112.508
LL0000024416	selenow2a	0	0	0.386729	-2.58579	8.70022	22.4969
LL0000008833	denr	2.55351e-15	5.87663e-14	0.387157	-2.58293	11.6411	30.0683
LL0000009538	eif5a	2.94209e-14	5.77132e-13	0.387201	-2.58264	11.8424	30.5846
LL0000030317	timm13	1.9984e-15	4.67595e-14	0.388965	-2.57092	3.08898	7.94155
LL0000021978	pip4k2ab	4.44089e-16	1.1275e-14	0.391731	-2.55277	9.09492	23.2173
LL0000012210	hnrnpabb	3.21965e-15	7.27177e-14	0.391862	-2.55192	131.697	336.08
LL0000005560	chchd10	1.11022e-15	2.69473e-14	0.39187	-2.55187	1.47583	3.76613
LL0000019045	minos1	1.54454e-12	2.2386e-11	0.391982	-2.55114	9.32131	23.78
LL0000004790	cadm3	1.56986e-13	2.7505e-12	0.392899	-2.54518	20.4124	51.9533
LL0000028621	slc25a3b	0	0	0.394191	-2.53684	432.856	1098.09
LL0000024903	si:ch211-106h4.9	0	0	0.395972	-2.52543	1.98637	5.01644
LL0000022752	psmb7	7.34302e-13	1.1474e-11	0.397703	-2.51444	32.1583	80.8602
LL0000023085	rab5if	4.10783e-14	7.84668e-13	0.398856	-2.50717	7.24114	18.1548
LL0000020782	nxph1	0	0	0.399429	-2.50357	1.16623	2.91974
LL0000021622	pex5lb	0	0	0.399533	-2.50292	1.35456	3.39036
LL0000030344	tjp1b	3.33067e-16	8.61243e-15	0.399716	-2.50178	3.73199	9.3366
LL0000005860	cmpk	3.39728e-14	6.60023e-13	0.400951	-2.49407	5.41689	13.5101
LL0000023647	rhoab	1.62759e-13	2.84344e-12	0.401381	-2.4914	30.7975	76.7289
LL0000020548	nptna	1.0747e-13	1.92367e-12	0.40194	-2.48794	35.6438	88.6794
LL0000018577	map1b	1.0505e-11	1.31885e-10	0.402163	-2.48656	11.5375	28.6886
LL0000022755	psmc1a	3.06422e-14	5.99795e-13	0.403515	-2.47822	8.05598	19.9645
LL0000001942	bmp16	3.61068e-08	2.07543e-07	0.403648	-2.47741	1.01767	2.52118
LL0000008658	dachd	9.9365e-13	1.50361e-11	0.407406	-2.45455	8.53056	20.9387
LL0000024415	selenow1	8.59646e-13	1.31948e-11	0.408145	-2.45011	24.6111	60.2999
LL0000020007	nav3	0	0	0.408971	-2.44516	1.5706	3.84036
LL0000030690	tmsb2	0	0	0.409502	-2.44199	184.485	450.51
LL0000019599	mrps36	5.44009e-15	1.18317e-13	0.411134	-2.4323	4.42565	10.7645
LL0000038275	ywhaba	5.4734e-14	1.02508e-12	0.411306	-2.43128	65.7149	159.771
LL0000004899	capza1b	2.07112e-12	2.93178e-11	0.41137	-2.4309	11.7799	28.6357
LL0000022333	pou3f1	0	0	0.412104	-2.42657	1.27488	3.09358
LL0000011675	gpx4b	6.43929e-14	1.18765e-12	0.412615	-2.42357	56.6969	137.409
LL0000011527	got2b	3.77121e-12	5.13855e-11	0.412711	-2.423	11.3292	27.4506
LL0000024325	scrt2	1.11022e-16	3.021e-15	0.414466	-2.41274	2.85169	6.88041
LL0000022424	ppp1r14c	9.01823e-12	1.14482e-10	0.414917	-2.41012	17.0194	41.0187
LL0000001621	atp5po	3.54716e-13	5.85427e-12	0.416225	-2.40255	65.1923	156.628
LL0000001404	arpc5la	1.11022e-16	3.021e-15	0.416293	-2.40215	3.30902	7.94878
LL0000023993	rps6	1.44329e-15	3.45706e-14	0.416903	-2.39864	116.173	278.658
LL0000020119	ndufa6	8.99725e-13	1.37867e-11	0.417282	-2.39646	59.2304	141.943
LL0000006117	cox7a2a	0	0	0.417633	-2.39444	263.518	630.979
LL0000018414	lrrtm1	9.20551e-10	7.57239e-09	0.418882	-2.38731	12.4435	29.7064
LL0000019472	mpc2	2.49663e-11	2.88736e-10	0.418913	-2.38713	10.2866	24.5554
LL0000016485	LOC108181449	1.11022e-16	3.021e-15	0.419679	-2.38277	3.12307	7.44157
LL0000021626	pfdn1	2.77556e-15	6.36351e-14	0.419751	-2.38236	12.651	30.1392
LL0000011472	gng2	0	0	0.419892	-2.38157	217.75	518.586
LL0000023918	rpl3	0	0	0.421301	-2.3736	272.036	645.705
LL0000022366	ppfia4	1.22125e-15	2.9524e-14	0.422208	-2.3685	27.6173	65.4116
LL0000018801	mdh1aa	2.69162e-12	3.76331e-11	0.422398	-2.36743	41.7398	98.8162
LL0000012508	ifrd1	9.98035e-12	1.25819e-10	0.423163	-2.36316	18.8693	44.5912
LL0000024301	scn4ba	8.99281e-15	1.89913e-13	0.423505	-2.36125	1.33634	3.15542
LL0000006098	cox17	2.66454e-15	6.12439e-14	0.423744	-2.35991	2.18976	5.16764
LL0000001235	arf2b	2.23975e-11	2.62202e-10	0.42454	-2.35549	6.05057	14.2521
LL0000020432	nmt1a	2.20535e-12	3.11452e-11	0.42668	-2.34368	7.92231	18.5673
LL0000023339	rcan1a	1.88738e-15	4.439e-14	0.427118	-2.34128	4.62498	10.8284
LL0000022829	ptges3a	1.06848e-12	1.60351e-11	0.428021	-2.33634	13.4674	31.4644
LL0000021199	pabpn1	8.9373e-14	1.61724e-12	0.428123	-2.33577	19.932	46.5567
LL0000031347	tuba1b	1.77636e-15	4.19958e-14	0.428161	-2.33557	8.65812	20.2217
LL0000008782	ddx39ab	5.47362e-12	7.19955e-11	0.428198	-2.33537	18.6426	43.5372
LL0000022741	psmb1	5.84883e-11	6.19384e-10	0.428253	-2.33507	20.864	48.7188
LL0000000491	ahcyl1	1.7375e-13	3.01808e-12	0.428546	-2.33347	5.08184	11.8584
LL0000012726	immt	0	0	0.428566	-2.33336	2.39621	5.59122
LL0000020355	nkain2	0	0	0.428692	-2.33268	1.76281	4.11207
LL0000020713	nudc	0	0	0.42881	-2.33204	5.16998	12.0566
LL0000038440	zgc:100906	1.66533e-15	3.95251e-14	0.429011	-2.33094	3.85562	8.98722
LL0000012790	insm1a	1.05471e-13	1.89349e-12	0.429455	-2.32853	2.7722	6.45515
LL0000022740	psma8	1.70974e-14	3.46594e-13	0.429804	-2.32664	5.66365	13.1773
LL0000021645	pfn2l	6.20271e-12	8.07683e-11	0.42988	-2.32623	49.9965	116.303
LL0000006114	cox6c	3.33067e-16	8.61243e-15	0.430803	-2.32125	126.109	292.729
LL0000009602	emc2	8.63754e-14	1.56455e-12	0.43155	-2.31723	21.5249	49.878
LL0000029571	stmn2a	0	0	0.431718	-2.31633	274.957	636.891
LL0000028354	si:rp71-45k5.4	1.11022e-16	3.021e-15	0.432133	-2.3141	11.4918	26.5932
LL0000000220	actb2	0	0	0.432231	-2.31358	1128.87	2611.72
LL0000020081	mt-nd4	3.44449e-11	3.85393e-10	0.432503	-2.31212	27.53	63.6528
LL0000023849	robo3	0	0	0.433121	-2.30882	2.52738	5.83527
LL0000012336	hsbp1a	2.33422e-11	2.71951e-10	0.43382	-2.3051	26.1025	60.1689
LL0000009317	dynlt3	2.82574e-12	3.94477e-11	0.43498	-2.29895	18.8684	43.3777
LL0000021527	pdha1a	2.67564e-14	5.28852e-13	0.435162	-2.29799	7.68322	17.656
LL0000020148	ndufs3	5.72542e-13	9.11062e-12	0.435609	-2.29564	15.2727	35.0606
LL0000001613	atp5mc3b	0	0	0.436078	-2.29317	526.488	1207.32
LL0000030434	tmed7	1.48315e-12	2.16167e-11	0.437263	-2.28695	30.6488	70.0924
LL0000008039	CU539058.1	0	0	0.437798	-2.28416	2.37712	5.42971
LL0000024351	sdhc	1.20159e-12	1.78562e-11	0.437904	-2.28361	4.69558	10.7229
LL0000019589	mrps24	1.4988e-14	3.0622e-13	0.438859	-2.27864	2.95476	6.73282
LL0000020354	nkain1	1.52701e-10	1.48176e-09	0.438923	-2.2783	28.6765	65.3338
LL0000031060	trhra	7.98805e-13	1.23652e-11	0.439123	-2.27727	1.36062	3.0985
LL0000028265	si:dkeyp-77h1.4	1.08968e-12	1.6313e-11	0.439169	-2.27703	2.37507	5.40811
LL0000020652	nsfl1c	1.10356e-13	1.97147e-12	0.440859	-2.2683	4.59898	10.4319
LL0000005834	clstn1	9.36251e-13	1.43103e-11	0.441329	-2.26588	14.9373	33.8461
LL0000009501	eif3f	4.44089e-16	1.1275e-14	0.441426	-2.26539	128.228	290.486
LL0000029078	snrpd1	4.81837e-13	7.76226e-12	0.441497	-2.26502	18.435	41.7556
LL0000019007	mibp2	5.29223e-11	5.66372e-10	0.443414	-2.25523	21.3593	48.17
LL0000020549	nptnb	9.10383e-14	1.64248e-12	0.444482	-2.24981	9.80023	22.0487
LL0000030876	tpm3	7.86038e-14	1.43521e-12	0.445066	-2.24686	4.43605	9.96719
LL0000019571	mrpl54	6.13953e-14	1.13813e-12	0.44528	-2.24578	3.2583	7.31742
LL0000020111	ndufa12	1.08715e-09	8.82323e-09	0.446765	-2.23831	14.918	33.3913
LL0000022748	psmb3	4.13192e-12	5.57579e-11	0.447526	-2.23451	13.8004	30.8372
LL0000029077	snrpc	8.23785e-14	1.49812e-12	0.448424	-2.23003	4.1137	9.17369
LL0000022916	ptprub	1.42109e-14	2.90995e-13	0.448504	-2.22964	1.07847	2.40461
LL0000022422	ppp1r14ba	3.12572e-12	4.3172e-11	0.449019	-2.22708	5.80357	12.925
LL0000005567	chchd6b	5.32907e-15	1.1618e-13	0.449255	-2.22591	2.90682	6.47032
LL0000005296	cdc42l	5.38458e-14	1.00948e-12	0.449717	-2.22362	5.41152	12.0332
LL0000020143	ndufb8	2.05391e-14	4.12687e-13	0.451135	-2.21663	124.005	274.873
LL0000039758	adcyap1r1b	1.11022e-16	3.021e-15	0.451551	-2.21459	1.43234	3.17205
LL0000005956	coa3a	6.2651e-11	6.61542e-10	0.451586	-2.21442	4.81655	10.6659
LL0000001610	atp5l	0	0	0.452464	-2.21012	341.445	754.634
LL0000001373	arl8a	2.86582e-12	3.99154e-11	0.452657	-2.20918	8.88004	19.6176
LL0000004870	cap1	5.85088e-14	1.08905e-12	0.453897	-2.20314	2.78294	6.13121
LL0000009192	drap1	1.68625e-11	2.01553e-10	0.456227	-2.19189	15.5498	34.0835
LL0000004825	calr	2.37851e-09	1.77671e-08	0.456809	-2.1891	20.7374	45.3963
LL0000006061	cops4	1.5965e-13	2.79181e-12	0.456845	-2.18893	5.84838	12.8017
LL0000018376	lrrc4ba	0	0	0.456988	-2.18824	2.26228	4.95041
LL0000006110	cox6a1	0	0	0.457598	-2.18533	351.552	768.255
LL0000011092	gadd45gip1	1.11022e-15	2.69473e-14	0.458913	-2.17906	1.96507	4.28201
LL0000028540	slc1a2b	2.29261e-13	3.91875e-12	0.459068	-2.17833	113.498	247.237
LL0000030152	tenm3	1.11022e-16	3.021e-15	0.460087	-2.1735	1.90316	4.13651
LL0000006108	COX5B	0	0	0.460284	-2.17257	348.6	757.357
LL0000004972	cbln1	7.03575e-05	0.000204959	0.460341	-2.1723	1.20574	2.61923
LL0000020139	ndufb4	3.74881e-11	4.16372e-10	0.460482	-2.17164	52.1577	113.268
LL0000020390	nlgn2a	2.06968e-12	2.93178e-11	0.460528	-2.17142	3.04272	6.60702
LL0000001589	atp1b3b	2.34428e-09	1.75546e-08	0.461186	-2.16832	10.546	22.8671
LL0000013579	ldha	8.41372e-09	5.54739e-08	0.461617	-2.1663	4.70291	10.1879
LL0000022771	psmd3	1.00042e-12	1.51009e-11	0.462244	-2.16336	6.13134	13.2643
LL0000020144	ndufb9	8.03299e-11	8.27575e-10	0.462384	-2.1627	71.556	154.754
LL0000021452	pcp4a	2.20599e-10	2.06893e-09	0.462431	-2.16249	3.14958	6.81092
LL0000012693	ilf2	1.07325e-08	6.9306e-08	0.4626	-2.1617	13.1383	28.4011
LL0000029372	srgap3	6.0485e-13	9.59118e-12	0.462815	-2.16069	13.7873	29.7901
LL0000020112	ndufa2	2.35084e-09	1.7582e-08	0.463242	-2.1587	20.3147	43.8534
LL0000023933	rpl5b	1.12804e-10	1.12829e-09	0.463354	-2.15818	18.6208	40.1869
LL0000030787	tnrc18	0	0	0.463751	-2.15633	1.50596	3.24734
LL0000009606	emc7	2.21378e-13	3.7947e-12	0.463938	-2.15546	5.22609	11.2646
LL0000011457	gnb1a	5.29576e-14	9.93857e-13	0.464914	-2.15094	140.821	302.897
LL0000024208	sars	3.18412e-13	5.28866e-12	0.465459	-2.14842	9.57239	20.5655
LL0000025734	si:ch211-235e9.6	8.37421e-10	6.9641e-09	0.465975	-2.14604	22.3111	47.8805
LL0000009499	eif3ea	3.51026e-11	3.9227e-10	0.466706	-2.14268	60.0771	128.726
LL0000012204	hnrnpa0b	0	0	0.46694	-2.1416	253.124	542.091
LL0000009498	eif3d	2.22045e-16	5.89227e-15	0.467123	-2.14076	9.91532	21.2264
LL0000022830	ptges3b	3.5638e-11	3.97521e-10	0.467231	-2.14027	5.74395	12.2936
LL0000023310	rbms1b	0	0	0.467431	-2.13935	1.5886	3.39857
LL0000020150	ndufs5	4.30133e-10	3.7663e-09	0.468479	-2.13457	29.732	63.465
LL0000011568	gpia	1.88697e-07	9.30907e-07	0.468949	-2.13243	3.78365	8.06836
LL0000001617	atp5mf	2.4993e-10	2.30365e-09	0.469249	-2.13106	82.3279	175.446
LL0000013580	ldhba	1.99574e-10	1.88926e-09	0.469351	-2.1306	97.6563	208.066
LL0000030815	tomm6	1.76203e-12	2.53166e-11	0.47036	-2.12603	6.16892	13.1153
LL0000021684	phb2a	1.08802e-14	2.26099e-13	0.470474	-2.12552	1.86469	3.96342
LL0000038415	zfhx4	1.96595e-09	1.48931e-08	0.470989	-2.12319	88.3874	187.663
LL0000024111	rwdd1	3.33067e-16	8.61243e-15	0.471148	-2.12247	2.98481	6.33519
LL0000000932	alyref	1.14913e-09	9.24791e-09	0.471538	-2.12072	6.78465	14.3883
LL0000029084	snrpg	7.9603e-13	1.23533e-11	0.472358	-2.11704	4.5542	9.64141
LL0000030642	tmem65	2.22045e-16	5.89227e-15	0.472539	-2.11623	5.24562	11.1009
LL0000029632	stxbp5a	2.05636e-12	2.91541e-11	0.472806	-2.11503	3.45246	7.30206
LL0000030142	tegt	2.05634e-11	2.41508e-10	0.472871	-2.11474	75.6857	160.056
LL0000005420	celf5a	2.9865e-12	4.14377e-11	0.473406	-2.11235	5.57454	11.7754
LL0000001691	auts2a	7.04983e-11	7.37982e-10	0.473735	-2.11088	2.86043	6.03804
LL0000019536	mrpl17	5.77316e-15	1.25262e-13	0.473779	-2.11069	3.33234	7.03352
LL0000019578	mrps14	4.32794e-11	4.74327e-10	0.474509	-2.10744	9.15017	19.2835
LL0000030485	tmem147	1.98397e-13	3.41363e-12	0.474547	-2.10727	3.76169	7.92691
LL0000020135	ndufb10	2.78332e-09	2.04717e-08	0.474853	-2.10592	45.2677	95.33
LL0000023333	rbx1	1.01165e-11	1.27446e-10	0.475873	-2.1014	53.7697	112.992
LL0000030151	TENM2	6.32827e-15	1.36331e-13	0.476433	-2.09893	1.66175	3.4879
LL0000007738	ctnna2	7.66498e-13	1.19259e-11	0.476702	-2.09775	4.78598	10.0398
LL0000030812	tomm40	0	0	0.477021	-2.09634	2.82682	5.926
LL0000020151	ndufs6	5.5293e-10	4.7479e-09	0.477258	-2.0953	17.492	36.6511
LL0000006259	CR354372.1	8.88178e-16	2.17317e-14	0.47738	-2.09477	1.1415	2.39118
LL0000030594	tmem258	1.32683e-10	1.30348e-09	0.478128	-2.09149	34.8737	72.938
LL0000024476	sept7a	1.08802e-14	2.26099e-13	0.478283	-2.09081	6.04651	12.6421
LL0000019546	mrpl28	2.24265e-14	4.49617e-13	0.478677	-2.08909	2.4978	5.21814
LL0000001603	atp5f1b	0	0	0.480448	-2.08139	561.637	1168.99
LL0000031669	uqcrq	7.16502e-09	4.79706e-08	0.481196	-2.07816	54.2254	112.689
LL0000020079	mt-nd2	2.99995e-09	2.19572e-08	0.482244	-2.07364	10.4737	21.7186
LL0000001689	aurkaip1	5.005e-12	6.6359e-11	0.483072	-2.07009	2.71401	5.61823
LL0000012222	hnrnpua	3.37319e-09	2.43769e-08	0.483116	-2.06989	14.5312	30.0781
LL0000020128	ndufaf3	3.33067e-16	8.61243e-15	0.483403	-2.06867	2.00095	4.1393
LL0000019562	mrpl44	2.22045e-16	5.89227e-15	0.484065	-2.06584	1.92736	3.98162
LL0000021685	phb2b	1.59666e-11	1.92232e-10	0.484239	-2.0651	2.0086	4.14795
LL0000020200	nell2b	9.39691e-11	9.56718e-10	0.48518	-2.06109	14.5678	30.0255
LL0000012446	hypk	4.0532e-12	5.47769e-11	0.485212	-2.06095	14.1111	29.0823
LL0000001299	arhgdig	5.45008e-12	7.17378e-11	0.485396	-2.06017	2.76139	5.68895
LL0000009502	eif3g	3.33114e-11	3.74784e-10	0.485824	-2.05836	17.1343	35.2686
LL0000038893	zgc:165573	4.10783e-15	9.10826e-14	0.485937	-2.05788	1.56218	3.21477
LL0000008653	dab2ipa	2.77889e-13	4.66181e-12	0.48673	-2.05453	10.998	22.5957
LL0000018316	lrfn5b	2.22045e-16	5.89227e-15	0.486783	-2.0543	3.34283	6.86719
LL0000040303	zgc:56493	3.33067e-16	8.61243e-15	0.487199	-2.05255	6.46593	13.2716
LL0000009536	eif4h	7.9492e-14	1.44852e-12	0.487262	-2.05228	3.6788	7.54994
LL0000019502	mpped2	1.90214e-10	1.81006e-09	0.487365	-2.05185	7.06641	14.4992
LL0000020149	ndufs4	2.95508e-12	4.10643e-11	0.48806	-2.04893	10.3156	21.1359
LL0000022738	psma6b	6.92602e-12	8.95463e-11	0.488174	-2.04845	6.59995	13.5197
LL0000011064	gabra5	5.10703e-15	1.11741e-13	0.489897	-2.04125	1.14042	2.32789
LL0000021705	PHF21B	9.65894e-15	2.02804e-13	0.490167	-2.04012	1.88184	3.83917
LL0000023833	rnf7	2.11335e-10	1.99128e-09	0.490335	-2.03942	19.6818	40.1395
LL0000020109	ndufa10	9.29758e-11	9.47136e-10	0.490461	-2.0389	4.57587	9.32973
LL0000020324	nipsnap2	3.31647e-11	3.73364e-10	0.490637	-2.03816	16.1333	32.8823
LL0000019552	mrpl35	5.67252e-11	6.02817e-10	0.491282	-2.03549	2.71044	5.51706
LL0000009677	eny2	4.77396e-13	7.69753e-12	0.491624	-2.03408	3.48945	7.0978
LL0000023401	rer1	4.33329e-10	3.79247e-09	0.491728	-2.03364	7.49661	15.2454
LL0000019842	myl12.1	6.32161e-13	9.98946e-12	0.491749	-2.03356	20.8846	42.47
LL0000022345	ppa1b	9.26303e-12	1.17345e-10	0.492898	-2.02882	1.89914	3.85301
LL0000009605	emc6	4.65283e-12	6.21425e-11	0.493116	-2.02792	7.67744	15.5692
LL0000004708	CABZ01113812.1	1.75294e-09	1.34587e-08	0.493711	-2.02547	11.3676	23.0247
LL0000030429	tmed2	2.83757e-09	2.08371e-08	0.494631	-2.02171	5.83027	11.7871
LL0000011139	gapdhs	0	0	0.494683	-2.0215	2159.86	4366.16
LL0000022760	psmc4	1.44329e-15	3.45706e-14	0.495036	-2.02005	10.661	21.5359
LL0000022482	ppp3r1a	1.11452e-10	1.11599e-09	0.49567	-2.01747	126.444	255.098
LL0000031662	uqcr10	4.68325e-09	3.2727e-08	0.496219	-2.01524	74.7106	150.56
LL0000001633	atp6v0ca	4.05865e-11	4.48052e-10	0.496865	-2.01262	27.9231	56.1985
LL0000012885	irx3b	0	0	0.498439	-2.00626	2.84791	5.71365
LL0000038276	ywhabb	5.6705e-10	4.85311e-09	0.498465	-2.00616	82.8449	166.2
LL0000022757	psmc2	4.49596e-12	6.0224e-11	0.498968	-2.00414	7.14019	14.3099
LL0000022732	psma1	1.19139e-09	9.54158e-09	0.498988	-2.00406	11.8084	23.6647
LL0000013133	kcnh8	4.66294e-15	1.02517e-13	0.499553	-2.00179	1.12068	2.24337
LL0000023150	ralaa	9.15772e-10	7.5399e-09	0.499884	-2.00046	7.09788	14.1991
LL0000022747	psmb2	4.55191e-15	1.00318e-13	0.49995	-2.0002	8.47282	16.9473
LL0000023646	rhoaa	1.2446e-08	7.90255e-08	0.500146	-1.99942	16.157	32.3046
LL0000005285	cdc42	3.94129e-14	7.5444e-13	0.500696	-1.99722	198.954	397.356
LL0000008662	dad1	1.1913e-10	1.18505e-09	0.502129	-1.99152	18.6425	37.127
LL0000020152	ndufs7	2.08675e-09	1.57362e-08	0.502561	-1.98981	16.2581	32.3505
LL0000001399	arpc3	2.67011e-08	1.57558e-07	0.503813	-1.98486	57.3478	113.828
LL0000011555	gpc6a	3.5516e-13	5.85629e-12	0.504256	-1.98312	1.72656	3.42398
LL0000004898	capza1a	4.82614e-12	6.43156e-11	0.504541	-1.982	4.35764	8.63684
LL0000031359	tubb4b	0	0	0.504594	-1.98179	616.882	1222.53
LL0000009183	dpysl3	1.84806e-08	1.12817e-07	0.50544	-1.97847	66.4974	131.563
LL0000005574	chd4b	9.60057e-09	6.25739e-08	0.505515	-1.97818	77.7031	153.711
LL0000012395	hspd1	1.79401e-11	2.13034e-10	0.505657	-1.97762	2.41311	4.77223
LL0000020618	nrg2b	3.34077e-12	4.58638e-11	0.505826	-1.97697	3.65839	7.23252
LL0000020141	ndufb6	2.25984e-08	1.35546e-07	0.506153	-1.97569	12.5961	24.8859
LL0000005587	chgb	2.22156e-13	3.80277e-12	0.506493	-1.97436	1.13603	2.24293
LL0000019530	mrpl11	1.53859e-10	1.49061e-09	0.506699	-1.97356	3.56731	7.04029
LL0000005561	chchd2	3.33461e-10	2.99473e-09	0.507072	-1.97211	3.08124	6.07653
LL0000012171	hmgb2b	5.49681e-10	4.72668e-09	0.507581	-1.97013	31.3882	61.8388
LL0000022990	qkia	1.5086e-09	1.17411e-08	0.508137	-1.96797	2.28063	4.48822
LL0000019806	mycb	0	0	0.508374	-1.96706	1.4015	2.75683
LL0000031990	wdr1	4.22673e-12	5.68687e-11	0.508423	-1.96687	2.82027	5.54709
LL0000009858	ewsr1a	1.69293e-10	1.62316e-09	0.50874	-1.96564	16.9503	33.3181
LL0000005708	cirbpa	0	0	0.509002	-1.96463	290.288	570.308
LL0000012223	hnrnpub	2.14897e-07	1.04683e-06	0.509284	-1.96354	21.3646	41.9502
LL0000039085	zgc:193541	7.45559e-12	9.60521e-11	0.509699	-1.96194	170.078	333.684
LL0000024823	si:ch1073-325m22.2	4.75658e-08	2.65377e-07	0.509765	-1.96169	32.2881	63.3392
LL0000020113	ndufa3	5.11589e-08	2.83414e-07	0.509952	-1.96097	35.024	68.6811
LL0000006121	cox8a	0	0	0.510527	-1.95876	430.066	842.395
LL0000014141	LOC100332354	4.66294e-15	1.02517e-13	0.510554	-1.95866	1.19513	2.34084
LL0000019393	mmgt1	1.40876e-12	2.05819e-11	0.510686	-1.95815	8.99702	17.6175
LL0000004450	CABZ01076667.1	2.9291e-12	4.07656e-11	0.511003	-1.95694	7.26922	14.2254
LL0000022736	psma5	2.48376e-08	1.47711e-07	0.511183	-1.95625	7.61933	14.9053
LL0000009960	fam107b	1.22125e-15	2.9524e-14	0.511194	-1.95621	1.90784	3.73213
LL0000021350	pcbp2	2.10942e-15	4.91677e-14	0.511391	-1.95545	23.9618	46.8562
LL0000029075	snrpb	1.05547e-11	1.32326e-10	0.511605	-1.95463	7.99996	15.637
LL0000005657	chrnb4	1.10567e-12	1.65285e-11	0.511688	-1.95432	1.48731	2.90668
LL0000018890	metap2b	8.28074e-11	8.51653e-10	0.512081	-1.95282	7.21624	14.092
LL0000022723	psd2	2.94298e-12	4.09274e-11	0.5124	-1.9516	1.7998	3.51248
LL0000009495	eif3ba	1.80826e-09	1.38193e-08	0.512558	-1.951	34.1378	66.6029
LL0000002012	bri3bp	1.11022e-16	3.021e-15	0.512681	-1.95053	6.14956	11.9949
LL0000009492	eif2s1b	1.26703e-08	8.02542e-08	0.513227	-1.94846	9.62733	18.7584
LL0000012073	hexim1	2.62133e-11	3.02017e-10	0.513676	-1.94675	7.86405	15.3094
LL0000020157	ndufv3	1.38507e-08	8.70043e-08	0.513908	-1.94587	6.4987	12.6456
LL0000019540	mrpl20	4.28489e-10	3.75372e-09	0.514066	-1.94527	4.08351	7.94355
LL0000030813	tomm40l	3.79918e-13	6.22505e-12	0.5142	-1.94477	2.61671	5.0889
LL0000007421	csde1	5.50229e-09	3.78119e-08	0.514279	-1.94447	13.0058	25.2893
LL0000011972	hccsb	8.30607e-11	8.53294e-10	0.514668	-1.943	2.13252	4.14348
LL0000000882	aldoaa	3.88444e-10	3.44099e-09	0.514875	-1.94222	168.178	326.639
LL0000011393	glrbb	3.78579e-07	1.7434e-06	0.515013	-1.9417	27.2427	52.8971
LL0000018507	mab21l2	1.66887e-09	1.28675e-08	0.515056	-1.94154	355.865	690.924
LL0000023934	rpl6	1.54466e-07	7.7634e-07	0.515083	-1.94143	28.3475	55.0349
LL0000013040	jpt1a	7.02272e-11	7.3599e-10	0.515308	-1.94059	3.37065	6.54104
LL0000029705	sv2a	1.1696e-08	7.48644e-08	0.516755	-1.93515	17.5181	33.9002
LL0000029634	stxbp5l	3.86427e-08	2.20587e-07	0.516842	-1.93483	3.74232	7.24075
LL0000019848	myl6	8.06523e-09	5.34083e-08	0.516956	-1.9344	17.5498	33.9484
LL0000011242	gdi2	1.08926e-09	8.83643e-09	0.517362	-1.93288	23.4025	45.2342
LL0000020138	ndufb3	2.98559e-07	1.40402e-06	0.51805	-1.93031	52.2385	100.837
LL0000030608	tmem33	1.1496e-10	1.14797e-09	0.518458	-1.9288	5.60943	10.8195
LL0000010884	fscn1a	1.57426e-07	7.8893e-07	0.518868	-1.92727	19.7695	38.1011
LL0000031499	ube2v2	2.20099e-10	2.0653e-09	0.518992	-1.92681	125.457	241.731
LL0000011715	gria2b	4.47463e-11	4.88347e-10	0.519076	-1.9265	1.76652	3.4032
LL0000006118	cox7a2l	5.34867e-08	2.95052e-07	0.520405	-1.92158	5.74374	11.037
LL0000018794	mcu	4.37781e-11	4.7916e-10	0.520533	-1.92111	2.43873	4.68507
LL0000012247	hoxa3a	2.50967e-10	2.31204e-09	0.521067	-1.91914	7.84041	15.0468
LL0000007316	crim1	1.25344e-13	2.21746e-12	0.521795	-1.91646	1.42078	2.72287
LL0000023944	rpn1	2.77556e-15	6.36351e-14	0.521895	-1.9161	2.25642	4.32352
LL0000007740	ctnnb1	2.57706e-09	1.90858e-08	0.522081	-1.91541	3.44623	6.60096
LL0000001396	arpc1a	3.11809e-10	2.81836e-09	0.522108	-1.91531	9.7541	18.6821
LL0000021644	pfn2	2.13005e-09	1.60362e-08	0.522199	-1.91498	38.5333	73.7905
LL0000023012	rab10	2.80886e-14	5.52784e-13	0.522377	-1.91432	134.492	257.461
LL0000005847	clvs2	7.88813e-13	1.22522e-11	0.522955	-1.91221	5.42184	10.3677
LL0000001606	atp5f1e	2.22045e-16	5.89227e-15	0.523463	-1.91036	303.177	579.175
LL0000030322	timm23a	6.8919e-10	5.82182e-09	0.524771	-1.90559	2.40149	4.57626
LL0000024096	rufy3	1.0262e-10	1.03438e-09	0.524843	-1.90533	6.72878	12.8205
LL0000031664	uqcrc1	8.81484e-07	3.74482e-06	0.525271	-1.90378	25.4681	48.4856
LL0000001611	atp5mc1	0	0	0.525466	-1.90307	424.315	807.502
LL0000018624	map7d1b	1.23291e-09	9.82656e-09	0.525637	-1.90245	3.01215	5.73048
LL0000024527	seta	4.09796e-11	4.51842e-10	0.525748	-1.90205	50.1964	95.4763
LL0000022334	pou3f2a	4.40614e-12	5.91079e-11	0.525852	-1.90167	1.56488	2.97589
LL0000022768	psmd13	1.90215e-12	2.70732e-11	0.526024	-1.90105	7.41281	14.0922
LL0000011001	fut8a	1.63435e-11	1.96381e-10	0.52622	-1.90035	2.77446	5.27243
LL0000000437	afdna	4.89185e-09	3.3976e-08	0.526223	-1.90033	3.82084	7.26087
LL0000031827	vdac2	0	0	0.526453	-1.89951	337.654	641.375
LL0000032045	wdr83os	2.31775e-10	2.16149e-09	0.526593	-1.899	7.69209	14.6073
LL0000009503	eif3ha	4.90907e-12	6.52774e-11	0.526691	-1.89865	5.98499	11.3634
LL0000005923	cnp	1.05491e-08	6.82187e-08	0.527129	-1.89707	4.22705	8.019
LL0000009539	eif5a2	2.34771e-11	2.73259e-10	0.527575	-1.89546	4.18686	7.93604
LL0000031666	uqcrc2b	7.25659e-09	4.84767e-08	0.528009	-1.89391	4.42734	8.38498
LL0000024646	sh3glb2b	1.18192e-08	7.54671e-08	0.528552	-1.89196	7.02621	13.2933
LL0000028913	slitrk1	4.86571e-10	4.22996e-09	0.528635	-1.89166	2.19299	4.14841
LL0000038246	yeats4	3.41593e-12	4.67898e-11	0.528907	-1.89069	5.92858	11.2091
LL0000013401	klhl29	1.23357e-12	1.82272e-11	0.530663	-1.88444	2.20926	4.16321
LL0000000200	acsbg2	2.27385e-10	2.12164e-09	0.531894	-1.88007	3.70068	6.95755
LL0000023766	rnf130	2.55351e-15	5.87663e-14	0.532136	-1.87922	1.53383	2.8824
LL0000013017	jam3a	2.41566e-10	2.23904e-09	0.532492	-1.87796	6.67012	12.5262
LL0000029026	smyd2a	1.94955e-13	3.36076e-12	0.532915	-1.87647	1.8455	3.46303
LL0000020554	nptxrb	5.32629e-12	7.01591e-11	0.533028	-1.87607	3.07484	5.76863
LL0000009601	emc10	1.62178e-08	1.00464e-07	0.533159	-1.87561	23.7749	44.5924
LL0000012281	hoxc9a	6.71779e-06	2.39644e-05	0.534038	-1.87253	31.7304	59.4159
LL0000005551	chac1	2.84039e-06	1.08925e-05	0.534128	-1.87221	12.8487	24.0554
LL0000020118	ndufa5	5.05094e-09	3.48946e-08	0.534388	-1.8713	53.9722	100.998
LL0000021630	pfdn6	8.88845e-12	1.13071e-10	0.534516	-1.87085	4.03913	7.55661
LL0000021532	pdia3	1.20347e-11	1.49237e-10	0.534542	-1.87076	6.43099	12.0309
LL0000031036	trappc5	1.82185e-10	1.73821e-09	0.534755	-1.87002	15.3604	28.7243
LL0000001622	mt-atp6	0	0	0.535934	-1.8659	749.024	1397.61
LL0000009701	epdr1	1.12245e-09	9.06927e-09	0.536562	-1.86372	2.49635	4.6525
LL0000010143	farsa	8.057e-12	1.03288e-10	0.536962	-1.86233	2.57804	4.80115
LL0000001354	arl2	1.5854e-13	2.77506e-12	0.537309	-1.86113	2.46126	4.58072
LL0000009431	efna2a	9.73888e-13	1.47985e-11	0.537452	-1.86063	8.22789	15.3091
LL0000019023	mid1ip1b	1.39178e-08	8.73956e-08	0.537545	-1.86031	3.64419	6.77932
LL0000022749	psmb4	2.86448e-10	2.60594e-09	0.537655	-1.85993	6.9116	12.8551
LL0000004734	cacna1aa	9.24391e-09	6.03414e-08	0.537818	-1.85936	22.5701	41.9661
LL0000019545	mrpl27	3.65263e-14	7.0437e-13	0.537879	-1.85915	1.85838	3.45502
LL0000001586	atp1b2a	7.28183e-08	3.91605e-07	0.537902	-1.85908	53.2381	98.9737
LL0000022737	psma6a	0	0	0.538339	-1.85756	5.79755	10.7693
LL0000005366	cdk5r2a	1.79746e-09	1.37598e-08	0.538385	-1.85741	21.5559	40.038
LL0000002028	brsk2b	1.75024e-11	2.08517e-10	0.538515	-1.85696	2.82754	5.25062
LL0000022863	ptp4a2a	5.66214e-14	1.05608e-12	0.538841	-1.85584	7.43702	13.8019
LL0000012280	hoxc8a	8.20253e-08	4.3635e-07	0.539028	-1.85519	39.0825	72.5054
LL0000021743	phyhiplb	7.07953e-11	7.40239e-10	0.539419	-1.85385	3.49432	6.47793
LL0000023298	rbm4.3	2.50116e-09	1.86069e-08	0.539953	-1.85201	8.1079	15.0159
LL0000001162	apex1	5.88766e-09	4.01871e-08	0.540115	-1.85146	3.93071	7.27753
LL0000022379	ppifb	6.7657e-13	1.0652e-11	0.540524	-1.85006	1.68939	3.12547
LL0000001616	atp5meb	7.84291e-10	6.5552e-09	0.54079	-1.84915	143.954	266.191
LL0000020153	ndufs8a	7.57032e-11	7.85691e-10	0.540932	-1.84866	4.24512	7.8478
LL0000001839	bcl11ba	2.12626e-10	2.00033e-09	0.541269	-1.84751	1.06295	1.96381
LL0000023972	rps18	9.78975e-10	8.02037e-09	0.542054	-1.84484	159.483	294.22
LL0000008195	CU694197.1	1.06581e-14	2.21992e-13	0.542323	-1.84392	2.68582	4.95244
LL0000022621	prmt1	5.57665e-13	8.89723e-12	0.542579	-1.84305	3.18519	5.87047
LL0000030328	timm8b	1.11396e-09	9.0047e-09	0.542822	-1.84223	2.68363	4.94386
LL0000026057	si:ch211-51e12.7	2.39766e-10	2.22575e-09	0.543052	-1.84144	16.3029	30.0208
LL0000018793	mcts1	9.47381e-11	9.64009e-10	0.54319	-1.84098	4.97577	9.16028
LL0000006389	CR382300.1	1.03628e-12	1.55922e-11	0.543548	-1.83976	1.28597	2.36589
LL0000025059	si:ch211-133n4.4	2.16892e-08	1.30523e-07	0.543665	-1.83937	69.587	127.996
LL0000019597	mrps34	1.26177e-10	1.24562e-09	0.544031	-1.83813	4.89338	8.99468
LL0000009406	eef2b	1.74183e-12	2.50856e-11	0.544174	-1.83765	339.731	624.306
LL0000001517	atat1	1.27343e-13	2.24626e-12	0.544686	-1.83592	5.32291	9.77244
LL0000001841	bcl2b	1.17145e-08	7.49278e-08	0.544908	-1.83517	1.21989	2.23871
LL0000008690	dbn1	1.18867e-11	1.47704e-10	0.544918	-1.83514	24.3907	44.7604
LL0000009315	dynlrb1	3.9869e-08	2.26451e-07	0.545351	-1.83368	86.5882	158.775
LL0000018485	lyrm7	5.80335e-10	4.95982e-09	0.545649	-1.83268	1.79215	3.28444
LL0000013224	kctd5a	1.91426e-08	1.16546e-07	0.545723	-1.83243	4.89727	8.97392
LL0000019572	mrpl57	1.35233e-09	1.06326e-08	0.545767	-1.83229	6.6707	12.2226
LL0000029486	st8sia5	6.92037e-09	4.65036e-08	0.545835	-1.83205	8.23797	15.0924
LL0000001124	ap1s2	2.85617e-08	1.67776e-07	0.546276	-1.83058	22.5146	41.2148
LL0000001171	aplp1	2.14017e-07	1.04338e-06	0.546329	-1.8304	61.8987	113.299
LL0000001240	arf5	7.21467e-12	9.308e-11	0.546745	-1.82901	12.7166	23.2588
LL0000024397	selenof	1.19577e-10	1.1882e-09	0.547026	-1.82807	11.3419	20.7337
LL0000019550	mrpl33	1.0834e-09	8.80061e-09	0.547417	-1.82676	5.08997	9.29816
LL0000020120	ndufa7	4.90592e-09	3.40478e-08	0.547742	-1.82568	8.84275	16.144
LL0000031560	ufm1	1.34706e-09	1.06063e-08	0.547816	-1.82543	13.899	25.3716
LL0000028940	smap1	3.45196e-09	2.48968e-08	0.548025	-1.82473	5.85715	10.6877
LL0000023931	rpl4	1.21179e-07	6.2315e-07	0.54814	-1.82435	16.375	29.8737
LL0000011900	h2afva	6.29204e-10	5.35235e-09	0.548568	-1.82293	25.34	46.1931
LL0000038278	ywhae1	1.29978e-08	8.21001e-08	0.548573	-1.82291	164.798	300.413
LL0000029176	sowahcb	7.93695e-10	6.61557e-09	0.549747	-1.81902	3.78525	6.88544
LL0000011133	gamt	1.32083e-10	1.29829e-09	0.550107	-1.81783	2.10719	3.83051
LL0000022735	psma4	1.74302e-08	1.07015e-07	0.55022	-1.81745	10.3386	18.7898
LL0000004826	calr3a	7.3736e-11	7.67023e-10	0.550251	-1.81735	2.04821	3.72231
LL0000019533	mrpl14	5.30178e-10	4.58497e-09	0.550557	-1.81634	2.53622	4.60665
LL0000004827	calr3b	1.10574e-11	1.37963e-10	0.550719	-1.81581	1.80697	3.2811
LL0000019932	naa10	2.44745e-10	2.2616e-09	0.551624	-1.81283	5.24928	9.51604
LL0000020460	nol4lb	3.55672e-08	2.04829e-07	0.552077	-1.81134	3.4628	6.27232
LL0000023643	rheb	5.62445e-10	4.82278e-09	0.552143	-1.81113	12.9005	23.3644
LL0000018672	2009-03-01	2.54436e-10	2.34045e-09	0.55247	-1.81005	6.9396	12.5611
LL0000001837	bcl11aa	5.12512e-12	6.77543e-11	0.553904	-1.80537	1.08891	1.96588
LL0000000119	abracl	3.94306e-09	2.8017e-08	0.553958	-1.80519	2.07101	3.73856
LL0000030899	tpt1	2.22045e-16	5.89227e-15	0.554134	-1.80462	378.613	683.251
LL0000020155	ndufv1	1.10213e-09	8.92488e-09	0.555235	-1.80104	4.50333	8.11068
LL0000029345	sptssa	4.96281e-12	6.58476e-11	0.555652	-1.79969	1.69307	3.04699
LL0000020147	ndufs2	1.00924e-08	6.5428e-08	0.556427	-1.79718	9.4947	17.0637
LL0000006119	cox7b	2.26951e-11	2.65174e-10	0.556466	-1.79705	286.307	514.509
LL0000005931	cnrip1a	5.47934e-06	1.9846e-05	0.556487	-1.79699	27.296	49.0506
LL0000012897	isg20	4.16234e-12	5.60438e-11	0.556798	-1.79598	1.66838	2.99639
LL0000004410	CABZ01073166.1	1.65534e-13	2.88638e-12	0.556903	-1.79565	1.12161	2.01401
LL0000008739	dctn5	1.4596e-11	1.76783e-10	0.556944	-1.79551	2.71415	4.8733
LL0000021529	pdhb	1.13313e-10	1.13213e-09	0.556981	-1.79539	2.72636	4.89489
LL0000030525	tmem179	1.1549e-08	7.39751e-08	0.557068	-1.79511	2.18094	3.91504
LL0000023911	rpl23a	9.60693e-10	7.87768e-09	0.557377	-1.79412	208.78	374.576
LL0000021646	pgam1a	4.85309e-06	1.77472e-05	0.557544	-1.79358	2.98941	5.36174
LL0000013482	ktn1	2.63413e-09	1.94846e-08	0.557673	-1.79317	10.6084	19.0227
LL0000005927	cnpy3	9.75748e-11	9.89556e-10	0.558069	-1.79189	2.8483	5.10385
LL0000026422	si:ch73-290k24.5	1.90773e-09	1.45004e-08	0.55819	-1.7915	4.99257	8.94421
LL0000022777	psmd7	1.50171e-11	1.81521e-10	0.558255	-1.7913	8.51468	15.2523
LL0000024920	si:ch211-10a23.2	3.12202e-09	2.27424e-08	0.55847	-1.79061	2.20661	3.95117
LL0000024412	selenot2	2.42366e-10	2.24417e-09	0.558475	-1.79059	5.07231	9.08243
LL0000020038	ncam1a	4.17103e-08	2.35806e-07	0.559232	-1.78817	15.5294	27.7692
LL0000018572	manf	6.22614e-09	4.22597e-08	0.559311	-1.78791	2.25115	4.02487
LL0000020887	opa1	2.22806e-10	2.08537e-09	0.560504	-1.78411	3.12221	5.57036
LL0000022421	ppp1r14ab	1.03664e-09	8.45099e-09	0.56074	-1.78336	1.75747	3.1342
LL0000022539	prelid1a	3.04623e-12	4.2138e-11	0.560842	-1.78303	3.99561	7.1243
LL0000004891	capns1b	3.81295e-12	5.18766e-11	0.561231	-1.7818	2.88863	5.14695
LL0000038913	zgc:171480	4.03951e-10	3.56275e-09	0.561435	-1.78115	2.01566	3.59019
LL0000028908	slirp	3.62344e-08	2.08145e-07	0.561557	-1.78076	7.33135	13.0554
LL0000008972	dldh	4.09897e-09	2.90115e-08	0.561579	-1.78069	5.87217	10.4565
LL0000011145	gars	6.58191e-08	3.57023e-07	0.562313	-1.77837	2.98239	5.3038
LL0000022766	psmd11b	3.49455e-11	3.90754e-10	0.5631	-1.77588	1.70361	3.02541
LL0000007441	csnk1da	3.58568e-10	3.19866e-09	0.563279	-1.77532	3.20806	5.69533
LL0000031534	ubxn1	9.90208e-13	1.50215e-11	0.563794	-1.7737	3.30236	5.85739
LL0000031486	ube2l3a	8.82383e-12	1.12564e-10	0.563819	-1.77362	2.69054	4.77198
LL0000024083	rtn4b	3.44169e-15	7.72535e-14	0.564315	-1.77206	25.1381	44.5461
LL0000024413	selenou1a	9.01877e-09	5.90355e-08	0.564437	-1.77168	4.03433	7.14752
LL0000008793	ddx5	2.70243e-10	2.47709e-09	0.564864	-1.77034	42.0487	74.4405
LL0000009040	dnaja2a	1.77354e-09	1.35996e-08	0.565121	-1.76953	9.49742	16.806
LL0000040236	si:dkey-87k14.1	2.64297e-08	1.56261e-07	0.565285	-1.76902	1.01801	1.80088
LL0000009513	eif4a1a	5.90271e-08	3.22778e-07	0.565443	-1.76852	5.54779	9.8114
LL0000040123	rap1gap	1.00142e-07	5.22796e-07	0.565558	-1.76817	1.61402	2.85386
LL0000007713	ctbp1	1.5719e-07	7.88505e-07	0.565648	-1.76788	14.463	25.5689
LL0000009856	evx1	0	0	0.565706	-1.7677	4.96691	8.78002
LL0000001582	atp1a3a	4.75678e-08	2.65377e-07	0.565827	-1.76732	27.1479	47.9791
LL0000038745	zgc:153713	9.92539e-14	1.78363e-12	0.56592	-1.76703	5.39098	9.52605
LL0000001398	arpc2	1.59071e-07	7.96625e-07	0.565937	-1.76698	41.0214	72.484
LL0000023309	rbms1a	1.43783e-11	1.74961e-10	0.566846	-1.76415	1.79756	3.17117
LL0000024293	scn1ba	3.94037e-10	3.48734e-09	0.567594	-1.76182	9.06139	15.9646
LL0000021697	phf14	4.19122e-10	3.68229e-09	0.567609	-1.76178	13.5062	23.7948
LL0000006085	coro1cb	1.34526e-09	1.05968e-08	0.568886	-1.75782	11.287	19.8405
LL0000038808	zgc:158564	1.15118e-10	1.14828e-09	0.568931	-1.75768	8.32406	14.6311
LL0000012240	hoxa10b	2.10437e-06	8.2828e-06	0.569071	-1.75725	3.47879	6.11311
LL0000009234	dscamb	7.37859e-11	7.67103e-10	0.569314	-1.7565	10.7642	18.9073
LL0000028988	SMIM18	1.27342e-07	6.52077e-07	0.569819	-1.75494	2.0896	3.66713
LL0000000992	ank1b	3.03258e-08	1.76996e-07	0.570229	-1.75368	3.13097	5.49072
LL0000024558	sf3b6	0	0	0.570903	-1.75161	8.96898	15.7102
LL0000019681	mtch2	7.64095e-10	6.40699e-09	0.571098	-1.75101	3.1508	5.5171
LL0000005837	clta	1.94867e-10	1.84951e-09	0.57115	-1.75085	55.8226	97.7372
LL0000011547	gpc1a	1.18245e-09	9.48666e-09	0.571162	-1.75082	5.15217	9.02051
LL0000022213	pnn	1.87609e-09	1.42837e-08	0.571261	-1.75051	4.85308	8.49538
LL0000030431	tmed4	4.85518e-09	3.37858e-08	0.571864	-1.74867	7.6012	13.292
LL0000031531	ubtd2	2.86438e-14	5.631e-13	0.572916	-1.74546	2.04022	3.56112
LL0000023201	rarab	3.03681e-09	2.22017e-08	0.57297	-1.74529	1.99784	3.48681
LL0000021239	pam16	3.01542e-08	1.76108e-07	0.573203	-1.74458	2.17188	3.78903
LL0000022534	prdx3	3.21997e-11	3.63625e-10	0.573984	-1.74221	2.67434	4.65926
LL0000022581	prkar2aa	6.26509e-11	6.61542e-10	0.574111	-1.74182	4.29687	7.48439
LL0000014960	LOC101884666	9.47195e-09	6.17798e-08	0.574244	-1.74142	6.79159	11.827
LL0000019818	myef2	0	0	0.574573	-1.74042	5.82752	10.1424
LL0000038987	zgc:172282	1.61213e-09	1.24988e-08	0.574775	-1.73981	1.06178	1.8473
LL0000023915	rpl27a	3.23844e-07	1.51393e-06	0.57495	-1.73928	185.563	322.747
LL0000012476	ier3ip1	9.9265e-13	1.50361e-11	0.575082	-1.73888	2.91771	5.07356
LL0000023648	rhoac	5.1613e-11	5.54642e-10	0.575305	-1.73821	16.3947	28.4974
LL0000019535	mrpl16	3.41255e-11	3.82525e-10	0.575315	-1.73818	2.17612	3.78249
LL0000011449	gnao1a	8.53665e-06	2.98734e-05	0.575345	-1.73809	32.0886	55.7728
LL0000023166	ran	1.48601e-07	7.49968e-07	0.575467	-1.73772	155.756	270.66
LL0000005216	cct8	5.35065e-09	3.68533e-08	0.57547	-1.73771	3.84062	6.67389
LL0000005282	cdc37	3.74367e-13	6.1507e-12	0.575707	-1.737	4.98619	8.66099
LL0000011524	got1	6.18511e-10	5.26631e-09	0.575773	-1.7368	2.44186	4.241
LL0000031816	vbp1	7.08466e-11	7.40351e-10	0.576194	-1.73553	3.21038	5.57171
LL0000000371	adgrl3.1	9.53115e-11	9.68761e-10	0.576876	-1.73347	26.4684	45.8822
LL0000019539	mrpl2	5.43734e-10	4.68662e-09	0.577589	-1.73133	2.12155	3.67312
LL0000013327	kifap3b	4.13168e-11	4.54692e-10	0.578104	-1.72979	2.56129	4.4305
LL0000019595	mrps31	9.53684e-08	4.99737e-07	0.578126	-1.72973	2.01139	3.47915
LL0000008657	dachc	8.94662e-12	1.13732e-10	0.578269	-1.7293	1.14172	1.97437
LL0000023902	rpl15	0	0	0.578617	-1.72826	458.961	793.204
LL0000011699	grcc10	1.18106e-08	7.54383e-08	0.579391	-1.72595	4.52951	7.81772
LL0000029079	snrpd2	1.23283e-07	6.33073e-07	0.579575	-1.7254	23.3065	40.2131
LL0000020115	ndufa4l	1.12594e-06	4.67007e-06	0.579583	-1.72538	117.519	202.764
LL0000019569	mrpl52	1.42993e-09	1.1191e-08	0.579899	-1.72444	2.70483	4.6643
LL0000021629	pfdn5	6.55199e-10	5.56345e-09	0.580312	-1.72321	5.1241	8.82991
LL0000020124	ndufab1a	4.0842e-06	1.51856e-05	0.58123	-1.72049	6.21653	10.6955
LL0000020156	ndufv2	3.99101e-10	3.5251e-09	0.58178	-1.71886	5.36436	9.22058
LL0000022773	psmd4a	1.66533e-15	3.95251e-14	0.582221	-1.71756	5.2305	8.9837
LL0000012466	idh2	1.1259e-06	4.67007e-06	0.582251	-1.71747	126.793	217.764
LL0000005079	ccdc47	1.64661e-09	1.27174e-08	0.582537	-1.71663	3.72113	6.38779
LL0000001400	arpc4	2.02301e-07	9.90502e-07	0.58283	-1.71577	10.5341	18.0741
LL0000012215	hnrnph1l	6.22107e-08	3.3856e-07	0.58295	-1.71541	11.2655	19.325
LL0000029770	sypb	2.55938e-07	1.2219e-06	0.583951	-1.71247	64.6027	110.63
LL0000018656	mapre1b	2.83675e-10	2.58848e-09	0.583987	-1.71237	4.00737	6.86209
LL0000029446	ssu72	6.2943e-11	6.6424e-10	0.584088	-1.71207	4.07849	6.98266
LL0000013718	lman2la	8.99958e-12	1.14325e-10	0.584291	-1.71148	3.69636	6.32624
LL0000019580	mrps16	1.00786e-12	1.5188e-11	0.584697	-1.71029	2.23812	3.82783
LL0000009706	epha3	4.996e-15	1.09443e-13	0.584809	-1.70996	1.42913	2.44375
LL0000009185	dpysl5a	6.04834e-11	6.39767e-10	0.585172	-1.7089	4.08721	6.98463
LL0000005075	ccdc3a	2.05647e-08	1.24372e-07	0.585294	-1.70854	1.04893	1.79214
LL0000001052	ankrd54	1.48631e-08	9.29465e-08	0.585367	-1.70833	5.28419	9.02713
LL0000021334	pbdc1	5.08737e-12	6.73531e-11	0.586227	-1.70582	3.57876	6.10474
LL0000001086	anp32e	7.76004e-11	8.02635e-10	0.586639	-1.70463	3.6757	6.26568
LL0000019570	mrpl53	1.80522e-13	3.12974e-12	0.587099	-1.70329	3.03257	5.16534
LL0000001172	aplp2	2.92437e-10	2.65644e-09	0.587601	-1.70184	4.20045	7.14848
LL0000006095	cox14	1.32333e-08	8.34428e-08	0.58775	-1.7014	3.86898	6.58269
LL0000002096	bud31	2.53574e-06	9.82558e-06	0.587996	-1.70069	35.4545	60.2972
LL0000031799	vapb	6.54011e-09	4.41767e-08	0.58818	-1.70016	33.1759	56.4044
LL0000024609	sgta	1.86911e-10	1.78049e-09	0.588413	-1.69949	4.81995	8.19145
LL0000019544	mrpl24	1.36156e-08	8.56457e-08	0.58867	-1.69874	2.4675	4.19165
LL0000019532	mrpl13	1.40395e-10	1.37406e-09	0.588725	-1.69858	3.42444	5.81671
LL0000022535	prdx4	1.16062e-10	1.15579e-09	0.588841	-1.69825	3.87621	6.58278
LL0000018458	luzp1	1.01625e-10	1.02605e-09	0.589163	-1.69732	1.53099	2.59858
LL0000023161	raly	1.10404e-07	5.71778e-07	0.589188	-1.69725	1.97385	3.35012
LL0000024404	selenon	4.36062e-12	5.85836e-11	0.589547	-1.69622	1.21106	2.05422
LL0000031823	vcp	1.17183e-08	7.49278e-08	0.589555	-1.6962	3.6058	6.11614
LL0000023313	rbms3	4.53374e-07	2.05355e-06	0.590299	-1.69406	3.82208	6.47482
LL0000001930	bloc1s6	2.71809e-09	2.00162e-08	0.590328	-1.69397	6.38047	10.8084
LL0000019575	mrps10	3.3612e-11	3.77699e-10	0.590823	-1.69255	5.9657	10.0973
LL0000020468	nono	3.00097e-09	2.19572e-08	0.591382	-1.69096	11.2815	19.0765
LL0000031494	ube2ql1	1.45811e-05	4.88151e-05	0.591641	-1.69021	19.288	32.6008
LL0000022756	psmc1b	8.82028e-10	7.28183e-09	0.591969	-1.68928	3.17238	5.35903
LL0000020758	nup50	4.19342e-11	4.60695e-10	0.592089	-1.68894	2.5459	4.29986
LL0000005025	ccdc124	3.11318e-09	2.26962e-08	0.593041	-1.68622	6.11179	10.3058
LL0000028918	slitrk5a	1.9984e-15	4.67595e-14	0.593141	-1.68594	1.14968	1.93828
LL0000000857	alas1	1.69602e-11	2.02588e-10	0.594045	-1.68337	3.24007	5.45424
LL0000031887	vps29	2.88163e-09	2.11435e-08	0.594084	-1.68326	17.666	29.7366
LL0000028973	smdt1b	1.18845e-07	6.11836e-07	0.594706	-1.6815	27.4413	46.1426
LL0000023026	rab14	5.47575e-09	3.76579e-08	0.595029	-1.68059	17.1111	28.7568
LL0000030438	tmeff1b	0	0	0.595096	-1.6804	419.609	705.112
LL0000024199	sap30l	4.23474e-10	3.71514e-09	0.59533	-1.67974	23.3498	39.2216
LL0000012275	hoxc3a	8.01587e-08	4.27294e-07	0.595841	-1.6783	30.4874	51.1671
LL0000013273	khsrp	1.97333e-08	1.19782e-07	0.59625	-1.67715	3.59999	6.03772
LL0000030325	timm44	2.60717e-09	1.9293e-08	0.596974	-1.67511	2.40712	4.0322
LL0000018433	lsm3	1.62439e-09	1.25725e-08	0.598057	-1.67208	6.23639	10.4277
LL0000022278	polr2f	1.65885e-07	8.27107e-07	0.598692	-1.67031	7.03572	11.7518
LL0000020504	NPAS3	9.71889e-13	1.47805e-11	0.598939	-1.66962	1.89089	3.15707
LL0000031064	trib2	2.09264e-07	1.02203e-06	0.599167	-1.66898	4.20909	7.02491
LL0000039255	zgc:86598	7.07633e-11	7.40239e-10	0.599273	-1.66869	7.00388	11.6873
LL0000009509	eif3k	2.40874e-12	3.38078e-11	0.600107	-1.66637	24.7191	41.1911
LL0000000948	ammecr1	5.42236e-10	4.68036e-09	0.60049	-1.66531	7.59935	12.6552
LL0000009828	etfb	1.58121e-11	1.90499e-10	0.600671	-1.6648	2.67538	4.45399
LL0000023914	rpl27	0	0	0.600761	-1.66456	571.755	951.718
LL0000019565	mrpl47	2.23186e-10	2.08781e-09	0.600985	-1.66393	2.30106	3.82881
LL0000006067	copz1	5.68196e-07	2.50446e-06	0.601005	-1.66388	22.2553	37.0301
LL0000020715	nudcd2	2.55745e-09	1.89559e-08	0.601505	-1.6625	2.19936	3.65642
LL0000006113	cox6b2	4.11642e-11	4.53329e-10	0.601837	-1.66158	295.277	490.627
LL0000028582	slc25a11	1.6787e-06	6.74593e-06	0.601887	-1.66144	7.94245	13.1959
LL0000026555	si:ch73-46j18.5	2.8238e-07	1.33414e-06	0.601962	-1.66123	207.932	345.424
LL0000005839	cltca	1.14923e-08	7.36898e-08	0.602087	-1.66089	2.09434	3.47847
LL0000030809	tomm20b	5.30227e-06	1.92601e-05	0.602442	-1.65991	59.8371	99.3242
LL0000025997	si:ch211-284b7.3	1.47188e-09	1.14897e-08	0.602718	-1.65915	2.24918	3.73172
LL0000013006	jagn1a	8.83422e-07	3.75217e-06	0.603063	-1.6582	20.29	33.645
LL0000021211	pafah1b1b	6.95148e-07	3.01728e-06	0.603096	-1.65811	13.1449	21.7958
LL0000029395	srrm4	2.13022e-07	1.03908e-06	0.603259	-1.65766	3.26417	5.4109
LL0000013150	kcnj19b	1.19525e-06	4.93274e-06	0.603562	-1.65683	1.06511	1.7647
LL0000019534	mrpl15	4.13629e-11	4.54692e-10	0.603836	-1.65608	3.75014	6.21053
LL0000023922	rpl34	2.08959e-09	1.57445e-08	0.604023	-1.65557	323.757	536.002
LL0000008992	dlst	8.48498e-07	3.62243e-06	0.604619	-1.65393	5.75065	9.51119
LL0000021346	pbx4	2.14056e-09	1.61019e-08	0.60483	-1.65336	36.9046	61.0165
LL0000009176	dpy30	4.79888e-07	2.15701e-06	0.605217	-1.6523	20.1137	33.2339
LL0000019584	mrps18c	3.5891e-09	2.57431e-08	0.605304	-1.65206	3.15424	5.211
LL0000038253	yipf4	2.55351e-14	5.08579e-13	0.605537	-1.65143	4.34956	7.18298
LL0000013270	KHDRBS3	1.31767e-11	1.61527e-10	0.606094	-1.64991	1.15863	1.91164
LL0000026007	si:ch211-284f22.3	8.52994e-11	8.74319e-10	0.606315	-1.64931	1.69995	2.80374
LL0000038402	zeb1b	1.21253e-09	9.70235e-09	0.606367	-1.64917	1.41864	2.33958
LL0000011800	gskip	6.66134e-16	1.6566e-14	0.606442	-1.64896	3.11523	5.1369
LL0000001923	blmh	2.58682e-14	5.14088e-13	0.60725	-1.64677	2.0682	3.40584
LL0000012372	hsp90b1	1.87594e-12	2.68261e-11	0.607825	-1.64521	2.5769	4.23955
LL0000022693	prrg1	8.02358e-13	1.24096e-11	0.608262	-1.64403	5.55124	9.12639
LL0000030618	tmem42b	7.05402e-07	3.05814e-06	0.608378	-1.64372	3.38319	5.561
LL0000031346	tuba1a	5.0393e-13	8.10384e-12	0.608518	-1.64334	607.944	999.057
LL0000022005	pitx2	5.09463e-08	2.82408e-07	0.608857	-1.64242	1.02311	1.68038
LL0000012206	hnrnpa1a	1.08082e-08	6.97208e-08	0.608965	-1.64213	8.17086	13.4176
LL0000019513	mrap2a	3.91953e-12	5.31678e-11	0.609008	-1.64201	1.28331	2.10721
LL0000014773	LOC101883723	7.829e-06	2.75933e-05	0.60909	-1.64179	2.2426	3.68188
LL0000012382	hspa9	1.27676e-14	2.62919e-13	0.609208	-1.64147	2.59076	4.25267
LL0000021973	pin1	3.77667e-06	1.41113e-05	0.609795	-1.63989	71.0034	116.438
LL0000014778	LOC101883751	1.29512e-07	6.6263e-07	0.610226	-1.63874	2.06582	3.38533
LL0000008967	dlat	3.58969e-10	3.19931e-09	0.610231	-1.63872	2.38996	3.91648
LL0000023013	rab11a	7.1381e-11	7.45508e-10	0.610264	-1.63864	12.4961	20.4766
LL0000020040	ncam2	5.98307e-10	5.10623e-09	0.610507	-1.63798	1.16789	1.91298
LL0000020301	nhsl1b	3.60881e-11	4.02049e-10	0.610547	-1.63788	1.09308	1.79033
LL0000019821	myg1	4.66202e-11	5.05765e-10	0.610825	-1.63713	2.37525	3.88859
LL0000001136	ap3m2	2.33036e-13	3.97404e-12	0.61142	-1.63554	4.44957	7.27744
LL0000007453	cspg5a	1.17851e-11	1.46742e-10	0.611504	-1.63531	70.3784	115.091
LL0000016346	LOC108179567	9.32587e-15	1.96264e-13	0.612497	-1.63266	1.32025	2.15552
LL0000019991	nars	7.54615e-11	7.83629e-10	0.612834	-1.63176	2.3096	3.76872
LL0000038240	yars	1.42151e-08	8.91698e-08	0.613839	-1.62909	1.36795	2.22851
LL0000011396	glrx3	3.85247e-14	7.38993e-13	0.614573	-1.62715	4.30652	7.00734
LL0000020565	nr0b1	1.1912e-09	9.54158e-09	0.615033	-1.62593	1.09504	1.78046
LL0000002003	brd4	1.34093e-12	1.97016e-11	0.615188	-1.62552	2.76182	4.48939
LL0000029256	spcs1	3.04851e-05	9.5681e-05	0.615203	-1.62548	28.4789	46.2919
LL0000020772	nutf2	9.34153e-08	4.91057e-07	0.61564	-1.62433	2.76327	4.48845
LL0000030327	timm8a	8.30224e-08	4.41267e-07	0.615773	-1.62397	3.09977	5.03394
LL0000007313	crhr1	5.22579e-09	3.60615e-08	0.615786	-1.62394	1.13235	1.83886
LL0000023088	rab6bb	0.000168738	0.000456353	0.615905	-1.62363	61.5385	99.9154
LL0000005873	cnbpa	9.37248e-08	4.92542e-07	0.615957	-1.62349	13.9697	22.6797
LL0000007451	csnk2b	1.61995e-10	1.55947e-09	0.616405	-1.62231	32.1216	52.1113
LL0000006092	cotl1	1.56403e-11	1.88678e-10	0.616614	-1.62176	50.5662	82.0062
LL0000011475	gng5	1.12819e-08	7.25709e-08	0.616826	-1.6212	2.23251	3.61936
LL0000001861	bcor	3.53858e-09	2.5461e-08	0.617328	-1.61988	1.71474	2.77767
LL0000038283	ywhaqa	2.43604e-07	1.17162e-06	0.617536	-1.61934	44.1238	71.4514
LL0000022459	ppp2cb	4.11415e-12	5.55594e-11	0.617605	-1.61916	27.4794	44.4935
LL0000009182	dpysl2b	1.6233e-09	1.25693e-08	0.618332	-1.61725	68.858	111.361
LL0000008788	ddx42	1.54788e-07	7.77743e-07	0.618859	-1.61588	3.87216	6.25694
LL0000012148	hk1	1.10589e-12	1.65285e-11	0.619344	-1.61461	7.44066	12.0138
LL0000018429	lsm12b	4.37724e-07	1.99208e-06	0.619478	-1.61426	59.4778	96.0127
LL0000018540	magixb	4.58385e-08	2.57385e-07	0.619679	-1.61374	1.02337	1.65145
LL0000022412	ppp1cbl	7.88314e-10	6.58278e-09	0.6197	-1.61369	16.1415	26.0474
LL0000018506	mab21l1	2.98833e-05	9.40519e-05	0.620139	-1.61254	82.5	133.035
LL0000038238	yaf2	5.91682e-12	7.73222e-11	0.620192	-1.6124	3.88487	6.26397
LL0000001583	atp1a3b	8.31938e-07	3.55758e-06	0.620498	-1.61161	2.03415	3.27825
LL0000023619	rgs7a	2.42701e-10	2.24498e-09	0.620502	-1.6116	2.61104	4.20795
LL0000001084	anp32a	1.45148e-11	1.75917e-10	0.621811	-1.6082	16.7728	26.9741
LL0000011410	glud1b	1.89388e-09	1.44011e-08	0.621857	-1.60809	2.16652	3.48395
LL0000020080	mt-nd3	4.62739e-11	5.03208e-10	0.622389	-1.60671	3.66129	5.88264
LL0000019034	mif	3.15516e-10	2.85045e-09	0.622699	-1.60591	2.39644	3.84847
LL0000039796	ewsr1b	4.44667e-08	2.50156e-07	0.622757	-1.60576	2.1558	3.4617
LL0000022762	psmc6	3.0823e-08	1.7961e-07	0.623195	-1.60464	9.18267	14.7348
LL0000022179	plxna1a	2.99944e-08	1.75512e-07	0.623409	-1.60408	1.77582	2.84857
LL0000023197	raph1a	9.99201e-16	2.43826e-14	0.623852	-1.60294	2.07092	3.31957
LL0000021627	pfdn2	3.88775e-08	2.21511e-07	0.623936	-1.60273	2.47336	3.96413
LL0000009527	eif4ebp2	8.42472e-10	6.99971e-09	0.623969	-1.60264	7.85281	12.5853
LL0000031431	u2af1	2.17663e-10	2.04349e-09	0.624021	-1.60251	11.714	18.7718
LL0000018642	mapk8a	1.3426e-09	1.05804e-08	0.624377	-1.6016	3.83685	6.14508
LL0000039195	zgc:65873	3.33067e-16	8.61243e-15	0.624496	-1.60129	7.32647	11.7318
LL0000020103	ndrg4	1.18462e-08	7.56133e-08	0.624686	-1.6008	12.3413	19.7561
LL0000006140	cpeb4b	2.42329e-09	1.80645e-08	0.625061	-1.59984	18.2341	29.1717
LL0000021220	pak1	3.26901e-11	3.68249e-10	0.625288	-1.59926	8.67812	13.8786
LL0000001242	arf6a	1.28051e-11	1.57716e-10	0.625321	-1.59918	3.11753	4.98548
LL0000009826	etf1b	3.01607e-06	1.14887e-05	0.625755	-1.59807	2.61399	4.17733
LL0000024410	selenot1a	4.73871e-09	3.30638e-08	0.626559	-1.59602	17.7112	28.2673
LL0000023084	rab5c	1.89604e-12	2.70498e-11	0.626621	-1.59586	3.805	6.07226
LL0000004754	cacna2d2b	5.28455e-12	6.97101e-11	0.627166	-1.59447	1.23499	1.96916
LL0000008761	ddost	4.13537e-08	2.33862e-07	0.627386	-1.59392	3.77665	6.01966
LL0000019594	mrps30	1.06906e-09	8.7036e-09	0.627957	-1.59247	2.16989	3.45547
LL0000009540	eif5b	7.32959e-07	3.16931e-06	0.628379	-1.5914	7.3598	11.7123
LL0000030667	tmie	5.05726e-07	2.25975e-06	0.62879	-1.59036	44.5402	70.8347
LL0000006064	cops7a	3.27182e-10	2.94416e-09	0.628881	-1.59013	7.95089	12.6429
LL0000010084	fam49a	6.58929e-08	3.57317e-07	0.629164	-1.58941	1.59535	2.53567
LL0000019596	mrps33	6.0002e-09	4.08345e-08	0.629179	-1.58937	4.70649	7.48037
LL0000012694	ilf3a	3.38242e-11	3.79381e-10	0.629454	-1.58868	2.27321	3.61141
LL0000022403	ppm1la	2.32481e-10	2.16697e-09	0.629551	-1.58843	5.4059	8.58692
LL0000013717	lman2	2.07923e-12	2.94097e-11	0.62957	-1.58838	2.50216	3.9744
LL0000009494	eif2s3	1.44422e-11	1.75587e-10	0.630093	-1.58707	30.7351	48.7787
LL0000005948	cntnap2a	7.89594e-08	4.21024e-07	0.630685	-1.58558	2.53695	4.02253
LL0000031296	TTC28	5.75513e-10	4.92323e-09	0.630844	-1.58518	1.3606	2.1568
LL0000023286	rbm25b	1.14855e-07	5.93143e-07	0.630922	-1.58498	8.26504	13.0999
LL0000011262	get4	1.5941e-10	1.53784e-09	0.630989	-1.58481	3.45912	5.48207
LL0000020260	nfil3-5	2.08849e-09	1.57428e-08	0.631047	-1.58467	10.531	16.6881
LL0000011610	gpr176	3.57442e-09	2.56562e-08	0.631107	-1.58452	1.49286	2.36546
LL0000019551	mrpl34	1.02717e-09	8.385e-09	0.631257	-1.58414	3.72904	5.90733
LL0000013642	lhfpl4a	5.03532e-10	4.36906e-09	0.631594	-1.5833	5.36398	8.49276
LL0000018959	mgat2	5.70991e-11	6.05377e-10	0.631797	-1.58279	3.10365	4.91243
LL0000028794	slc4a10a	1.03639e-12	1.55922e-11	0.632221	-1.58173	2.7918	4.41586
LL0000024473	sept5a	1.24212e-09	9.89136e-09	0.632366	-1.58136	5.45565	8.62737
LL0000013629	lgi1a	1.23124e-13	2.18242e-12	0.632471	-1.5811	8.16691	12.9127
LL0000031403	txn2	5.71918e-08	3.13213e-07	0.632531	-1.58095	1.77112	2.80006
LL0000039772	calm3a	0.00132329	0.00299467	0.632656	-1.58064	83.4422	131.892
LL0000000090	abhd17b	5.01094e-07	2.24236e-06	0.63272	-1.58048	4.20934	6.65276
LL0000009553	elavl4	0	0	0.632779	-1.58033	1002.99	1585.05
LL0000011137	gap43	0	0	0.633494	-1.57855	1183.93	1868.89
LL0000020474	nop56	2.28038e-08	1.36597e-07	0.633651	-1.57816	1.87487	2.95884
LL0000012344	hsd17b10	7.76136e-09	5.15461e-08	0.634113	-1.577	1.16073	1.83048
LL0000019997	nat16	1.16818e-07	6.02423e-07	0.634161	-1.57689	9.25401	14.5925
LL0000007467	cst14a.2	1.93163e-10	1.83429e-09	0.634214	-1.57675	1.60902	2.53703
LL0000022937	purba	1.22174e-09	9.75815e-09	0.634357	-1.5764	4.28396	6.75324
LL0000022304	pomp	3.01185e-11	3.42245e-10	0.63439	-1.57632	9.7219	15.3248
LL0000013564	lcor	6.89011e-10	5.82182e-09	0.634428	-1.57622	6.22877	9.81793
LL0000020110	ndufa11	4.58637e-08	2.57448e-07	0.63447	-1.57612	9.7913	15.4322
LL0000010376	fkbp2	1.59184e-12	2.30165e-11	0.634528	-1.57598	4.95842	7.81435
LL0000011544	gpatch8	6.69402e-06	2.3889e-05	0.634767	-1.57538	9.61306	15.1442
LL0000021351	pcbp3	1.81401e-09	1.38574e-08	0.634815	-1.57526	1.18011	1.85898
LL0000021107	ost4	8.60848e-11	8.81873e-10	0.634853	-1.57517	13.784	21.7121
LL0000021472	pdap1a	1.80966e-14	3.66035e-13	0.635586	-1.57335	4.40231	6.92639
LL0000004892	caprin1a	1.67136e-06	6.72237e-06	0.636072	-1.57215	2.39911	3.77176
LL0000022574	prkag2a	1.30396e-07	6.66408e-07	0.636848	-1.57023	1.453	2.28155
LL0000029641	sub1a	3.54513e-06	1.33118e-05	0.637389	-1.5689	137.67	215.991
LL0000019481	mphosph8	2.83407e-12	3.95033e-11	0.638063	-1.56724	12.9829	20.3474
LL0000024345	sdha	5.86864e-12	7.67476e-11	0.638442	-1.56631	2.91885	4.57184
LL0000010274	fgd4a	1.12553e-11	1.40337e-10	0.638494	-1.56618	8.61137	13.487
LL0000010235	fbxw7	4.26612e-07	1.94735e-06	0.638546	-1.56606	4.27503	6.69495
LL0000019558	mrpl40	3.85869e-09	2.74926e-08	0.638831	-1.56536	2.6137	4.09138
LL0000002020	brk1	1.13317e-08	7.28143e-08	0.638945	-1.56508	187.014	292.692
LL0000008442	cux1a	1.7005e-06	6.82451e-06	0.639414	-1.56393	2.91494	4.55877
LL0000022761	psmc5	3.84563e-09	2.7419e-08	0.639705	-1.56322	4.39312	6.86742
LL0000009088	dnajc8	1.43885e-13	2.53071e-12	0.639705	-1.56322	5.2735	8.24364
LL0000024626	sh3bgrl3	2.39004e-10	2.22095e-09	0.640774	-1.56061	4.4725	6.97984
LL0000021415	pcdh7a	4.65072e-09	3.25122e-08	0.640803	-1.56054	4.32451	6.74858
LL0000024014	rpz	1.35836e-12	1.99416e-11	0.640847	-1.56043	1.5438	2.409
LL0000000964	anapc11	8.2534e-13	1.27434e-11	0.641046	-1.55995	4.03276	6.29091
LL0000031384	twf1a	3.36657e-07	1.5686e-06	0.641094	-1.55983	3.53485	5.51378
LL0000029401	srsf2a	8.84284e-06	3.085e-05	0.641329	-1.55926	8.87418	13.8372
LL0000022804	ptcd3	1.24426e-06	5.11644e-06	0.641715	-1.55832	1.71861	2.67816
LL0000022901	ptprga	0.00431901	0.00884798	0.641857	-1.55798	7.16063	11.1561
LL0000012625	igsf9bb	2.26597e-07	1.09707e-06	0.643296	-1.55449	1.33668	2.07786
LL0000029603	stt3b	4.92424e-07	2.20627e-06	0.643862	-1.55313	2.11583	3.28616
LL0000019549	mrpl32	5.50816e-07	2.43362e-06	0.643944	-1.55293	2.72352	4.22943
LL0000011458	gnb1b	3.42198e-07	1.59115e-06	0.644408	-1.55181	311.75	483.777
LL0000009312	dynll1	6.85552e-06	2.44168e-05	0.644467	-1.55167	297.203	461.162
LL0000000193	acp1	7.5039e-08	4.02834e-07	0.64476	-1.55096	2.09039	3.24212
LL0000031498	ube2v1	1.29876e-06	5.31296e-06	0.644843	-1.55076	57.1728	88.6616
LL0000031490	ube2nb	1.46481e-11	1.77296e-10	0.645053	-1.55026	4.91483	7.61925
LL0000000087	abhd16a	9.10383e-15	1.91813e-13	0.645215	-1.54987	3.54941	5.50112
LL0000019672	mt-nd5	2.7584e-08	1.62452e-07	0.64538	-1.54947	2.16019	3.34716
LL0000024305	scn8ab	2.70717e-12	3.78214e-11	0.645462	-1.54928	4.60451	7.13367
LL0000012467	idh3a	1.52141e-09	1.18358e-08	0.64589	-1.54825	2.7001	4.18044
LL0000020550	nptx1l	1.73943e-08	1.06903e-07	0.645924	-1.54817	1.17229	1.8149
LL0000005805	clint1b	5.00711e-14	9.43575e-13	0.646063	-1.54784	1.52607	2.3621
LL0000039196	zgc:65894	3.35514e-09	2.42658e-08	0.646179	-1.54756	480.255	743.223
LL0000018584	map2	1.72925e-11	2.06151e-10	0.64643	-1.54696	2.46256	3.80947
LL0000021998	pitpnbl	9.28257e-13	1.42e-11	0.646626	-1.54649	7.05996	10.9182
LL0000023314	rbmx	2.89768e-14	5.69033e-13	0.646682	-1.54636	5.90382	9.12941
LL0000005386	cdkn2aipnl	1.51043e-06	6.12106e-06	0.64709	-1.54538	6.70361	10.3596
LL0000031369	tufm	3.67111e-08	2.10684e-07	0.647108	-1.54534	2.20523	3.40783
LL0000013476	krtcap2	4.9395e-11	5.33642e-10	0.647778	-1.54374	3.29258	5.08288
LL0000024387	sec61b	2.70419e-11	3.09605e-10	0.648098	-1.54298	3.71827	5.7372
LL0000002061	btf3l4	6.84386e-12	8.8547e-11	0.648455	-1.54213	13.4107	20.6809
LL0000007299	creld1b	1.46267e-09	1.14324e-08	0.648512	-1.54199	3.82998	5.90579
LL0000018482	lyrm4	1.94006e-09	1.47093e-08	0.648603	-1.54178	1.92323	2.96518
LL0000005807	clip2	5.33236e-11	5.6958e-10	0.649063	-1.54068	5.43107	8.36755
LL0000020122	ndufa9a	3.0153e-08	1.76108e-07	0.65016	-1.53808	4.24045	6.52217
LL0000023609	rgs19	4.21324e-10	3.69985e-09	0.650169	-1.53806	2.46563	3.79229
LL0000018437	lsm7	7.42206e-06	2.62352e-05	0.650201	-1.53799	16.9855	26.1235
LL0000005952	cntnap5b	7.8407e-05	0.0002262	0.65027	-1.53782	2.31849	3.56542
LL0000031455	ubap2b	2.62124e-10	2.40752e-09	0.650557	-1.53715	2.9962	4.60559
LL0000019683	mtdha	1.90083e-05	6.22352e-05	0.650599	-1.53705	18.9568	29.1374
LL0000020011	nbeaa	4.76056e-09	3.31908e-08	0.650679	-1.53686	3.29328	5.06129
LL0000009188	dr1	2.77333e-10	2.53697e-09	0.651024	-1.53604	3.29456	5.06059
LL0000022769	psmd14	8.43316e-10	7.00352e-09	0.651134	-1.53578	4.9176	7.55237
LL0000028924	slmapb	5.27687e-11	5.65059e-10	0.651923	-1.53392	1.48844	2.28316
LL0000032182	xbp1	1.19416e-07	6.14427e-07	0.652464	-1.53265	66.9961	102.682
LL0000022284	polr2l	1.22883e-10	1.21839e-09	0.652525	-1.53251	5.71739	8.76195
LL0000029610	stx12	2.22045e-16	5.89227e-15	0.652951	-1.53151	4.1372	6.33615
LL0000000546	akirin1	2.38195e-08	1.42027e-07	0.653273	-1.53075	3.73423	5.71618
LL0000028851	slc6a8	1.49261e-09	1.16366e-08	0.653282	-1.53073	5.25173	8.039
LL0000009813	esrra	1.40584e-11	1.71413e-10	0.653508	-1.5302	1.94303	2.97324
LL0000024099	rundc3ab	1.4497e-11	1.75845e-10	0.654622	-1.5276	6.94365	10.6071
LL0000029398	srsf11	2.39626e-11	2.77844e-10	0.65491	-1.52693	7.44826	11.373
LL0000012859	irf2bpl	2.28915e-09	1.71842e-08	0.654958	-1.52681	8.21376	12.5409
LL0000023187	rap2c	2.19935e-12	3.10846e-11	0.655057	-1.52659	4.01075	6.12276
LL0000019555	mrpl38	6.97055e-11	7.31365e-10	0.655436	-1.5257	2.66378	4.06412
LL0000031467	ube2d1b	5.60406e-11	5.96375e-10	0.655648	-1.52521	13.1104	19.9961
LL0000029429	ssr2	5.79631e-08	3.17342e-07	0.655737	-1.525	5.26717	8.03244
LL0000004791	cadm4	8.02644e-08	4.27722e-07	0.656116	-1.52412	12.7044	19.3631
LL0000029403	srsf3a	7.31757e-07	3.16486e-06	0.656241	-1.52383	2.37036	3.61202
LL0000031663	uqcrb	3.04741e-08	1.77804e-07	0.656324	-1.52364	2.95895	4.50837
LL0000019588	mrps23	3.34634e-10	3.00378e-09	0.656441	-1.52337	2.09426	3.19032
LL0000029743	syncrip	2.35433e-06	9.17758e-06	0.656484	-1.52327	66.9174	101.933
LL0000022498	ppt1	3.61427e-06	1.35435e-05	0.656538	-1.52314	2.19532	3.34377
LL0000013522	lamtor2	1.83716e-07	9.08053e-07	0.65659	-1.52302	3.81994	5.81784
LL0000011037	g3bp1	4.33724e-06	1.60185e-05	0.656897	-1.52231	1.95337	2.97363
LL0000000064	abce1	1.71789e-08	1.05937e-07	0.657084	-1.52188	2.05681	3.1302
LL0000011799	gsk3b	8.03801e-13	1.24214e-11	0.65717	-1.52168	3.36795	5.12493
LL0000032119	wtap	2.23558e-08	1.34223e-07	0.657843	-1.52012	4.69771	7.14109
LL0000008801	ddx6	1.99209e-09	1.50848e-08	0.657903	-1.51998	10.5166	15.9851
LL0000029406	srsf5a	1.85889e-06	7.38525e-06	0.657973	-1.51982	94.0631	142.959
LL0000029397	srsf10b	1.13465e-12	1.69166e-11	0.658118	-1.51948	2.97374	4.51855
LL0000018434	lsm4	1.28381e-09	1.01881e-08	0.658385	-1.51887	11.4695	17.4207
LL0000021471	pcyt2	7.72105e-11	7.9951e-10	0.658917	-1.51764	3.95317	5.9995
LL0000024067	rsrp1	2.80676e-06	1.07725e-05	0.659443	-1.51643	5.91438	8.96875
LL0000009399	eef1b2	1.93521e-11	2.28905e-10	0.659528	-1.51624	597.267	905.598
LL0000022831	ptgesl	2.8017e-10	2.55907e-09	0.65956	-1.51616	1.65319	2.5065
LL0000012539	igfbp1a	4.61234e-07	2.08397e-06	0.659931	-1.51531	1.48131	2.24465
LL0000009531	eif4g1a	2.38438e-09	1.77963e-08	0.660165	-1.51477	2.08079	3.15192
LL0000029082	snrpe	2.37388e-05	7.60545e-05	0.660514	-1.51397	15.7911	23.9073
LL0000000994	ank2b	1.18098e-08	7.54383e-08	0.660825	-1.51326	26.7175	40.4306
LL0000024078	rtn1b	3.36564e-11	3.77743e-10	0.661252	-1.51228	461.434	697.819
LL0000029643	sucla2	2.04023e-08	1.23472e-07	0.661379	-1.51199	3.09821	4.68447
LL0000012311	hrasa	1.16146e-09	9.33477e-09	0.661545	-1.51161	1.79336	2.71087
LL0000029759	syngr3b	4.13124e-07	1.88958e-06	0.661607	-1.51147	9.90626	14.973
LL0000019598	mrps35	5.54193e-08	3.04405e-07	0.661669	-1.51133	1.79281	2.70953
LL0000020862	olfm2a	7.80111e-05	0.0002252	0.661767	-1.51111	3.00918	4.54718
LL0000039629	znf593	6.34359e-08	3.44918e-07	0.661806	-1.51102	1.89073	2.85692
LL0000013027	jkamp	1.00435e-09	8.21349e-09	0.661874	-1.51086	2.1688	3.27676
LL0000020137	ndufb2	2.91755e-06	1.11484e-05	0.661985	-1.51061	20.9807	31.6937
LL0000031828	vdac3	2.88658e-15	6.59314e-14	0.662039	-1.51049	641.788	969.412
LL0000018633	mapk12b	7.4521e-09	4.96552e-08	0.662042	-1.51048	1.16729	1.76317
LL0000029412	srsf9	8.47865e-09	5.58413e-08	0.662147	-1.51024	16.2679	24.5684
LL0000023618	rgs6	2.55394e-07	1.22026e-06	0.662255	-1.50999	1.03198	1.55828
LL0000020167	nectin3b	5.97543e-10	5.1021e-09	0.662579	-1.50925	1.18616	1.79021
LL0000039169	zgc:56304	4.95321e-09	3.43367e-08	0.662621	-1.50916	3.84525	5.80309
LL0000007076	CR848812.1	1.43277e-06	5.82712e-06	0.662691	-1.509	1.75666	2.6508
LL0000019548	mrpl30	1.5928e-08	9.8859e-08	0.662788	-1.50878	3.72248	5.6164
LL0000029754	syngr1a	5.41283e-07	2.39862e-06	0.663132	-1.508	5.02117	7.57191
LL0000009580	elof1	1.19375e-06	4.92767e-06	0.66338	-1.50743	5.91068	8.90995
LL0000020068	ncln	7.09452e-08	3.82549e-07	0.663577	-1.50698	2.42109	3.64855
LL0000030708	tmx2b	3.96823e-07	1.82106e-06	0.663948	-1.50614	3.86756	5.8251
LL0000019925	MZT1	6.35539e-09	4.30408e-08	0.664118	-1.50576	4.90568	7.38676
LL0000014914	LOC101884441	7.44445e-09	4.96224e-08	0.664219	-1.50553	1.0523	1.58427
LL0000004794	cadpsb	1.17146e-07	6.03774e-07	0.664327	-1.50528	22.6778	34.1365
LL0000010240	fcf1	3.39634e-06	1.27927e-05	0.664329	-1.50528	1.75336	2.6393
LL0000030872	tpi1b	2.26462e-08	1.35788e-07	0.665074	-1.50359	472.905	711.056
LL0000031885	vps26c	1.42723e-10	1.39534e-09	0.665128	-1.50347	2.66332	4.00422
LL0000039166	zgc:56106	2.06304e-06	8.1342e-06	0.665329	-1.50302	3.73631	5.61573
LL0000018661	maptb	0.000116187	0.000324496	0.665571	-1.50247	13.5551	20.3661
LL0000029910	TADA1	0	0	0.665643	-1.50231	3.14155	4.71957
LL0000020114	ndufa4	0.000143315	0.000393858	0.665716	-1.50214	209.897	315.294
LL0000024557	sf3b5	2.1269e-08	1.28163e-07	0.665819	-1.50191	10.1588	15.2577
LL0000018413	lrrn3b	1.09529e-08	7.06042e-08	0.665967	-1.50158	1.06367	1.59719
LL0000000993	ank2a	3.75788e-12	5.12807e-11	0.666133	-1.5012	2.68071	4.02429
LL0000030824	top2b	5.43563e-07	2.40696e-06	0.666282	-1.50087	8.70002	13.0576
LL0000005826	clpp	6.26199e-12	8.14238e-11	0.666472	-1.50044	2.39084	3.5873
LL0000011934	hars	1.55793e-09	1.21095e-08	0.667206	-1.49879	3.33231	4.99443
LL0000012242	hoxa11b	0.00232306	0.00501606	0.667514	-1.4981	5.2273	7.831
LL0000004820	calm3b	2.01478e-07	9.8727e-07	0.667573	-1.49796	424.339	635.645
LL0000005852	cmc1	4.99182e-09	3.45518e-08	0.667621	-1.49786	1.7252	2.5841
LL0000006120	cox7c	4.71403e-09	3.29295e-08	0.667682	-1.49772	430.702	645.07
LL0000030821	top1l	3.27163e-08	1.89853e-07	0.667943	-1.49713	11.2861	16.8969
LL0000005889	cnih1	1.38005e-07	7.02528e-07	0.668178	-1.49661	3.46489	5.18557
LL0000022982	PYURF	3.96367e-08	2.25413e-07	0.668489	-1.49591	1.81458	2.71445
LL0000020280	nfyba	1.30415e-07	6.66408e-07	0.668824	-1.49516	10.497	15.6947
LL0000028455	skib	5.98973e-09	4.08073e-08	0.668886	-1.49502	1.34928	2.01721
LL0000009129	dock3	2.96982e-07	1.39769e-06	0.668929	-1.49493	1.86089	2.78189
LL0000009233	dscama	6.03416e-08	3.29238e-07	0.668954	-1.49487	3.13372	4.68451
LL0000011914	hacd3	9.69668e-09	6.31325e-08	0.669185	-1.49435	1.5989	2.38933
LL0000012106	hif1aa	7.22457e-08	3.88708e-07	0.669275	-1.49415	1.42302	2.12621
LL0000029506	stard10	4.45491e-06	1.64131e-05	0.66943	-1.49381	1.97856	2.95558
LL0000008916	dhx9	5.68216e-09	3.89304e-08	0.669738	-1.49312	3.2714	4.8846
LL0000023164	ramp2	2.55559e-09	1.89499e-08	0.670092	-1.49233	1.12101	1.67292
LL0000021535	pdia6	9.16712e-08	4.83145e-07	0.670224	-1.49204	1.84004	2.74541
LL0000031414	txnl4a	2.20886e-07	1.07256e-06	0.670273	-1.49193	6.1688	9.2034
LL0000024589	sgip1a	7.60491e-10	6.37972e-09	0.670764	-1.49084	3.77021	5.62077
LL0000004277	CABZ01064248.1	9.01461e-07	3.82077e-06	0.670848	-1.49065	1.424	2.12268
LL0000024191	samm50	1.0596e-08	6.8498e-08	0.671327	-1.48959	2.07849	3.09609
LL0000023035	rab1bb	2.30406e-07	1.11344e-06	0.671353	-1.48953	20.3034	30.2425
LL0000001518	atcaya	2.32116e-06	9.06553e-06	0.671559	-1.48907	36.719	54.6773
LL0000020778	nxn	1.69419e-08	1.04617e-07	0.67159	-1.489	6.37209	9.48807
LL0000001129	ap2m1a	3.51373e-08	2.02546e-07	0.671896	-1.48833	78.3738	116.646
LL0000029370	srgap1b	4.03343e-07	1.84856e-06	0.671955	-1.48819	2.01163	2.99369
LL0000029786	syt1a	1.2591e-06	5.17048e-06	0.671977	-1.48815	6.53311	9.72223
LL0000009537	eif5	8.71998e-07	3.70939e-06	0.672085	-1.48791	13.2319	19.6878
LL0000021191	p4hb	8.09507e-06	2.84374e-05	0.672239	-1.48757	1.38519	2.06057
LL0000011522	gosr1	1.34793e-10	1.32279e-09	0.672242	-1.48756	2.3861	3.54946
LL0000009608	emc9	1.99927e-07	9.80463e-07	0.672357	-1.4873	4.88965	7.27239
LL0000023989	rps3	1.34826e-09	1.06066e-08	0.672367	-1.48728	391.567	582.37
LL0000001928	bloc1s4	3.39084e-12	4.65161e-11	0.672703	-1.48654	2.03492	3.02498
LL0000008683	dazap1	1.66331e-09	1.283e-08	0.673466	-1.48486	1.45366	2.15848
LL0000011259	gemin7	3.73397e-07	1.72128e-06	0.673499	-1.48478	1.50566	2.23558
LL0000030452	tmem11	1.19054e-08	7.59374e-08	0.673572	-1.48462	3.28688	4.87977
LL0000021108	ostc	1.22202e-11	1.51331e-10	0.673616	-1.48453	2.55741	3.79654
LL0000012060	herc2	5.38174e-09	3.70534e-08	0.674267	-1.48309	3.57198	5.29757
LL0000039165	zgc:56095	4.86862e-11	5.26609e-10	0.674269	-1.48309	2.51095	3.72396
LL0000009650	eno3	1.55652e-08	9.68713e-08	0.674858	-1.48179	1.8931	2.80518
LL0000008648	daam1b	8.79438e-10	7.26374e-09	0.674866	-1.48178	2.21281	3.27889
LL0000024349	sdhaf4	1.5809e-08	9.8221e-08	0.674893	-1.48172	2.50275	3.70836
LL0000008650	dab1a	2.30675e-09	1.72951e-08	0.675007	-1.48147	3.32397	4.92435
LL0000001554	atl1	3.18266e-06	1.20602e-05	0.675515	-1.48035	7.39687	10.95
LL0000020174	nedd8l	4.63112e-11	5.03313e-10	0.675693	-1.47996	3.10021	4.58819
LL0000024006	rps8a	0	0	0.67594	-1.47942	1323.96	1958.69
LL0000039176	zgc:56676	1.34593e-05	4.53391e-05	0.676185	-1.47888	8.65923	12.806
LL0000012169	hmgb1b	3.95093e-09	2.80619e-08	0.676251	-1.47874	488.977	723.07
LL0000002055	btbd6b	2.12136e-08	1.27914e-07	0.676418	-1.47838	2.9623	4.3794
LL0000010160	faxca	1.92503e-09	1.46135e-08	0.676586	-1.47801	1.8767	2.77377
LL0000019645	msl2b	1.29378e-09	1.02489e-08	0.676794	-1.47755	6.19776	9.15753
LL0000025573	si:ch211-214j24.14	5.50177e-07	2.43194e-06	0.677021	-1.47706	1.01827	1.50405
LL0000009340	ebag9	5.44268e-07	2.40891e-06	0.677209	-1.47665	3.18498	4.7031
LL0000001745	b4galnt4a	3.95159e-10	3.49538e-09	0.677249	-1.47656	2.18716	3.22948
LL0000009827	etfa	1.55707e-08	9.68726e-08	0.677272	-1.47651	2.69791	3.98349
LL0000029257	spcs2	4.15392e-09	2.9332e-08	0.677536	-1.47594	3.75421	5.54098
LL0000013296	kif1bp	1.8657e-11	2.21114e-10	0.677656	-1.47567	2.83047	4.17685
LL0000007417	cs	7.75306e-11	8.02369e-10	0.67786	-1.47523	2.24454	3.31122
LL0000031354	tuba8l3	0.00038516	0.000972328	0.678041	-1.47484	2.07605	3.06184
LL0000006062	cops5	1.34931e-07	6.87843e-07	0.678069	-1.47478	2.65857	3.9208
LL0000019582	mrps18a	4.76381e-08	2.65687e-07	0.678247	-1.47439	1.68595	2.48575
LL0000029011	sms	1.02577e-06	4.29365e-06	0.678401	-1.47405	9.39593	13.8501
LL0000020695	ntrk2a	5.90317e-09	4.02637e-08	0.678494	-1.47385	1.23667	1.82266
LL0000019577	MRPS12	1.71254e-09	1.31707e-08	0.678666	-1.47348	3.84824	5.6703
LL0000009708	epha4b	2.0413e-11	2.40077e-10	0.678805	-1.47318	9.65115	14.2178
LL0000011127	GALNTL6	5.96523e-08	3.25806e-07	0.67905	-1.47265	2.52475	3.71806
LL0000028112	si:dkeyp-117h8.2	5.54331e-08	3.04405e-07	0.679076	-1.47259	16.5055	24.3058
LL0000024590	sgip1b	3.18216e-10	2.87188e-09	0.679188	-1.47235	5.985	8.81198
LL0000019560	mrpl42	1.91583e-09	1.45559e-08	0.679543	-1.47158	2.87339	4.22841
LL0000024528	setb	2.2401e-08	1.3445e-07	0.679588	-1.47148	38.6067	56.8089
LL0000001874	bend5	1.01406e-09	8.28547e-09	0.679638	-1.47137	2.6223	3.85838
LL0000010144	farsb	2.33949e-08	1.3977e-07	0.67977	-1.47109	2.30617	3.39258
LL0000009488	eif2b4	3.1882e-07	1.49351e-06	0.679982	-1.47063	2.72938	4.0139
LL0000019456	morf4l1	8.85336e-12	1.12862e-10	0.68007	-1.47044	29.6674	43.624
LL0000028972	smdt1a	3.24812e-06	1.22929e-05	0.680562	-1.46937	2.82866	4.15636
LL0000009579	elocb	7.52487e-08	4.03721e-07	0.680601	-1.46929	109.32	160.622
LL0000022774	psmd4b	2.68222e-11	3.0767e-10	0.680626	-1.46923	5.16567	7.58959
LL0000023230	rasl10a	3.58064e-08	2.06011e-07	0.680841	-1.46877	1.31289	1.92834
LL0000019601	mrps6	9.00793e-09	5.89857e-08	0.681112	-1.46819	4.04844	5.94387
LL0000009507	eif3ja	1.653e-08	1.02212e-07	0.681126	-1.46816	5.83742	8.57025
LL0000013005	jag2b	5.01463e-11	5.40472e-10	0.681478	-1.4674	1.33035	1.95215
LL0000011216	gclm	2.03943e-07	9.9747e-07	0.682038	-1.46619	1.41446	2.07388
LL0000023055	rab35b	9.73554e-09	6.33401e-08	0.68204	-1.46619	2.42099	3.54963
LL0000023966	rps14	0	0	0.68211	-1.46604	1021.87	1498.1
LL0000023848	robo2	3.54003e-05	0.000109746	0.682222	-1.4658	34.5006	50.5709
LL0000021356	pcdh10b	1.67848e-06	6.74593e-06	0.682259	-1.46572	1.95231	2.86154
LL0000021530	pdhx	1.97765e-11	2.33471e-10	0.682324	-1.46558	2.56126	3.75373
LL0000021456	pcsk2	4.46887e-12	5.99052e-11	0.682496	-1.46521	1.41203	2.06892
LL0000030609	tmem35	7.5491e-08	4.04783e-07	0.682538	-1.46512	19.6765	28.8285
LL0000023898	rpl12	1.03857e-10	1.04569e-09	0.683065	-1.46399	707.081	1035.16
LL0000007731	cth	2.8105e-08	1.65414e-07	0.683094	-1.46393	1.80434	2.64142
LL0000012337	hsbp1b	5.08543e-08	2.82069e-07	0.683519	-1.46302	27.5121	40.2506
LL0000029503	stap2a	6.04266e-08	3.29541e-07	0.683631	-1.46278	3.14305	4.59758
LL0000030841	tox3	1.87896e-09	1.42996e-08	0.683917	-1.46217	2.05592	3.0061
LL0000019585	mrps2	1.26121e-13	2.22904e-12	0.684353	-1.46123	1.58239	2.31224
LL0000013546	lasp1	1.34713e-07	6.86923e-07	0.684399	-1.46114	10.2552	14.9843
LL0000029967	tars	6.80215e-07	2.96165e-06	0.684588	-1.46073	2.05334	2.99939
LL0000020063	nckap1	1.21059e-12	1.79605e-11	0.684608	-1.46069	7.23209	10.5638
LL0000020824	ogdha	5.10244e-10	4.42098e-09	0.684767	-1.46035	4.05632	5.92366
LL0000031968	wasf3b	1.05123e-06	4.39113e-06	0.684928	-1.46001	2.70228	3.94535
LL0000001202	appb	4.31054e-11	4.72705e-10	0.684983	-1.45989	22.4175	32.727
LL0000024082	rtn4a	9.48219e-12	1.19954e-10	0.685197	-1.45943	18.8878	27.5655
LL0000019002	mia2	2.46682e-08	1.46833e-07	0.685525	-1.45874	2.14492	3.12887
LL0000005828	clptm1l	4.53748e-13	7.34225e-12	0.685553	-1.45868	1.90776	2.7828
LL0000000234	actr2a	7.81089e-07	3.35828e-06	0.685648	-1.45847	2.66205	3.88253
LL0000001401	arpc4l	1.10318e-05	3.78269e-05	0.68609	-1.45754	5.18692	7.56012
LL0000021534	pdia5	6.72564e-07	2.93044e-06	0.686592	-1.45647	1.25648	1.83002
LL0000039311	zmat4a	8.27461e-07	3.54176e-06	0.686608	-1.45643	1.10481	1.60908
LL0000010008	fam163b	1.55973e-07	7.82833e-07	0.686811	-1.456	3.8983	5.67593
LL0000022320	pop7	1.16213e-05	3.9654e-05	0.686869	-1.45588	62.4239	90.8818
LL0000019937	naa30	5.48794e-12	7.21318e-11	0.687006	-1.45559	2.33163	3.3939
LL0000019602	mrps7	1.44479e-10	1.40873e-09	0.687178	-1.45523	2.40638	3.50183
LL0000030324	timm29	1.47759e-06	5.995e-06	0.687184	-1.45521	1.52734	2.22261
LL0000013234	kdelr2b	1.25877e-11	1.55143e-10	0.687393	-1.45477	3.98375	5.79544
LL0000019668	mt-co1	0.000163876	0.000444591	0.687534	-1.45447	267.343	388.843
LL0000021473	pdap1b	1.54341e-07	7.76141e-07	0.68755	-1.45444	3.12974	4.55202
LL0000005102	ccdc85b	1.11022e-16	3.021e-15	0.687577	-1.45438	6.99963	10.1801
LL0000010329	fh	4.69997e-08	2.63014e-07	0.687663	-1.4542	1.4758	2.14612
LL0000004862	camta1a	7.26554e-11	7.56215e-10	0.687681	-1.45416	2.13194	3.10019
LL0000005780	cldnd1a	2.97663e-10	2.70257e-09	0.687746	-1.45402	2.20523	3.20646
LL0000010281	fgf11a	4.35088e-05	0.000132514	0.687971	-1.45355	1.0167	1.47782
LL0000029228	spag7	5.11593e-07	2.28289e-06	0.688018	-1.45345	9.50306	13.8122
LL0000024420	sem1	0.000118994	0.000331826	0.688072	-1.45334	71.1691	103.433
LL0000023033	rab1ab	2.4213e-07	1.16514e-06	0.688092	-1.4533	3.92248	5.70052
LL0000020108	ndufa1	7.07884e-05	0.000206148	0.688254	-1.45295	27.0718	39.334
LL0000011830	gtf2a2	4.46013e-09	3.12759e-08	0.688733	-1.45194	2.63769	3.82977
LL0000013012	jakmip1	1.28548e-11	1.58221e-10	0.688784	-1.45183	2.39065	3.47082
LL0000006171	cpsf6	3.5377e-08	2.03863e-07	0.6891	-1.45117	6.49442	9.4245
LL0000001123	ap1s1	6.24734e-12	8.12913e-11	0.689264	-1.45082	3.04088	4.41179
LL0000001864	bcs1l	1.20318e-08	7.66363e-08	0.689378	-1.45058	1.43334	2.07918
LL0000010611	foxn2b	1.31718e-09	1.04116e-08	0.689396	-1.45054	1.37925	2.00066
LL0000005960	coa6	6.74545e-08	3.64916e-07	0.689965	-1.44935	4.05488	5.87694
LL0000012112	higd2a	3.87756e-08	2.21276e-07	0.689971	-1.44934	5.28825	7.66445
LL0000030212	tfg	3.31958e-10	2.9831e-09	0.690157	-1.44895	3.25615	4.71798
LL0000011571	gpm6aa	8.22859e-07	3.52455e-06	0.690186	-1.44888	78.8537	114.25
LL0000029738	syn1	1.33818e-05	4.50948e-05	0.690261	-1.44873	3.24636	4.70309
LL0000019874	myo18ab	5.06456e-11	5.45044e-10	0.690514	-1.4482	2.02993	2.93973
LL0000022726	psen1	7.16297e-09	4.79706e-08	0.690533	-1.44816	1.74985	2.53406
LL0000010056	fam20b	2.1512e-09	1.61753e-08	0.690564	-1.44809	2.20897	3.19879
LL0000022084	plch2a	1.14636e-07	5.92179e-07	0.690795	-1.44761	1.04228	1.5088
LL0000009107	dnm1l	3.20999e-07	1.50147e-06	0.691801	-1.4455	1.82986	2.64506
LL0000010180	fbxl14b	4.75405e-09	3.31581e-08	0.691906	-1.44528	1.26909	1.8342
LL0000001926	bloc1s2	1.79117e-10	1.71433e-09	0.692209	-1.44465	3.43542	4.96299
LL0000019563	mrpl45	1.48433e-05	4.95899e-05	0.692211	-1.44465	2.14256	3.09523
LL0000022758	psmc3	2.28828e-08	1.36981e-07	0.692352	-1.44435	1.98063	2.86072
LL0000031295	ttc27	1.15998e-08	7.42743e-08	0.692409	-1.44423	1.0986	1.58664
LL0000023607	rgs17	1.65632e-08	1.02348e-07	0.692461	-1.44413	5.16532	7.45937
LL0000013443	kpna4	1.23221e-07	6.32933e-07	0.692501	-1.44404	5.10671	7.37431
LL0000031469	ube2d2l	1.25138e-08	7.94008e-08	0.692824	-1.44337	4.57654	6.60563
LL0000019590	mrps25	5.2956e-11	5.66399e-10	0.693147	-1.44269	3.47569	5.01436
LL0000030475	tmem132e	7.56955e-09	5.03641e-08	0.693374	-1.44222	1.39423	2.0108
LL0000008655	dacha	6.91465e-10	5.83562e-09	0.694222	-1.44046	7.5842	10.9247
LL0000029073	snrpa	1.64114e-09	1.26806e-08	0.694309	-1.44028	2.10098	3.026
LL0000012225	hnrnpul1l	4.87156e-10	4.23302e-09	0.69431	-1.44028	7.60289	10.9503
LL0000028009	si:dkey-88p24.11	8.12749e-11	8.36837e-10	0.69433	-1.44024	4.04244	5.82207
LL0000022763	psmd1	2.45973e-07	1.18051e-06	0.694396	-1.4401	2.87284	4.13718
LL0000020840	ola1	3.14396e-09	2.28839e-08	0.694814	-1.43923	17.7148	25.4957
LL0000023936	rpl7a	0	0	0.695098	-1.43865	1238.11	1781.21
LL0000019749	mtx2	2.89385e-06	1.10648e-05	0.695188	-1.43846	7.34917	10.5715
LL0000009403	eef1g	1.14353e-14	2.36824e-13	0.69546	-1.4379	1007.85	1449.19
LL0000020181	negr1	4.56131e-10	3.97673e-09	0.695488	-1.43784	3.37586	4.85395
LL0000018926	mff	1.08957e-12	1.6313e-11	0.695579	-1.43765	8.95229	12.8703
LL0000018435	lsm5	2.81964e-11	3.22013e-10	0.695607	-1.43759	3.30276	4.74803
LL0000020267	nfkbiab	7.2513e-09	4.84591e-08	0.695654	-1.4375	12.3175	17.7064
LL0000009086	dnajc6	7.22007e-08	3.88629e-07	0.69568	-1.43744	3.38625	4.86754
LL0000031443	uba52	0	0	0.696519	-1.43571	931.302	1337.08
LL0000001663	atpaf1	1.31679e-08	8.30876e-08	0.696593	-1.43556	1.65087	2.36992
LL0000012255	hoxb1b	1.66802e-08	1.03036e-07	0.69678	-1.43517	6.34228	9.10227
LL0000005532	cfl1	0	0	0.696845	-1.43504	1290.98	1852.61
LL0000028596	slc25a22a	3.47787e-07	1.61384e-06	0.696855	-1.43502	3.01596	4.32796
LL0000005214	cct6a	7.10764e-05	0.000206921	0.696896	-1.43493	23.1302	33.1904
LL0000038441	zgc:100918	3.20845e-08	1.86484e-07	0.69704	-1.43464	3.74887	5.37827
LL0000023289	rbm28	8.11926e-08	4.32172e-07	0.697106	-1.4345	2.0682	2.96683
LL0000019568	mrpl51	7.77757e-10	6.50657e-09	0.697179	-1.43435	1.65202	2.36957
LL0000023167	ranbp1	7.14385e-10	6.02626e-09	0.697377	-1.43395	2.87712	4.12564
LL0000008746	dcun1d5	1.60657e-10	1.54823e-09	0.697478	-1.43374	6.24049	8.94722
LL0000029930	taf7	1.11022e-16	3.021e-15	0.697538	-1.43361	9.29574	13.3265
LL0000023896	rpl10a	0	0	0.697583	-1.43352	1050.74	1506.26
LL0000000987	angptl4	4.71716e-05	0.000142549	0.697754	-1.43317	2.65435	3.80413
LL0000011476	gng7	3.47867e-08	2.00652e-07	0.69784	-1.43299	10.9493	15.6902
LL0000011460	gnb2	3.32689e-07	1.5517e-06	0.697985	-1.4327	5.51341	7.89904
LL0000031034	trappc3	2.06544e-06	8.1419e-06	0.698049	-1.43256	6.82506	9.77733
LL0000021770	pigf	2.35626e-08	1.4068e-07	0.698068	-1.43253	1.59063	2.27861
LL0000021974	pin4	1.12266e-08	7.22406e-08	0.698106	-1.43245	2.97912	4.26743
LL0000028833	slc6a17	0.000265738	0.000691168	0.698114	-1.43243	1.43559	2.05638
LL0000006059	cops2	2.5844e-07	1.23223e-06	0.698219	-1.43221	4.01766	5.75416
LL0000001403	arpc5b	0.000111097	0.000311428	0.698308	-1.43203	2.66781	3.82038
LL0000023105	rabggtb	9.75765e-07	4.10254e-06	0.698443	-1.43176	2.12873	3.04783
LL0000000552	akr1b1	2.32716e-06	9.08117e-06	0.698469	-1.4317	1.89919	2.71908
LL0000019978	nap1l1	1.4031e-05	4.71167e-05	0.69898	-1.43066	4.74079	6.78245
LL0000000515	aimp2	7.20116e-11	7.50372e-10	0.699071	-1.43047	5.4628	7.81437
LL0000023990	rps3a	0	0	0.699245	-1.43011	1430.37	2045.6
LL0000018377	lrrc4bb	2.48365e-11	2.87427e-10	0.699262	-1.43008	4.84524	6.92907
LL0000031696	usp10	5.20007e-06	1.89249e-05	0.699301	-1.43	2.97217	4.2502
LL0000030817	tomm70a	1.21925e-09	9.74326e-09	0.699439	-1.42972	12.7094	18.1708
LL0000011447	gnal	7.01661e-14	1.2876e-12	0.700042	-1.42849	11.6433	16.6323
LL0000023152	ralba	5.23073e-08	2.8916e-07	0.700827	-1.42689	1.96044	2.79733
LL0000023112	rac1a	1.25507e-09	9.98136e-09	0.700917	-1.4267	1.26888	1.81031
LL0000025241	si:ch211-162e15.3	3.83981e-10	3.40477e-09	0.701139	-1.42625	3.11636	4.44471
LL0000005278	cdc26	1.63999e-08	1.01511e-07	0.701286	-1.42595	2.09588	2.98862
LL0000011778	grpel1	6.99444e-08	3.77488e-07	0.701336	-1.42585	1.54539	2.20349
LL0000039733	zranb2	2.68746e-11	3.08076e-10	0.701557	-1.4254	2.69669	3.84386
LL0000021223	pak2b	2.8716e-08	1.68465e-07	0.701751	-1.42501	8.07183	11.5024
LL0000021194	pa2g4b	1.22985e-07	6.319e-07	0.701797	-1.42491	1.60756	2.29063
LL0000007517	CT027638.1	8.71635e-11	8.91919e-10	0.70201	-1.42448	3.29087	4.68778
LL0000028543	slc1a4	1.96929e-06	7.79326e-06	0.702299	-1.42389	1.55302	2.21134
LL0000000991	ank1a	4.45844e-09	3.12759e-08	0.702611	-1.42326	1.54452	2.19826
LL0000001715	b3galt2	1.23463e-05	4.18454e-05	0.702689	-1.4231	2.02091	2.87597
LL0000009518	eif4bb	2.0927e-08	1.26311e-07	0.702726	-1.42303	3.00846	4.28113
LL0000022733	psma2	3.81346e-09	2.7213e-08	0.702806	-1.42287	11.2651	16.0288
LL0000021598	pepd	4.14313e-12	5.58678e-11	0.703103	-1.42227	1.28379	1.82589
LL0000024009	rpsa	2.9976e-15	6.80403e-14	0.70366	-1.42114	1030.08	1463.89
LL0000001021	ankrd13c	2.62467e-11	3.0221e-10	0.703917	-1.42062	2.59621	3.68823
LL0000022750	psmb5	7.68134e-09	5.10705e-08	0.704022	-1.42041	1.83755	2.61007
LL0000013519	lamp2	2.56109e-07	1.22239e-06	0.7042	-1.42005	2.33403	3.31444
LL0000010247	fdx2	4.98822e-11	5.37948e-10	0.704271	-1.41991	1.96344	2.7879
LL0000008781	ddx39aa	9.92993e-08	5.18693e-07	0.704367	-1.41972	14.9434	21.2154
LL0000014383	LOC100537342	1.92608e-06	7.63552e-06	0.704604	-1.41924	1.06841	1.51632
LL0000031406	txndc15	3.86587e-10	3.42621e-09	0.704973	-1.41849	2.49889	3.54466
LL0000009044	dnajb11	9.33085e-07	3.94104e-06	0.705171	-1.4181	1.97996	2.80777
LL0000019554	mrpl37	1.06016e-11	1.32823e-10	0.705208	-1.41802	1.93577	2.74497
LL0000038847	zgc:162730	9.12884e-07	3.86468e-06	0.705347	-1.41774	1.29672	1.83841
LL0000024081	rtn3	3.6353e-07	1.68047e-06	0.705567	-1.4173	2.05785	2.91659
LL0000013314	kif3a	2.25975e-12	3.1864e-11	0.705816	-1.4168	8.72812	12.366
LL0000012219	hnrnpl2	1.78893e-09	1.37003e-08	0.705947	-1.41654	3.48867	4.94184
LL0000018496	lztfl1	8.54861e-12	1.0913e-10	0.706057	-1.41632	2.62666	3.72019
LL0000020797	oaz1b	1.27936e-06	5.24658e-06	0.706198	-1.41603	504.336	714.157
LL0000001157	apc	7.17352e-08	3.8658e-07	0.706412	-1.41561	17.9977	25.4776
LL0000001155	apbb2b	4.44131e-10	3.87954e-09	0.706439	-1.41555	2.78766	3.94607
LL0000020067	ncl	3.38861e-05	0.000105464	0.706481	-1.41547	20.6382	29.2126
LL0000001363	arl4d	1.23918e-08	7.87094e-08	0.706491	-1.41545	1.7888	2.53196
LL0000009517	eif4ba	2.31157e-09	1.73239e-08	0.706583	-1.41526	2.37664	3.36357
LL0000019807	mycbp	9.611e-08	5.03337e-07	0.707197	-1.41403	2.81774	3.98438
LL0000024529	setbp1	4.10454e-06	1.5255e-05	0.707214	-1.414	1.46228	2.06766
LL0000013041	jpt1b	3.09124e-09	2.25633e-08	0.707294	-1.41384	670.027	947.311
LL0000021364	pcdh19	2.28735e-07	1.10712e-06	0.707426	-1.41358	1.32044	1.86654
LL0000005544	cgref1	8.37116e-08	4.44411e-07	0.707439	-1.41355	1.46345	2.06866
LL0000012284	hoxd12a	1.90201e-05	6.22625e-05	0.707453	-1.41352	1.29326	1.82805
LL0000005922	cnot9	1.48959e-12	2.16931e-11	0.70773	-1.41297	2.98441	4.21687
LL0000024343	sdf2l1	2.32833e-11	2.71524e-10	0.70778	-1.41287	2.1241	3.00108
LL0000009402	eef1e1	5.47517e-10	4.71253e-09	0.707935	-1.41256	3.09044	4.36543
LL0000010081	fam43a	3.52814e-07	1.6355e-06	0.708185	-1.41206	1.40531	1.98438
LL0000010090	FAM53C	2.36598e-08	1.41214e-07	0.708298	-1.41183	2.82842	3.99326
LL0000008673	dap3	1.72337e-08	1.06131e-07	0.708315	-1.4118	2.11079	2.98002
LL0000013065	kat2b	5.24517e-06	1.90737e-05	0.708331	-1.41177	1.44725	2.04318
LL0000020583	nr2f1b	2.68563e-07	1.27715e-06	0.708452	-1.41153	1.14751	1.61974
LL0000023402	rerea	5.99354e-10	5.11277e-09	0.70857	-1.41129	33.9359	47.8934
LL0000020868	olfml2ba	5.14921e-13	8.26599e-12	0.708714	-1.41101	3.36131	4.74282
LL0000011834	gtf2f1	4.0874e-08	2.31509e-07	0.709089	-1.41026	2.55081	3.59731
LL0000022432	ppp1r2	1.75186e-08	1.07485e-07	0.709201	-1.41004	1.67241	2.35816
LL0000001050	ankrd52a	1.3477e-09	1.06066e-08	0.709208	-1.41002	2.4735	3.48769
LL0000022679	prr12b	7.9845e-06	2.81032e-05	0.709567	-1.40931	4.00277	5.64114
LL0000022865	ptp4a3	8.65415e-07	3.68601e-06	0.709798	-1.40885	1.25719	1.7712
LL0000024668	shdb	4.31809e-07	1.96844e-06	0.709812	-1.40882	2.38463	3.35952
LL0000012667	il1rapl1a	3.10982e-08	1.81156e-07	0.709868	-1.40871	1.22612	1.72725
LL0000024203	sar1b	4.71845e-14	8.92876e-13	0.709894	-1.40866	1.75403	2.47084
LL0000019817	mydgf	1.29676e-07	6.63284e-07	0.710271	-1.40791	1.38741	1.95335
LL0000005682	chtopa	1.09144e-08	7.0381e-08	0.710824	-1.40682	2.75503	3.87583
LL0000013690	lin7c	2.37446e-11	2.75889e-10	0.711073	-1.40633	2.65258	3.73039
LL0000029306	spop	1.38829e-07	7.06314e-07	0.711301	-1.40587	2.45018	3.44465
LL0000001664	atpaf2	3.8941e-08	2.21803e-07	0.711341	-1.4058	1.52765	2.14757
LL0000022598	prkcsh	9.44701e-10	7.75703e-09	0.711511	-1.40546	2.84578	3.99962
LL0000031501	ube2z	4.92036e-07	2.20547e-06	0.711591	-1.4053	1.69731	2.38523
LL0000013358	klf13	3.06184e-08	1.78532e-07	0.712001	-1.40449	1.59449	2.23944
LL0000020440	nnt	3.92228e-06	1.46314e-05	0.712228	-1.40404	1.88219	2.64268
LL0000005217	ccz1	1.2127e-12	1.79771e-11	0.712371	-1.40376	1.99044	2.7941
LL0000023082	rab5ab	1.64123e-11	1.96948e-10	0.712385	-1.40373	7.39122	10.3753
LL0000031489	ube2na	2.12673e-05	6.88756e-05	0.712482	-1.40354	22.7914	31.9887
LL0000023974	rps19bp1	5.5887e-08	3.06713e-07	0.712647	-1.40322	1.77664	2.49301
LL0000038532	zgc:111986	1.00186e-10	1.01209e-09	0.712744	-1.40303	24.0286	33.7128
LL0000001367	arl6ip1	2.90536e-08	1.70391e-07	0.712978	-1.40257	55.0568	77.221
LL0000022372	ppiaa	1.39061e-05	4.67664e-05	0.713215	-1.4021	404.02	566.477
LL0000024303	scn5lab	9.76077e-05	0.000276725	0.713219	-1.40209	1.06904	1.4989
LL0000030625	tmem50a	4.4386e-08	2.49846e-07	0.713287	-1.40196	15.3693	21.5471
LL0000021158	oxsr1a	2.03318e-05	6.60929e-05	0.713431	-1.40168	3.41056	4.7805
LL0000023913	rpl26	0	0	0.713532	-1.40148	1319.54	1849.31
LL0000023202	rarga	6.49006e-11	6.8292e-10	0.713697	-1.40116	1.81445	2.54233
LL0000020134	NDUFB1	0.000243389	0.000637413	0.713764	-1.40102	27.1291	38.0085
LL0000022461	ppp2r1bb	2.53981e-07	1.21446e-06	0.713872	-1.40081	2.47894	3.47252
LL0000006137	cpeb2	8.44689e-05	0.000241544	0.714075	-1.40041	9.59574	13.438
LL0000031522	ubqln4	4.61126e-08	2.58685e-07	0.714738	-1.39911	1.93229	2.70349
LL0000005174	ccng1	4.03077e-07	1.8478e-06	0.714988	-1.39863	1.80881	2.52985
LL0000004998	cbx3a	0.000391566	0.000986174	0.715005	-1.39859	26.1053	36.5106
LL0000011456	GNAZ	1.03243e-11	1.29795e-10	0.715149	-1.39831	6.90603	9.65677
LL0000010411	flvcr1	1.52205e-10	1.47772e-09	0.715164	-1.39828	1.36717	1.91169
LL0000039586	znf346	6.59513e-07	2.87633e-06	0.715197	-1.39822	3.73391	5.22081
LL0000004784	cacybp	5.5741e-12	7.31585e-11	0.715435	-1.39775	5.10316	7.13295
LL0000001298	arhgdia	6.16616e-07	2.70088e-06	0.715572	-1.39748	1.93757	2.70772
LL0000029068	snrnp27	2.22788e-12	3.14391e-11	0.715604	-1.39742	9.38197	13.1106
LL0000031723	usp4	7.31527e-08	3.93288e-07	0.716268	-1.39613	1.51346	2.11299
LL0000026889	si:dkey-178e17.1	1.61624e-07	8.07852e-07	0.716329	-1.39601	1.37643	1.92151
LL0000001907	bin1a	5.50989e-10	4.73569e-09	0.716691	-1.3953	8.6419	12.0581
LL0000021993	pisd	2.66615e-11	3.06211e-10	0.716746	-1.3952	1.54876	2.16082
LL0000028450	ska2	4.71126e-08	2.63402e-07	0.716997	-1.39471	2.10639	2.9378
LL0000001251	arfip2a	2.04396e-10	1.92989e-09	0.717054	-1.39459	4.26352	5.94589
LL0000020674	nt5c3a	3.88687e-09	2.76609e-08	0.717074	-1.39456	2.41322	3.36537
LL0000023910	rpl23	0	0	0.717113	-1.39448	1470.86	2051.09
LL0000024431	sema3gb	1.30797e-05	4.41421e-05	0.717601	-1.39353	1.01688	1.41705
LL0000038279	ywhae2	0.000297728	0.000766596	0.717649	-1.39344	1.87183	2.60828
LL0000000513	aig1	7.97362e-13	1.23533e-11	0.717669	-1.3934	2.59122	3.61061
LL0000013735	lmo2	1.83187e-14	3.70115e-13	0.717831	-1.39309	2.29455	3.1965
LL0000021368	pcdh1b	5.19169e-07	2.31301e-06	0.718159	-1.39245	1.13891	1.58587
LL0000019537	mrpl18	5.44009e-13	8.68697e-12	0.718182	-1.39241	2.24731	3.12917
LL0000010071	fam222ba	2.11498e-10	1.99178e-09	0.718208	-1.39235	2.72263	3.79086
LL0000010284	fgf12b	1.06954e-11	1.33814e-10	0.718238	-1.3923	9.72586	13.5413
LL0000004699	CABZ01112656.1	1.19227e-12	1.77321e-11	0.718243	-1.39229	4.87076	6.7815
LL0000038944	zgc:171740	1.00506e-06	4.21376e-06	0.71841	-1.39196	3.40188	4.73529
LL0000021996	pitpnab	2.27157e-08	1.36115e-07	0.718487	-1.39181	2.35811	3.28205
LL0000000161	acin1b	1.05445e-11	1.32289e-10	0.71858	-1.39163	3.24109	4.5104
LL0000020471	nop16	2.50213e-07	1.19865e-06	0.718588	-1.39162	1.58032	2.1992
LL0000009087	dnajc7	6.66887e-11	7.00924e-10	0.718656	-1.39149	7.38199	10.2719
LL0000024108	ruvbl1	4.31989e-07	1.96844e-06	0.718793	-1.39122	1.57902	2.19677
LL0000019542	mrpl22	2.13931e-10	2.01053e-09	0.718853	-1.3911	1.3792	1.91861
LL0000029258	spcs3	4.1682e-09	2.94214e-08	0.719016	-1.39079	7.51023	10.4452
LL0000023663	rhoq	0.000390457	0.000983927	0.719045	-1.39073	1.65648	2.30373
LL0000027019	si:dkey-19e4.5	1.11022e-16	3.021e-15	0.719231	-1.39037	10.5853	14.7176
LL0000020633	nrp2b	2.80074e-05	8.85457e-05	0.719236	-1.39036	1.0863	1.51035
LL0000039650	znf706	9.86322e-13	1.4975e-11	0.719275	-1.39029	6.27458	8.72348
LL0000021433	pclob	1.26615e-06	5.19705e-06	0.719334	-1.39017	2.95779	4.11185
LL0000005946	cntn5	9.52157e-09	6.20812e-08	0.719379	-1.39009	1.47056	2.04421
LL0000019581	mrps17	1.13412e-06	4.70071e-06	0.719524	-1.38981	1.80044	2.50227
LL0000025879	si:ch211-257p13.3	2.56544e-06	9.93153e-06	0.719562	-1.38973	2.79475	3.88396
LL0000011397	glrx5	2.92028e-08	1.7121e-07	0.719899	-1.38908	1.46223	2.03116
LL0000019538	mrpl19	2.93108e-11	3.33483e-10	0.720032	-1.38883	1.53494	2.13176
LL0000030202	tfb2m	5.56527e-05	0.000166001	0.720057	-1.38878	1.42353	1.97696
LL0000020000	nat8l	2.67901e-09	1.97604e-08	0.720213	-1.38848	16.2273	22.5313
LL0000003958	cab39l	4.44089e-16	1.1275e-14	0.720265	-1.38838	8.11766	11.2704
LL0000028368	si:zfos-1192g2.3	1.83563e-09	1.39932e-08	0.720875	-1.3872	3.60035	4.99442
LL0000022373	ppiab	0	0	0.720879	-1.3872	2249.48	3120.46
LL0000005689	ciapin1	1.23607e-11	1.52826e-10	0.721116	-1.38674	2.27431	3.15387
LL0000029542	stip1	7.96658e-11	8.2213e-10	0.721118	-1.38674	4.03695	5.59818
LL0000023862	roraa	1.22604e-06	5.04607e-06	0.721261	-1.38646	1.15489	1.60121
LL0000019576	mrps11	9.61418e-09	6.26401e-08	0.72132	-1.38635	2.68972	3.72889
LL0000009146	dolpp1	7.86499e-09	5.21392e-08	0.721673	-1.38567	3.1036	4.30057
LL0000021483	pdcd5	1.94678e-12	2.76221e-11	0.721719	-1.38558	5.30644	7.3525
LL0000011833	gtf2e2	8.8396e-13	1.35565e-11	0.721758	-1.38551	4.14564	5.74382
LL0000001830	bccip	3.9406e-10	3.48734e-09	0.722111	-1.38483	2.17534	3.01247
LL0000022478	ppp3ca	9.52991e-08	4.99518e-07	0.722135	-1.38478	23.8091	32.9704
LL0000022274	polr2c	2.2898e-07	1.10801e-06	0.722149	-1.38476	2.05963	2.85208
LL0000007440	csnk1a1	5.9952e-15	1.2977e-13	0.722342	-1.38439	88.0953	121.958
LL0000026637	si:dkey-10f21.4	0.000383411	0.000968449	0.722593	-1.3839	1.4248	1.97179
LL0000030745	tnika	4.38701e-10	3.83485e-09	0.72318	-1.38278	2.02065	2.79412
LL0000029374	sri	0.000235848	0.000619177	0.723413	-1.38234	1.13141	1.56399
LL0000023171	ranbp3b	7.7241e-08	4.1295e-07	0.723455	-1.38226	2.40026	3.31777
LL0000013641	lhfpl3	4.58467e-09	3.20771e-08	0.723556	-1.38206	2.89485	4.00086
LL0000028461	skp1	0.000205821	0.000547932	0.723607	-1.38197	130.907	180.909
LL0000022936	purab	1.36549e-11	1.66828e-10	0.723652	-1.38188	3.70608	5.12135
LL0000000095	abhd3	2.11179e-05	6.84406e-05	0.723722	-1.38175	1.39948	1.93372
LL0000023941	rplp1	0	0	0.723779	-1.38164	1947.13	2690.22
LL0000031487	ube2l3b	7.90689e-10	6.59429e-09	0.723849	-1.3815	3.00413	4.15021
LL0000012532	igf2bp1	7.3957e-10	6.22141e-09	0.724002	-1.38121	7.99193	11.0385
LL0000020173	nedd8	4.12461e-07	1.88702e-06	0.724288	-1.38067	2.4977	3.44849
LL0000030318	timm17a	2.52691e-06	9.79972e-06	0.724334	-1.38058	1.92507	2.6577
LL0000006056	copb2	7.20448e-10	6.07459e-09	0.724375	-1.3805	4.91719	6.78819
LL0000029091	snu13b	2.28231e-05	7.34439e-05	0.724646	-1.37998	1.42312	1.96388
LL0000022036	pknox2	1.75297e-06	7.0088e-06	0.724922	-1.37946	1.44787	1.99728
LL0000029428	ssr1	0.000689664	0.00165738	0.725037	-1.37924	2.78983	3.84785
LL0000019670	mt-cyb	7.05658e-13	1.10549e-11	0.725132	-1.37906	1233.91	1701.64
LL0000024468	2002-09-01	5.91749e-14	1.10033e-12	0.72514	-1.37904	2.06546	2.84836
LL0000012227	hnrpkl	3.92686e-12	5.32275e-11	0.725201	-1.37893	3.22003	4.44019
LL0000000520	ajap1	7.95538e-06	2.80115e-05	0.725225	-1.37888	1.04118	1.43566
LL0000006072	coq3	1.49941e-09	1.16846e-08	0.725435	-1.37848	1.52314	2.09963
LL0000028454	skia	1.209e-06	4.98485e-06	0.725757	-1.37787	1.31321	1.80943
LL0000019600	mrps5	7.19725e-08	3.87744e-07	0.725894	-1.37761	1.38444	1.90722
LL0000038854	zgc:162928	5.17065e-05	0.000155196	0.725935	-1.37753	1.01705	1.40102
LL0000019603	mrps9	4.09968e-08	2.32132e-07	0.726034	-1.37735	1.82296	2.51085
LL0000023897	rpl11	0	0	0.726333	-1.37678	965.858	1329.77
LL0000039849	kif5ba	7.24178e-07	3.13506e-06	0.726614	-1.37625	3.41598	4.70123
LL0000022257	pole4	3.69342e-09	2.64392e-08	0.726884	-1.37574	6.62063	9.10823
LL0000011521	gorasp2	3.6593e-13	6.01751e-12	0.726987	-1.37554	2.74586	3.77704
LL0000008748	dda1	6.54724e-09	4.42084e-08	0.727212	-1.37511	9.84742	13.5413
LL0000009510	eif3m	3.114e-07	1.46101e-06	0.727269	-1.37501	76.2147	104.796
LL0000024207	sarnp	1.03276e-09	8.42312e-09	0.727292	-1.37496	2.74187	3.76996
LL0000024085	rtn4r	3.31452e-06	1.25104e-05	0.727687	-1.37422	1.15947	1.59337
LL0000025266	si:ch211-165e15.1	1.30488e-07	6.66499e-07	0.727745	-1.37411	2.68941	3.69554
LL0000026777	si:dkey-151g10.6	0	0	0.72802	-1.37359	3120.48	4286.26
LL0000008843	desi1a	1.14975e-08	7.36971e-08	0.728198	-1.37325	2.39816	3.29328
LL0000022719	prxl2b	1.81832e-09	1.38729e-08	0.728392	-1.37289	1.21523	1.66837
LL0000010156	fat3a	1.22554e-08	7.79515e-08	0.728563	-1.37256	3.40681	4.67607
LL0000029359	srd5a2a	1.76947e-08	1.08492e-07	0.729104	-1.37155	1.31026	1.79709
LL0000029642	sub1b	7.23407e-09	4.83806e-08	0.729303	-1.37117	8.15309	11.1793
LL0000010373	fkbp1aa	0	0	0.729417	-1.37096	863.949	1184.44
LL0000030271	them6	0.00359665	0.00748952	0.729803	-1.37023	1.30132	1.78312
LL0000006022	col6a3	0.000404026	0.00101545	0.729904	-1.37004	1.0048	1.37662
LL0000025607	si:ch211-217k17.7	4.27125e-05	0.000130319	0.729952	-1.36995	1.52761	2.09275
LL0000030316	timm10b	2.3377e-06	9.11644e-06	0.730132	-1.36961	1.30186	1.78305
LL0000000492	ahcyl2	3.80938e-08	2.17864e-07	0.730293	-1.36931	2.18966	2.99833
LL0000005393	CDPF1	1.74084e-07	8.64203e-07	0.730454	-1.36901	2.73585	3.74541
LL0000024002	rps6kb1b	9.28509e-08	4.88655e-07	0.730592	-1.36875	2.72887	3.73515
LL0000001198	apoob	4.00837e-09	2.84255e-08	0.730907	-1.36816	4.00588	5.4807
LL0000023116	rac3a	1.3946e-09	1.09381e-08	0.731128	-1.36775	12.4337	17.0061
LL0000018831	med19a	3.8769e-13	6.34668e-12	0.731308	-1.36741	4.55397	6.22715
LL0000018754	mccc2	2.37091e-08	1.41416e-07	0.731786	-1.36652	1.80091	2.46098
LL0000009114	dnmt3ab	1.85021e-07	9.13944e-07	0.731946	-1.36622	5.93312	8.10595
LL0000011126	galnt9	6.55794e-07	2.86216e-06	0.732071	-1.36599	2.24245	3.06315
LL0000018719	mbd1b	1.21105e-06	4.99117e-06	0.732221	-1.36571	4.49132	6.13383
LL0000038707	zgc:153115	1.42623e-05	4.7823e-05	0.732407	-1.36536	1.50185	2.05056
LL0000021435	pcmt	4.88924e-08	2.72432e-07	0.732415	-1.36535	1.97216	2.69268
LL0000024065	rsrc1	6.31516e-06	2.26435e-05	0.733292	-1.36371	1.66555	2.27133
LL0000012379	hspa4l	2.17532e-08	1.30821e-07	0.733293	-1.36371	1.96697	2.68238
LL0000031392	twistnb	6.14823e-07	2.69498e-06	0.733354	-1.3636	1.22451	1.66973
LL0000024546	sez6b	1.2232e-06	5.03707e-06	0.733394	-1.36352	1.03091	1.40568
LL0000019553	mrpl36	5.47088e-07	2.41963e-06	0.733559	-1.36322	2.01883	2.7521
LL0000011252	gdpd5b	1.52368e-07	7.68021e-07	0.733616	-1.36311	1.08007	1.47226
LL0000020711	nucks1a	1.00983e-05	3.48803e-05	0.733694	-1.36297	89.9193	122.557
LL0000029081	snrpd3l	4.66127e-05	0.000140953	0.733871	-1.36264	9.30303	12.6767
LL0000031121	trim62	8.62769e-07	3.67738e-06	0.733963	-1.36247	1.74511	2.37766
LL0000013617	lgals3a	3.0598e-11	3.4726e-10	0.734036	-1.36233	1.49361	2.03479
LL0000010617	foxo3b	1.07597e-08	6.94574e-08	0.734068	-1.36227	4.66952	6.36115
LL0000030461	tmem121aa	7.35776e-09	4.90792e-08	0.734102	-1.36221	1.42657	1.94329
LL0000001862	bcorl1	2.79622e-07	1.32249e-06	0.73434	-1.36177	1.44276	1.9647
LL0000018920	mfap1	1.44803e-11	1.75845e-10	0.734393	-1.36167	5.15262	7.01617
LL0000030269	them4	7.3067e-06	2.58575e-05	0.734395	-1.36166	1.67494	2.28071
LL0000023730	rmdn3	1.0218e-10	1.03051e-09	0.73455	-1.36138	1.83091	2.49255
LL0000022956	pwp1	3.21013e-07	1.50147e-06	0.734618	-1.36125	1.50055	2.04262
LL0000009491	eif2s1a	1.98705e-06	7.86184e-06	0.734697	-1.3611	1.87936	2.55801
LL0000000451	agap2	2.86641e-06	1.09727e-05	0.73476	-1.36099	1.39914	1.90422
LL0000030746	tnikb	1.74191e-08	1.06983e-07	0.734768	-1.36097	2.67321	3.63817
LL0000030634	tmem59l	2.92055e-05	9.20938e-05	0.734779	-1.36095	174.143	237.001
LL0000021512	pde7a	1.67861e-09	1.29317e-08	0.735035	-1.36048	4.92294	6.69756
LL0000019543	mrpl23	4.87553e-07	2.18768e-06	0.735107	-1.36035	2.43235	3.30884
LL0000023975	rps2	0	0	0.735181	-1.36021	1418.09	1928.9
LL0000024966	si:ch211-117c9.5	1.12609e-06	4.67007e-06	0.735203	-1.36017	3.31101	4.50353
LL0000023935	rpl7	0	0	0.735247	-1.36009	1111.31	1511.48
LL0000024447	sema6bb	4.50253e-07	2.04123e-06	0.735274	-1.36004	1.13428	1.54266
LL0000015098	LOC101885373	8.38212e-07	3.58272e-06	0.735649	-1.35934	1.23393	1.67733
LL0000005606	chmp2bb	2.07396e-07	1.01327e-06	0.73569	-1.35927	2.59467	3.52685
LL0000038347	zc3h15	8.74852e-09	5.74524e-08	0.73601	-1.35868	4.99738	6.78983
LL0000005620	chordc1b	7.41014e-10	6.23068e-09	0.736047	-1.35861	1.63459	2.22077
LL0000010904	fth1b	1.50142e-05	5.00676e-05	0.736332	-1.35808	1.62331	2.2046
LL0000009533	eif4g2b	2.02157e-07	9.90063e-07	0.736595	-1.3576	4.65936	6.32554
LL0000018520	madd	9.93103e-09	6.44968e-08	0.736766	-1.35728	4.45164	6.04214
LL0000021355	pcdh10a	0.000935095	0.00218237	0.736868	-1.3571	1.70395	2.31242
LL0000005101	ccdc85al	2.00057e-05	6.51608e-05	0.736956	-1.35693	1.04221	1.41421
LL0000020205	neo1b	1.6697e-06	6.71719e-06	0.737135	-1.3566	1.41983	1.92614
LL0000006049	commd9	4.38805e-10	3.83485e-09	0.737141	-1.35659	1.68112	2.28059
LL0000013295	kif1b	1.64314e-06	6.62204e-06	0.737308	-1.35629	8.536	11.5773
LL0000005559	chchd1	2.39995e-05	7.6849e-05	0.737391	-1.35613	1.40162	1.90078
LL0000002006	brd9	2.49319e-09	1.85552e-08	0.737743	-1.35549	16.2763	22.0623
LL0000019733	mtpn	1.93118e-07	9.50398e-07	0.73776	-1.35545	3.66806	4.97188
LL0000019586	mrps21	2.711e-05	8.59025e-05	0.73814	-1.35476	3.39501	4.5994
LL0000024167	safb	3.90353e-08	2.22271e-07	0.738351	-1.35437	4.87447	6.60184
LL0000006047	commd7	1.83822e-08	1.12367e-07	0.738644	-1.35383	3.2757	4.43475
LL0000013113	kcnd2	8.80289e-06	3.07165e-05	0.738677	-1.35377	1.218	1.6489
LL0000024353	sdhdb	4.30908e-06	1.59274e-05	0.738831	-1.35349	7.71413	10.441
LL0000020920	oprl1	0.010374	0.0196145	0.738977	-1.35322	1.87484	2.53707
LL0000029565	stk38l	4.87737e-09	3.38884e-08	0.739108	-1.35298	2.12983	2.88163
LL0000028987	smim15	3.75852e-09	2.68525e-08	0.739233	-1.35275	6.41702	8.68064
LL0000000171	aco2	1.24522e-06	5.11923e-06	0.739274	-1.35268	1.88512	2.54996
LL0000023919	rpl30	1.28039e-06	5.24724e-06	0.739379	-1.35249	619.629	838.041
LL0000021647	pgam1b	1.96764e-07	9.66539e-07	0.739418	-1.35241	3.98203	5.38536
LL0000006139	cpeb4a	2.65076e-10	2.43341e-09	0.739707	-1.35189	1.64761	2.22738
LL0000020161	necab2	7.62648e-07	3.28597e-06	0.739855	-1.35162	1.16952	1.58075
LL0000023987	rps28	4.44089e-16	1.1275e-14	0.739897	-1.35154	1048.86	1417.57
LL0000009347	ebna1bp2	1.76472e-06	7.04959e-06	0.740018	-1.35132	1.50345	2.03163
LL0000020619	nrg3b	2.12414e-06	8.35338e-06	0.740141	-1.35109	1.1497	1.55335
LL0000030426	tmed10	7.15802e-11	7.46731e-10	0.740316	-1.35077	6.07877	8.21105
LL0000019547	mrpl3	2.46546e-07	1.18295e-06	0.740344	-1.35072	1.54174	2.08247
LL0000020621	nrip1a	7.49564e-08	4.02509e-07	0.740354	-1.3507	2.28987	3.09294
LL0000007295	crebzf	6.6864e-08	3.61829e-07	0.74044	-1.35055	2.5317	3.41918
LL0000005874	cnbpb	0.00287534	0.00609487	0.740587	-1.35028	98.9921	133.667
LL0000011350	gjd2b	0.0013828	0.00312236	0.740655	-1.35016	1.0286	1.38877
LL0000012331	hs6st1a	2.29412e-05	7.37717e-05	0.740667	-1.35014	1.19613	1.61494
LL0000009969	fam117ba	3.72494e-07	1.71775e-06	0.740684	-1.3501	3.90557	5.27292
LL0000010273	fgd1	4.02394e-11	4.44759e-10	0.740737	-1.35001	3.66551	4.94846
LL0000022767	psmd12	3.7087e-08	2.12506e-07	0.740777	-1.34993	3.54165	4.78099
LL0000005961	coa7	5.75842e-05	0.000171116	0.741025	-1.34948	1.32068	1.78224
LL0000002255	BX005309.1	5.71094e-07	2.51663e-06	0.741088	-1.34937	3.0794	4.15525
LL0000008986	dlgap3	5.70288e-08	3.12602e-07	0.741186	-1.34919	1.35725	1.83119
LL0000031568	ugp2b	1.43774e-10	1.4026e-09	0.74122	-1.34913	1.41727	1.91207
LL0000010070	fam222a	1.89209e-08	1.15234e-07	0.741348	-1.34889	1.77431	2.39336
LL0000009184	dpysl4	1.36391e-09	1.07112e-08	0.741455	-1.3487	1.90125	2.56422
LL0000004879	capn1b	4.58144e-10	3.99045e-09	0.741474	-1.34866	1.39447	1.88067
LL0000013489	l1camb	2.85643e-06	1.09447e-05	0.741494	-1.34863	3.02728	4.08268
LL0000030306	tiam2a	2.9682e-06	1.13277e-05	0.741865	-1.34795	1.06545	1.43618
LL0000027686	si:dkey-46i9.1	2.89675e-06	1.10736e-05	0.741939	-1.34782	3.69461	4.97967
LL0000001667	atraid	7.25334e-06	2.56887e-05	0.742256	-1.34724	1.63263	2.19956
LL0000023885	rpf1	1.25769e-08	7.97456e-08	0.742338	-1.3471	2.75255	3.70795
LL0000030671	tmod2	2.45966e-08	1.46469e-07	0.742341	-1.34709	2.86854	3.86417
LL0000019557	mrpl4	1.15028e-09	9.25306e-09	0.74257	-1.34668	2.53014	3.40727
LL0000001869	bdnf	1.73003e-06	6.9262e-06	0.742657	-1.34652	1.13699	1.53097
LL0000030648	tmem74	9.94389e-07	4.17378e-06	0.742662	-1.34651	1.10449	1.4872
LL0000040173	si:ch211-269c21.2	4.3143e-06	1.59402e-05	0.742773	-1.34631	1.02405	1.37869
LL0000031261	tspan7b	9.36213e-07	3.95333e-06	0.742937	-1.34601	6.94613	9.34955
LL0000018438	lsm8	5.99398e-09	4.0821e-08	0.742966	-1.34596	2.51564	3.38595
LL0000006103	cox4i1	1.25052e-10	1.23518e-09	0.743003	-1.34589	723.401	973.617
LL0000020107	ndst3	2.00728e-05	6.53444e-05	0.743058	-1.34579	1.20893	1.62697
LL0000007742	ctnnbip1	1.33812e-08	8.43167e-08	0.743105	-1.34571	19.4201	26.1338
LL0000039309	zmat2	2.34435e-12	3.30058e-11	0.74321	-1.34552	24.9006	33.5041
LL0000013094	kcna2b	1.53391e-06	6.20656e-06	0.743688	-1.34465	1.80827	2.43149
LL0000023923	rpl35	0	0	0.743727	-1.34458	1202.7	1617.13
LL0000009584	elovl4a	1.30473e-09	1.03267e-08	0.743737	-1.34456	5.03375	6.76819
LL0000024474	sept5b	2.68273e-05	8.51255e-05	0.743802	-1.34444	2.64323	3.55367
LL0000012265	hoxb8b	7.54314e-06	2.66425e-05	0.743975	-1.34413	1.42277	1.91239
LL0000011017	fyna	6.73905e-14	1.24042e-12	0.74419	-1.34374	11.3005	15.185
LL0000023673	ribc1	1.59023e-06	6.42017e-06	0.744273	-1.34359	3.77256	5.06878
LL0000031867	vkorc1l1	3.63644e-06	1.36237e-05	0.744341	-1.34347	2.17159	2.91746
LL0000001511	atad1b	9.41696e-07	3.97436e-06	0.744655	-1.3429	1.67235	2.24581
LL0000010222	fbxo45	3.40838e-14	6.61474e-13	0.74474	-1.34275	5.70907	7.66585
LL0000009532	eif4g2a	1.78873e-05	5.8787e-05	0.744992	-1.3423	3.68437	4.94552
LL0000007542	CT027989.1	5.43827e-07	2.40755e-06	0.745092	-1.34212	1.65557	2.22197
LL0000024712	si:busm1-57f23.1	4.56824e-06	1.67831e-05	0.745179	-1.34196	1.20223	1.61334
LL0000012101	hic1	0.000436988	0.00109076	0.7457	-1.34102	1.06646	1.43015
LL0000019984	napbb	6.72304e-06	2.39785e-05	0.745856	-1.34074	3.68444	4.93988
LL0000023967	rps15	6.35325e-12	8.25515e-11	0.745933	-1.3406	1005.63	1348.15
LL0000013599	leng1	7.49144e-08	4.02402e-07	0.745952	-1.34057	2.45556	3.29184
LL0000009368	ecsit	1.93855e-09	1.47039e-08	0.745985	-1.34051	1.53432	2.05678
LL0000005381	cdkn1ca	0.000367752	0.000932001	0.746081	-1.34034	5.02755	6.73861
LL0000030847	tp53bp2b	1.23635e-08	7.85567e-08	0.746107	-1.34029	1.60203	2.14718
LL0000022475	ppp2r5d	2.79566e-09	2.05533e-08	0.746491	-1.3396	2.74487	3.67703
LL0000004914	cars	4.65376e-07	2.09955e-06	0.74651	-1.33957	1.56482	2.09618
LL0000024008	rps9	5.58442e-14	1.04372e-12	0.746773	-1.33909	1097.92	1470.21
LL0000022449	ppp1r7	1.08155e-10	1.08596e-09	0.746813	-1.33902	3.18412	4.26361
LL0000008736	dctn2	3.27823e-09	2.37852e-08	0.747199	-1.33833	10.3365	13.8337
LL0000022283	polr2k	5.05965e-08	2.81068e-07	0.747257	-1.33823	5.35446	7.16549
LL0000021710	phf5a	1.32564e-09	1.04694e-08	0.747563	-1.33768	5.62538	7.52495
LL0000009058	dnajc1	3.44817e-10	3.08455e-09	0.747767	-1.33731	3.18412	4.25817
LL0000021682	phax	8.00547e-07	3.43707e-06	0.747775	-1.3373	2.57226	3.43989
LL0000029919	taf15	2.5426e-10	2.34002e-09	0.747906	-1.33707	4.28391	5.72788
LL0000030581	tmem242	4.28237e-11	4.699e-10	0.74807	-1.33677	1.40707	1.88094
LL0000018455	luc7l3	4.95159e-14	9.3505e-13	0.748782	-1.3355	1.96252	2.62096
LL0000020049	ncbp2	1.39491e-07	7.08704e-07	0.749137	-1.33487	3.74885	5.00422
LL0000031379	tusc2b	2.57453e-11	2.97001e-10	0.74932	-1.33454	4.23476	5.65147
LL0000011170	gatc	1.80556e-08	1.10445e-07	0.749409	-1.33439	2.66362	3.5543
LL0000009244	DST	2.3577e-07	1.13785e-06	0.749416	-1.33437	1.94139	2.59053
LL0000013565	lcorl	7.54952e-15	1.61115e-13	0.749435	-1.33434	3.70677	4.94608
LL0000006044	commd4	4.65337e-08	2.60807e-07	0.749619	-1.33401	1.73288	2.31169
LL0000019684	mtdhb	7.44693e-12	9.60085e-11	0.749862	-1.33358	5.34647	7.12993
LL0000004718	CABZ01117348.1	8.5304e-07	3.63926e-06	0.750009	-1.33332	5.41579	7.22097
LL0000005071	ccdc32	1.15028e-10	1.14801e-09	0.750094	-1.33317	4.04909	5.39811
LL0000011979	hcn2b	1.10785e-05	3.79728e-05	0.750151	-1.33306	1.50153	2.00163
LL0000001638	atp6v1ab	6.55781e-09	4.4247e-08	0.75031	-1.33278	2.88777	3.84877
LL0000023924	rpl35a	6.66134e-16	1.6566e-14	0.750471	-1.3325	1074.91	1432.31
LL0000004924	caska	9.03682e-06	3.14544e-05	0.750483	-1.33248	1.17928	1.57136
LL0000021997	pitpnb	8.71893e-10	7.21124e-09	0.750657	-1.33217	2.04345	2.72221
LL0000038469	zgc:101840	2.02622e-06	7.9977e-06	0.750824	-1.33187	20.2289	26.9423
LL0000013302	kif21a	8.19179e-09	5.41613e-08	0.750869	-1.33179	1.51235	2.01414
LL0000018371	lrrc4.2	1.21954e-06	5.02386e-06	0.750989	-1.33158	1.08025	1.43843
LL0000031538	ubxn4	3.88871e-09	2.76632e-08	0.751064	-1.33144	1.94068	2.58391
LL0000012111	higd1a	0.00102486	0.00237332	0.751283	-1.33106	2.75604	3.66845
LL0000024583	sgcb	7.70853e-08	4.12239e-07	0.751374	-1.33089	3.58074	4.76559
LL0000031869	vma21	2.30678e-09	1.72951e-08	0.751391	-1.33087	42.1412	56.0843
LL0000012895	iscub	7.43867e-07	3.2119e-06	0.75152	-1.33064	1.46699	1.95203
LL0000020475	nop58	2.18398e-05	7.05539e-05	0.752014	-1.32976	1.10736	1.47252
LL0000025812	si:ch211-246m6.4	1.86562e-12	2.66995e-11	0.752361	-1.32915	7.01459	9.32343
LL0000004857	camsap2a	1.07048e-11	1.33839e-10	0.752673	-1.3286	2.98615	3.96739
LL0000018918	mex3b	3.15808e-11	3.57746e-10	0.75272	-1.32851	5.50642	7.31536
LL0000038380	zdhhc17	4.56752e-06	1.67831e-05	0.752924	-1.32816	2.15301	2.85953
LL0000020129	ndufaf4	6.15846e-08	3.35453e-07	0.75295	-1.32811	1.27129	1.68841
LL0000031882	vps26a	3.78547e-08	2.16632e-07	0.752996	-1.32803	2.97723	3.95385
LL0000010362	fip1l1b	6.13398e-13	9.70983e-12	0.75304	-1.32795	2.69734	3.58194
LL0000012002	hdgfl2	3.02234e-05	9.49909e-05	0.753155	-1.32775	4.53001	6.01471
LL0000022096	pleca	1.70586e-06	6.83999e-06	0.753333	-1.32743	1.14165	1.51547
LL0000030358	tle3a	5.41253e-05	0.000161922	0.753368	-1.32737	2.56072	3.39904
LL0000018917	mettl9	6.55186e-06	2.34322e-05	0.753399	-1.32732	1.78344	2.3672
LL0000005596	chid1	6.26637e-07	2.74016e-06	0.753679	-1.32682	1.5143	2.00921
LL0000030405	tma16	2.92554e-07	1.37792e-06	0.753782	-1.32664	1.14517	1.51923
LL0000000543	akap8l	1.27076e-08	8.04343e-08	0.753844	-1.32653	6.41264	8.50658
LL0000039313	zmat5	5.27568e-09	3.63782e-08	0.754427	-1.32551	2.29378	3.04043
LL0000019939	naa38	3.62611e-10	3.22944e-09	0.754966	-1.32456	2.52829	3.34888
LL0000009113	dnmt3aa	8.40268e-06	2.94328e-05	0.755205	-1.32414	1.8784	2.48727
LL0000006046	commd6	8.77854e-08	4.64395e-07	0.755215	-1.32413	1.19832	1.58673
LL0000011233	gdf11	6.48119e-05	0.000190542	0.755414	-1.32378	4.24942	5.62529
LL0000000439	aff2	5.75933e-05	0.000171116	0.755579	-1.32349	1.41021	1.86639
LL0000006675	CR456642.1	0.000348843	0.000887291	0.755716	-1.32325	1.59184	2.1064
LL0000003867	bxdc2	1.9884e-06	7.86546e-06	0.755785	-1.32313	1.44733	1.91501
LL0000030326	timm50	2.36486e-06	9.21446e-06	0.755818	-1.32307	1.19857	1.5858
LL0000010821	FQ311908.1	8.28337e-05	0.000237465	0.755863	-1.32299	1.39322	1.84322
LL0000007320	cript	2.14912e-06	8.4407e-06	0.756012	-1.32273	1.70716	2.25811
LL0000030500	tmem163a	1.99366e-08	1.20935e-07	0.756083	-1.32261	1.12707	1.49066
LL0000029416	ssb	2.6696e-09	1.9699e-08	0.75616	-1.32247	2.02847	2.68259
LL0000031546	uck2a	4.21681e-06	1.56149e-05	0.756464	-1.32194	2.0962	2.77106
LL0000027465	si:dkey-276j7.1	3.05952e-08	1.78454e-07	0.756677	-1.32157	687.318	908.337
LL0000031410	txndc9	1.9784e-07	9.71009e-07	0.75674	-1.32146	25.9301	34.2656
LL0000023826	rnf40	1.74977e-09	1.34457e-08	0.756779	-1.32139	2.85825	3.77686
LL0000029918	taf13	1.01037e-09	8.25898e-09	0.75679	-1.32137	9.49376	12.5448
LL0000002092	bub3	3.64726e-05	0.00011282	0.756885	-1.3212	1.71638	2.26769
LL0000008767	ddt	1.16133e-06	4.81131e-06	0.757265	-1.32054	1.61647	2.13462
LL0000021232	palm1a	7.61456e-05	0.000220199	0.757269	-1.32053	61.1758	80.7848
LL0000024385	sec61a1	1.52193e-07	7.67456e-07	0.757274	-1.32053	2.88453	3.8091
LL0000029387	srpk3	2.0954e-10	1.97538e-09	0.757722	-1.31975	2.69095	3.55137
LL0000003956	caap1	1.86044e-07	9.18067e-07	0.758135	-1.31903	1.81544	2.39462
LL0000004921	casc3	1.22751e-06	5.04985e-06	0.758356	-1.31864	1.91569	2.52611
LL0000008841	derl2	2.15356e-06	8.45387e-06	0.758395	-1.31857	1.35568	1.78757
LL0000029154	sorbs2a	2.29773e-09	1.72415e-08	0.758561	-1.31828	2.95561	3.89634
LL0000031062	triap1	0.000145595	0.00039928	0.75859	-1.31823	1.67078	2.20248
LL0000031279	ttbk1a	3.83716e-08	2.19383e-07	0.758609	-1.3182	1.97315	2.60101
LL0000006048	commd8	2.55351e-15	5.87663e-14	0.758716	-1.31802	2.92003	3.84864
LL0000002034	bsg	0.00196894	0.00431007	0.758752	-1.31795	366.825	483.459
LL0000029357	SRCIN1	1.99803e-05	6.50896e-05	0.758875	-1.31774	3.5884	4.72858
LL0000029076	snrpb2	6.88276e-05	0.000200888	0.759098	-1.31735	1.72923	2.278
LL0000021664	pgm1	9.70813e-07	4.08428e-06	0.759156	-1.31725	1.9436	2.56021
LL0000028434	sirt7	1.04042e-05	3.58242e-05	0.759467	-1.31671	1.71577	2.25918
LL0000012732	impad1	1.07711e-09	8.75737e-09	0.759488	-1.31668	1.57412	2.07261
LL0000005067	ccdc25	1.68482e-11	2.01514e-10	0.759655	-1.31639	4.02066	5.29275
LL0000005293	cdc42ep4a	1.7805e-06	7.10637e-06	0.759668	-1.31636	2.0911	2.75265
LL0000005187	ccnt2b	4.27033e-07	1.94879e-06	0.759783	-1.31617	2.22038	2.92239
LL0000020452	nog1	5.09386e-06	1.85754e-05	0.759789	-1.31616	1.28032	1.6851
LL0000012879	irs2b	1.14088e-05	3.90314e-05	0.759877	-1.316	1.62715	2.14133
LL0000011680	gramd1a	4.45245e-10	3.8874e-09	0.759899	-1.31596	1.79262	2.35902
LL0000029115	snx27a	1.77738e-08	1.08878e-07	0.759981	-1.31582	1.80252	2.3718
LL0000009042	dnaja3a	3.50674e-05	0.000108825	0.760134	-1.31556	1.93453	2.54498
LL0000030665	tmem9b	7.52509e-13	1.17283e-11	0.760138	-1.31555	5.28515	6.95287
LL0000011567	gphnb	4.34844e-07	1.98079e-06	0.760225	-1.3154	8.70571	11.4515
LL0000005380	cdkn1bb	4.58248e-11	4.99518e-10	0.760327	-1.31522	13.6917	18.0076
LL0000001481	asic2	2.41586e-05	7.73178e-05	0.760408	-1.31508	1.17428	1.54427
LL0000011781	grsf1	1.34149e-06	5.47789e-06	0.761063	-1.31395	1.21498	1.59643
LL0000028635	slc25a55a	2.3953e-06	9.31909e-06	0.761093	-1.3139	2.50848	3.29588
LL0000028531	slc18a3a	1.00972e-05	3.48803e-05	0.761282	-1.31357	1.03766	1.36304
LL0000000301	adarb1b	0.00143613	0.00323155	0.76131	-1.31353	2.58237	3.39201
LL0000029394	srrm2	1.66549e-11	1.9943e-10	0.761381	-1.3134	8.15648	10.7127
LL0000012251	hoxa9b	0.000208305	0.000553575	0.761399	-1.31337	11.3245	14.8733
LL0000011268	gfm1	1.81756e-06	7.24002e-06	0.761537	-1.31313	1.31012	1.72036
LL0000040305	zgc:92744	1.9164e-08	1.16637e-07	0.761627	-1.31298	15.6856	20.5948
LL0000024504	serpinb1l3	9.46505e-06	3.28632e-05	0.761641	-1.31295	1.02963	1.35186
LL0000009486	eif2b2	0	0	0.761789	-1.3127	2.06426	2.70976
LL0000019566	mrpl48	4.44559e-09	3.1198e-08	0.761949	-1.31242	3.21992	4.2259
LL0000001046	ankrd46b	2.04152e-11	2.40077e-10	0.762009	-1.31232	4.90306	6.43439
LL0000023968	rps15a	0	0	0.762032	-1.31228	1465.11	1922.63
LL0000030903	tra2b	5.67461e-09	3.88933e-08	0.76212	-1.31213	2.75257	3.61173
LL0000022673	prps1a	1.70345e-06	6.83235e-06	0.762178	-1.31203	1.62032	2.1259
LL0000029431	ssr4	1.83412e-09	1.39876e-08	0.76224	-1.31192	11.9023	15.6149
LL0000019592	mrps27	1.40513e-07	7.13303e-07	0.762472	-1.31152	1.41944	1.86163
LL0000022570	prkacab	1.26029e-08	7.9855e-08	0.762576	-1.31134	6.20393	8.13549
LL0000018428	lsm12a	5.19698e-05	0.000155961	0.762577	-1.31134	2.6167	3.43139
LL0000009511	eif3s10	6.0312e-05	0.000178407	0.763008	-1.3106	5.81284	7.61833
LL0000013631	lgi2a	1.24905e-06	5.13267e-06	0.763023	-1.31058	1.41142	1.84977
LL0000001768	bach2b	5.02637e-06	1.83477e-05	0.763059	-1.31051	24.8947	32.6248
LL0000019980	nap1l4b	5.54898e-05	0.000165596	0.763083	-1.31047	1.72398	2.25923
LL0000005364	cdk5r1a	9.94547e-07	4.17378e-06	0.763108	-1.31043	1.36258	1.78556
LL0000002050	btbd2a	1.01455e-07	5.28889e-07	0.763138	-1.31038	3.83759	5.0287
LL0000004339	CABZ01068251.1	4.70001e-05	0.000142077	0.763139	-1.31038	2.17707	2.85278
LL0000018588	map2k4a	1.43707e-10	1.4026e-09	0.763265	-1.31016	2.92179	3.82801
LL0000000012	aamp	1.9872e-08	1.20583e-07	0.763324	-1.31006	1.68439	2.20665
LL0000004845	camk2n1a	4.24867e-08	2.39972e-07	0.763381	-1.30996	13.6195	17.841
LL0000018892	metrnla	8.31002e-06	2.91419e-05	0.763445	-1.30985	1.11099	1.45523
LL0000008533	cyfip2	7.11653e-14	1.30331e-12	0.763706	-1.3094	4.418	5.78494
LL0000004735	cacna1ab	6.67429e-07	2.90876e-06	0.763843	-1.30917	1.84294	2.41272
LL0000009623	EML6	0.000191691	0.000512716	0.763903	-1.30907	1.5855	2.07552
LL0000006635	CR450727.1	4.24495e-05	0.000129656	0.764074	-1.30877	1.18602	1.55223
LL0000023148	rai1	0.00175228	0.00387212	0.764094	-1.30874	5.10386	6.67963
LL0000028910	slit1b	8.67516e-05	0.000247605	0.764541	-1.30797	1.38479	1.81127
LL0000024308	sco2	1.75687e-07	8.70972e-07	0.764591	-1.30789	1.27207	1.66373
LL0000019591	mrps26	5.83053e-09	3.98419e-08	0.764926	-1.30732	1.98915	2.60045
LL0000001609	atp5if1b	0.0121048	0.0225244	0.765112	-1.307	104.418	136.474
LL0000020622	nrip1b	5.73881e-05	0.00017059	0.765124	-1.30698	1.44967	1.89469
LL0000000253	acyp1	2.38191e-10	2.21565e-09	0.7652	-1.30685	1.46257	1.91136
LL0000039622	znf536	0.000245955	0.000643392	0.765298	-1.30668	1.54624	2.02044
LL0000028866	slc7a6os	1.5762e-10	1.52299e-09	0.765602	-1.30616	4.70023	6.13926
LL0000000208	acsl4a	6.37757e-06	2.28403e-05	0.765602	-1.30616	1.38103	1.80385
LL0000012695	ilf3b	4.0171e-06	1.49667e-05	0.765635	-1.3061	8.49688	11.0978
LL0000023964	rps12	0	0	0.765711	-1.30598	1813.77	2368.74
LL0000018645	mapk8ip1a	1.80596e-05	5.93318e-05	0.766013	-1.30546	1.635	2.13443
LL0000031247	tspan31	1.87691e-05	6.14961e-05	0.766048	-1.3054	3.77406	4.92666
LL0000027682	si:dkey-46a10.3	5.25135e-14	9.87559e-13	0.766625	-1.30442	6.16281	8.03888
LL0000039178	zgc:63470	2.96074e-06	1.1304e-05	0.766783	-1.30415	1.42128	1.85356
LL0000011845	gtf3c2	8.49759e-11	8.71494e-10	0.76713	-1.30356	1.73413	2.26055
LL0000004828	calua	5.71326e-06	2.06235e-05	0.767247	-1.30336	1.70099	2.21701
LL0000030706	tmx1	4.04175e-08	2.29198e-07	0.767495	-1.30294	1.47596	1.92308
LL0000000134	acadm	0.000102127	0.000288594	0.767619	-1.30273	1.92012	2.5014
LL0000023905	rpl18a	4.44089e-15	9.79903e-14	0.767644	-1.30269	1115.43	1453.06
LL0000003884	c1d	4.31977e-07	1.96844e-06	0.767815	-1.3024	2.2151	2.88495
LL0000020532	npm1a	1.19144e-05	4.05552e-05	0.767823	-1.30238	1.23411	1.60729
LL0000022399	ppm1g	9.43023e-13	1.43776e-11	0.767898	-1.30226	1.66419	2.1672
LL0000029044	snap91	2.62824e-05	8.35275e-05	0.767906	-1.30224	5.08115	6.61689
LL0000022214	pno1	2.56173e-12	3.58997e-11	0.767916	-1.30223	3.04441	3.96451
LL0000027618	si:dkey-35i13.1	8.51763e-13	1.31155e-11	0.768101	-1.30191	4.73169	6.16025
LL0000023243	RASSF5	0.000576456	0.00140498	0.768126	-1.30187	1.41138	1.83743
LL0000005175	ccng2	2.1532e-06	8.45387e-06	0.7683	-1.30158	9.13073	11.8843
LL0000004817	calm2a	9.59344e-13	1.46141e-11	0.768318	-1.30154	827.577	1077.13
LL0000009041	dnaja2b	1.30166e-06	5.32244e-06	0.768479	-1.30127	22.9553	29.8711
LL0000018329	lrp11	1.28e-06	5.24724e-06	0.768624	-1.30103	1.28243	1.66848
LL0000010377	fkbp3	1.18117e-05	4.0236e-05	0.768676	-1.30094	3.33235	4.33518
LL0000038280	ywhag1	0.0067915	0.0133527	0.768701	-1.3009	21.0099	27.3317
LL0000022275	polr2d	9.49276e-08	4.98288e-07	0.768839	-1.30066	13.0865	17.0211
LL0000031160	trmt6	0.000436484	0.00108965	0.768857	-1.30063	1.29247	1.68103
LL0000010267	fez1	0.00394007	0.00814872	0.768954	-1.30047	115.565	150.288
LL0000008741	dcun1d1	2.06494e-07	1.0094e-06	0.768964	-1.30045	1.94074	2.52383
LL0000012248	hoxa4a	2.57293e-09	1.90629e-08	0.768999	-1.30039	1.16695	1.5175
LL0000023943	rplp2l	9.16789e-12	1.16301e-10	0.769008	-1.30038	1376.16	1789.52
LL0000008891	dhrs3b	0.000771781	0.00183582	0.769318	-1.29985	1.06518	1.38457
LL0000010336	fhit	4.63214e-07	2.09239e-06	0.769337	-1.29982	1.40322	1.82393
LL0000000308	adck5	2.28273e-05	7.34443e-05	0.769614	-1.29935	1.07947	1.40262
LL0000019529	mrpl10	1.45532e-08	9.10402e-08	0.769618	-1.29935	1.62288	2.10868
LL0000023691	rims1b	3.11475e-08	1.81385e-07	0.769643	-1.2993	3.02611	3.93184
LL0000039168	zgc:56235	1.52539e-06	6.18032e-06	0.769667	-1.29926	1.44746	1.88063
LL0000022537	prdx6	2.5324e-06	9.81681e-06	0.769761	-1.29911	1.23555	1.60511
LL0000023907	rpl21	0	0	0.769841	-1.29897	1369	1778.28
LL0000000859	alcama	8.31321e-07	3.55577e-06	0.76996	-1.29877	1.14512	1.48724
LL0000003924	c4	9.77258e-08	5.1106e-07	0.770125	-1.29849	1.76381	2.29029
LL0000005688	ciao2b	5.82317e-07	2.5636e-06	0.770153	-1.29844	1.55475	2.01875
LL0000013351	klc4	1.73741e-07	8.62969e-07	0.770179	-1.2984	2.29564	2.98065
LL0000020091	ndnf	1.08505e-06	4.51996e-06	0.770317	-1.29817	1.13271	1.47045
LL0000030693	tmtc1	4.26434e-05	0.000130183	0.770463	-1.29792	1.11032	1.4411
LL0000030489	tmem150ab	1.84939e-08	1.12861e-07	0.770534	-1.2978	1.73172	2.24742
LL0000001167	apln	1.56478e-07	7.85151e-07	0.77061	-1.29767	1.17595	1.526
LL0000000959	amph	2.53658e-09	1.88396e-08	0.771005	-1.29701	10.5881	13.7329
LL0000018675	marcksl1a	0.0274864	0.0469413	0.771202	-1.29668	71.7536	93.0413
LL0000040553, LL0000028426	sipa1l2	1.26374e-05	4.27684e-05	0.771222	-1.29664	1.29145	1.67455
LL0000040172	si:ch211-262e15.1	1.2851e-09	1.01901e-08	0.771687	-1.29586	3.66288	4.74659
LL0000011227	gdap1	4.58578e-12	6.13369e-11	0.771845	-1.2956	2.28817	2.96455
LL0000001237	arf3b	0.000508598	0.00125098	0.771909	-1.29549	1.41795	1.83694
LL0000023942	rplp2	0.00109979	0.00252785	0.771924	-1.29546	446.373	578.26
LL0000011473	gng3	6.92591e-09	4.65237e-08	0.771959	-1.2954	949.217	1229.62
LL0000029915	taf10	1.65869e-09	1.28053e-08	0.772035	-1.29528	6.23486	8.07587
LL0000020610	nrcama	1.09456e-10	1.09781e-09	0.772234	-1.29494	2.63078	3.40672
LL0000003868	bysl	2.96257e-11	3.36856e-10	0.772405	-1.29466	1.78176	2.30676
LL0000023791	rnf175	8.45481e-09	5.57246e-08	0.772529	-1.29445	4.50261	5.8284
LL0000030282	thop1	6.5391e-08	3.54807e-07	0.772544	-1.29442	1.61571	2.09142
LL0000023939	rpl9	1.60882e-08	9.97854e-08	0.772665	-1.29422	841.593	1089.21
LL0000040210	si:dkey-192j17.1	8.49478e-06	2.9744e-05	0.772683	-1.29419	1.03681	1.34184
LL0000001164	aph1b	2.89078e-06	1.10554e-05	0.772734	-1.29411	1.55146	2.00776
LL0000000996	ank3b	2.70286e-06	1.04023e-05	0.772896	-1.29384	16.8796	21.8395
LL0000026155	si:ch211-85n16.3	1.85604e-07	9.16392e-07	0.772898	-1.29383	1.56104	2.01973
LL0000021308	parvb	2.48197e-07	1.18986e-06	0.773141	-1.29342	2.28266	2.95245
LL0000019564	mrpl46	1.70358e-06	6.83235e-06	0.773178	-1.29336	1.75761	2.27323
LL0000031323	ttl	3.96653e-10	3.50688e-09	0.77328	-1.29319	1.43029	1.84964
LL0000024210	sart1	3.32123e-12	4.563e-11	0.773282	-1.29319	7.82853	10.1238
LL0000021477	pdcd10b	2.68785e-13	4.53472e-12	0.773289	-1.29318	2.98371	3.85847
LL0000011572	gpm6ab	4.28164e-10	3.75267e-09	0.773368	-1.29305	260.16	336.399
LL0000010231	fbxw11b	1.386e-12	2.02983e-11	0.77346	-1.29289	3.38875	4.38129
LL0000013042	jpt2	1.28228e-08	8.11351e-08	0.773475	-1.29287	1.26733	1.63849
LL0000025272	si:ch211-166a6.5	2.57284e-05	8.19239e-05	0.773635	-1.2926	1.09958	1.42131
LL0000023176	rap1aa	3.58935e-13	5.91317e-12	0.773955	-1.29207	4.02268	5.19757
LL0000024090	rtraf	9.38916e-13	1.43389e-11	0.774055	-1.2919	2.13252	2.75499
LL0000021669	pgp	8.27504e-05	0.000237268	0.774561	-1.29105	1.61272	2.08211
LL0000030462	tmem121ab	0.00262146	0.00559778	0.774564	-1.29105	1.02792	1.3271
LL0000022413	ppp1r10	0.000502753	0.00123794	0.77459	-1.291	4.52653	5.84378
LL0000024411	selenot1b	1.86179e-10	1.77445e-09	0.774734	-1.29076	1.69209	2.18409
LL0000023099	rabgap1	6.70009e-06	2.3906e-05	0.774855	-1.29056	1.44551	1.86553
LL0000000398	adora1b	4.18678e-06	1.55163e-05	0.774902	-1.29049	1.54641	1.99562
LL0000024648	sh3pxd2aa	1.85005e-06	7.35495e-06	0.775438	-1.28959	1.58786	2.04769
LL0000018543	maip1	2.7026e-06	1.04023e-05	0.775714	-1.28914	1.36215	1.75599
LL0000008815	degs1	9.16932e-11	9.34593e-10	0.775738	-1.2891	3.68106	4.74524
LL0000031630	unc5da	1.51894e-05	5.05869e-05	0.775801	-1.28899	1.48756	1.91745
LL0000039123	zgc:194578	5.29117e-08	2.92234e-07	0.77582	-1.28896	2.34357	3.02077
LL0000029554	stk25b	3.36386e-08	1.94585e-07	0.77585	-1.28891	2.22808	2.87179
LL0000023926	rpl36a	0	0	0.775851	-1.28891	1788.23	2304.86
LL0000030565	tmem229b	8.49572e-05	0.000242866	0.775923	-1.28879	1.374	1.7708
LL0000009308	dync1li1	3.84803e-12	5.23149e-11	0.775958	-1.28873	3.33678	4.30021
LL0000031981	wbp2nl	9.96436e-12	1.25704e-10	0.776034	-1.2886	2.33813	3.01293
LL0000020536	npm3	3.67986e-08	2.10987e-07	0.776311	-1.28814	1.43677	1.85077
LL0000021079	ormdl2	7.31041e-05	0.00021228	0.776339	-1.2881	1.32964	1.71271
LL0000028990	smim20	1.66e-05	5.48458e-05	0.776395	-1.288	1.62808	2.09698
LL0000023106	rabif	1.89898e-05	6.21857e-05	0.776487	-1.28785	2.77544	3.57436
LL0000018354	lrrc20	2.3163e-07	1.11876e-06	0.776525	-1.28779	1.53581	1.9778
LL0000023071	rab3ip	5.71104e-05	0.000169919	0.776606	-1.28765	2.27705	2.93206
LL0000015270	LOC101886114	8.79002e-05	0.000250766	0.776678	-1.28753	1.22086	1.57191
LL0000008716	dclk1a	5.13118e-07	2.28885e-06	0.776696	-1.28751	2.86805	3.69263
LL0000029434	sssca1	1.26094e-06	5.17685e-06	0.776774	-1.28738	1.983	2.55286
LL0000030296	thumpd1	2.0267e-08	1.22735e-07	0.776943	-1.2871	2.213	2.84834
LL0000007701	CT990561.1	1.32764e-05	4.47645e-05	0.777114	-1.28681	2.22408	2.86197
LL0000023752	rnf10	0.00699901	0.0137206	0.77721	-1.28665	55.7972	71.7917
LL0000024551	sf3a2	1.24628e-10	1.23258e-09	0.777315	-1.28648	5.09481	6.55437
LL0000024421	sema3aa	2.13627e-05	6.916e-05	0.77739	-1.28636	1.06809	1.37395
LL0000031115	trim46b	1.64785e-07	8.22289e-07	0.77748	-1.28621	1.48461	1.90952
LL0000013450	kras	3.55271e-14	6.86556e-13	0.777528	-1.28613	9.90407	12.7379
LL0000030524	tmem178b	8.29762e-05	0.000237836	0.77754	-1.28611	5.79029	7.44693
LL0000020309	nifk	2.6504e-05	8.41874e-05	0.77765	-1.28593	1.11457	1.43325
LL0000012156	hm13	5.38601e-06	1.95429e-05	0.777665	-1.2859	1.57942	2.03097
LL0000022503	pqbp1	4.38464e-09	3.08297e-08	0.77777	-1.28573	1.81929	2.33911
LL0000013316	kif3ca	2.78134e-07	1.31681e-06	0.777787	-1.2857	3.78596	4.86761
LL0000040151, LL0000024853	si:ch1073-429i10.3	0.00021062	0.000558993	0.777861	-1.28558	191.911	246.716
LL0000011107	galnt1	2.38984e-11	2.77277e-10	0.777927	-1.28547	2.06174	2.6503
LL0000000232	actr1	2.12233e-06	8.34808e-06	0.778059	-1.28525	3.57284	4.59199
LL0000018393	LRRC75A	2.88451e-07	1.36e-06	0.778086	-1.28521	1.88252	2.41943
LL0000031468	ube2d2	0.00868899	0.0166992	0.77812	-1.28515	196.565	252.616
LL0000008453	cwf19l2	4.37993e-11	4.7916e-10	0.778499	-1.28452	2.48953	3.19786
LL0000019583	mrps18b	6.48734e-05	0.000190692	0.7787	-1.28419	1.69827	2.1809
LL0000038408	zfand3	3.20893e-09	2.33288e-08	0.778842	-1.28396	6.44654	8.27709
LL0000012729	impa1	3.18701e-10	2.8721e-09	0.778859	-1.28393	2.6871	3.45004
LL0000028915	slitrk3a	6.091e-05	0.000180001	0.7795	-1.28287	1.13883	1.46098
LL0000001150	apba2a	3.79748e-11	4.21521e-10	0.779634	-1.28265	3.60679	4.62626
LL0000038533	zgc:112001	9.19078e-07	3.88729e-06	0.779712	-1.28253	3.17207	4.06826
LL0000023929	rpl38	4.56078e-08	2.56248e-07	0.779794	-1.28239	1010.1	1295.34
LL0000024307	sco1	0.000212363	0.00056288	0.779931	-1.28217	1.72223	2.20818
LL0000020255	nfic	1.26011e-07	6.45804e-07	0.780012	-1.28203	1.1139	1.42805
LL0000029379	srp19	4.71956e-07	2.12608e-06	0.780172	-1.28177	3.36584	4.31423
LL0000006099	cox18	0.000149931	0.000410136	0.780211	-1.28171	1.36772	1.75302
LL0000009307	dync1i2b	3.88128e-08	2.21392e-07	0.780257	-1.28163	2.01062	2.57687
LL0000000111	ablim1a	3.67267e-08	2.10707e-07	0.780386	-1.28142	1.93729	2.48247
LL0000024106	rusc1	3.56806e-08	2.05417e-07	0.780392	-1.28141	13.5626	17.3792
LL0000018659	mapre3b	1.73575e-08	1.06712e-07	0.780398	-1.2814	2.42242	3.10408
LL0000012400	htatsf1	2.0687e-08	1.24946e-07	0.780597	-1.28107	4.26408	5.46258
LL0000030134	tecrb	1.08073e-09	8.78285e-09	0.780703	-1.2809	2.24309	2.87316
LL0000023903	rpl17	0	0	0.780902	-1.28057	2208.93	2828.69
LL0000018701	mat2aa	1.20076e-08	7.65355e-08	0.780935	-1.28052	2.02494	2.59297
LL0000030391	tm2d2	1.58762e-14	3.2364e-13	0.78097	-1.28046	3.04135	3.89432
LL0000024310	scocb	2.33239e-06	9.09767e-06	0.780976	-1.28045	12.3744	15.8448
LL0000039609	znf503	5.0617e-06	1.84656e-05	0.781211	-1.28006	72.7794	93.1623
LL0000000423	adrm1	1.53716e-06	6.21696e-06	0.781332	-1.27987	2.34261	2.99822
LL0000011557	gpcpd1	7.59495e-08	4.06882e-07	0.781421	-1.27972	1.29095	1.65205
LL0000012894	ISCU (1 of many)	1.21545e-09	9.7172e-09	0.781648	-1.27935	3.37775	4.32132
LL0000009600	emc1	4.32517e-08	2.44065e-07	0.781685	-1.27929	1.60799	2.05708
LL0000031631	unc5db	0.00144467	0.00324957	0.781895	-1.27894	1.16736	1.49298
LL0000001131	ap2s1	3.98179e-10	3.51866e-09	0.782003	-1.27877	19.4498	24.8718
LL0000022690	prrc2a	1.52545e-12	2.21799e-11	0.782037	-1.27871	1.88342	2.40835
LL0000038336	zbtb8a	3.3436e-05	0.000104171	0.782161	-1.27851	1.34673	1.7218
LL0000027893	si:dkey-78l4.14	1.25885e-06	5.17048e-06	0.782189	-1.27846	2.1021	2.68745
LL0000013023	jcada	0.000577718	0.00140787	0.782199	-1.27845	1.01233	1.29421
LL0000013293	kif1aa	3.28182e-09	2.37922e-08	0.782323	-1.27825	53.2238	68.033
LL0000008737	dctn3	4.89508e-12	6.5139e-11	0.782353	-1.2782	52.4055	66.9845
LL0000023991	rps4x	3.34623e-11	3.7625e-10	0.782505	-1.27795	990.376	1265.65
LL0000020086	ndel1a	1.23132e-09	9.82308e-09	0.78256	-1.27786	4.44764	5.68345
LL0000010448	fnta	3.70016e-10	3.29056e-09	0.782681	-1.27766	2.32736	2.97358
LL0000028994	smim8	8.19741e-06	2.87692e-05	0.783189	-1.27683	1.74609	2.22946
LL0000010022	fam171b	5.88714e-07	2.58739e-06	0.783191	-1.27683	6.86329	8.76324
LL0000012274	hoxc1a	0.00147588	0.00331158	0.783371	-1.27654	2.917	3.72366
LL0000023930	rpl39	0	0	0.783516	-1.2763	2545.76	3249.15
LL0000030340	tiprl	2.33477e-05	7.49201e-05	0.783548	-1.27625	1.35843	1.7337
LL0000022717	prune2	3.91791e-05	0.000120496	0.783562	-1.27622	1.47209	1.87871
LL0000005452	cep170aa	5.9469e-08	3.24999e-07	0.783692	-1.27601	2.01728	2.57407
LL0000007447	csnk2a1	5.33408e-09	3.67531e-08	0.783829	-1.27579	12.63	16.1132
LL0000029368	srfbp1	1.4088e-07	7.14966e-07	0.783845	-1.27576	1.76972	2.25774
LL0000001981	bola3	0.000154679	0.000421776	0.783861	-1.27574	1.25705	1.60366
LL0000009559	elfn1b	0.000273279	0.000709364	0.783935	-1.27562	1.06437	1.35773
LL0000031144	trir	1.10243e-08	7.0989e-08	0.783971	-1.27556	7.47379	9.53325
LL0000023900	rpl13a	1.8935e-11	2.24117e-10	0.784023	-1.27547	1318.08	1681.17
LL0000004672	CABZ01102240.1	3.61386e-05	0.000111863	0.784045	-1.27544	1.24069	1.58242
LL0000011804	gspt1l	0.000433639	0.00108278	0.784102	-1.27534	1.67313	2.13382
LL0000030638	tmem63ba	2.73268e-06	1.05148e-05	0.784109	-1.27533	1.88057	2.39835
LL0000024462	sephs2	5.49544e-07	2.4299e-06	0.784621	-1.2745	1.42957	1.82199
LL0000011835	gtf2f2a	7.93589e-11	8.19891e-10	0.784636	-1.27448	3.77611	4.81256
LL0000031562	ufsp2	7.69743e-08	4.11766e-07	0.784739	-1.27431	2.26804	2.89018
LL0000019561	mrpl43	0.000346919	0.000882644	0.7848	-1.27421	1.28653	1.63931
LL0000010430	fnbp1l	2.54952e-07	1.21851e-06	0.785121	-1.27369	1.57724	2.00891
LL0000018887	metap1	2.27182e-10	2.12083e-09	0.785207	-1.27355	2.59353	3.303
LL0000001771	bag1	0.000682249	0.00164151	0.785325	-1.27336	1.87788	2.39121
LL0000019556	mrpl39	0.000705929	0.00169356	0.785364	-1.2733	1.44704	1.84251
LL0000010348	fibina	8.24636e-09	5.44493e-08	0.785725	-1.27271	1.02707	1.30716
LL0000028485	slc12a5b	0.000678925	0.00163437	0.785956	-1.27234	1.38936	1.76774
LL0000011331	ginm1	8.39816e-11	8.62268e-10	0.786036	-1.27221	7.13896	9.08222
LL0000029072	snrnp70	6.1361e-07	2.69031e-06	0.786058	-1.27217	4.26177	5.4217
LL0000008718	dclk2a	0.000258003	0.000672589	0.786187	-1.27196	1.46333	1.86131
LL0000001042	ankrd40	5.6506e-09	3.87433e-08	0.78629	-1.27179	1.50975	1.92009
LL0000005288	cdc42bpb	0.000379492	0.000959614	0.786383	-1.27164	1.6912	2.15061
LL0000028872	slc8a1b	4.04283e-08	2.29198e-07	0.78654	-1.27139	3.13284	3.98306
LL0000031899	vps4a	6.69114e-09	4.50964e-08	0.786748	-1.27106	2.03505	2.58666
LL0000038442	zgc:100920	1.50258e-05	5.00879e-05	0.786782	-1.271	43.8929	55.7878
LL0000007448	csnk2a2a	2.39435e-10	2.22382e-09	0.786784	-1.271	1.71887	2.18468
LL0000000255	ada	0.000490437	0.00121139	0.787141	-1.27042	1.39846	1.77663
LL0000012465	idh1	0.000155764	0.000424416	0.787152	-1.2704	2.67674	3.40054
LL0000023128	rad23b	2.10942e-14	4.23373e-13	0.787336	-1.27011	3.00628	3.81829
LL0000006097	cox16	2.56743e-07	1.2251e-06	0.787387	-1.27002	1.36962	1.73945
LL0000023904	rpl18	4.09826e-09	2.90115e-08	0.787415	-1.26998	953.676	1211.15
LL0000031129	trim8a	7.80196e-07	3.35602e-06	0.787739	-1.26946	2.16762	2.75169
LL0000011745	grinab	3.782e-09	2.6999e-08	0.78781	-1.26934	2.35635	2.99101
LL0000006065	cops8	9.005e-07	3.81758e-06	0.788175	-1.26875	3.05093	3.87088
LL0000031665	uqcrc2a	1.04428e-06	4.36513e-06	0.788358	-1.26846	6.41362	8.13542
LL0000028702	slc35b1	0.000152938	0.000417592	0.788465	-1.26829	1.3271	1.68315
LL0000031027	trappc1	1.23406e-05	4.18341e-05	0.788506	-1.26822	13.7721	17.4661
LL0000012212	hnrnpd	5.71393e-08	3.13019e-07	0.788515	-1.26821	4.7859	6.0695
LL0000021983	pip4p2	8.32874e-09	5.49335e-08	0.788522	-1.26819	3.03321	3.8467
LL0000038272	ythdf1	0.000271436	0.000704983	0.788541	-1.26816	1.84363	2.33802
LL0000024475	2006-09-01	3.59052e-10	3.19931e-09	0.788588	-1.26809	6.22127	7.88913
LL0000029320	sprn	1.14907e-09	9.24791e-09	0.788598	-1.26807	4.59057	5.82119
LL0000022318	pop4	9.14788e-07	3.87185e-06	0.788718	-1.26788	1.53165	1.94195
LL0000007470	cst3	2.58424e-11	2.97933e-10	0.788856	-1.26766	8.87792	11.2542
LL0000018869	memo1	3.12117e-05	9.78603e-05	0.788925	-1.26755	1.34752	1.70805
LL0000037360	XLOC_040108	3.51619e-09	2.53099e-08	0.788967	-1.26748	1.51453	1.91964
LL0000009607	emc8	7.90054e-10	6.59429e-09	0.789123	-1.26723	1.50162	1.9029
LL0000010286	fgf13b	3.41212e-06	1.28468e-05	0.789146	-1.26719	2.09776	2.65827
LL0000020860	olfm1a	9.19757e-07	3.88926e-06	0.78923	-1.26706	1.93315	2.44941
LL0000024021	rraga	7.58143e-05	0.000219381	0.789336	-1.26689	1.73901	2.20313
LL0000024015	rpz2	0.00198495	0.00434147	0.789395	-1.26679	2.20585	2.79436
LL0000004659	CABZ01100278.1	1.31278e-05	4.42882e-05	0.789568	-1.26652	1.0486	1.32807
LL0000011846	gtf3c3	1.23139e-09	9.82308e-09	0.789623	-1.26643	1.66212	2.10495
LL0000022460	ppp2r1ba	3.73709e-05	0.000115352	0.789773	-1.26619	2.33837	2.96081
LL0000000146	acbd3	2.73207e-09	2.01111e-08	0.789813	-1.26612	4.9308	6.243
LL0000028735	slc38a2	3.67887e-08	2.10987e-07	0.789821	-1.26611	2.57946	3.26588
LL0000012535	igf2bp3	2.59809e-05	8.26559e-05	0.790175	-1.26554	3.65294	4.62295
LL0000000159	ache	0.00012804	0.000354932	0.790209	-1.26549	3.21657	4.07053
LL0000011038	g3bp2	1.44079e-06	5.85448e-06	0.79032	-1.26531	12.4839	15.796
LL0000009736	eps15	6.06187e-05	0.000179227	0.790449	-1.2651	1.04498	1.32201
LL0000010025	fam173b	0.000145672	0.000399429	0.790749	-1.26462	1.16339	1.47126
LL0000021210	pafah1b1a	1.04584e-09	8.52215e-09	0.790761	-1.2646	9.60612	12.1479
LL0000011902	h2afx	1.11922e-06	4.64847e-06	0.790787	-1.26456	2.0919	2.64534
LL0000009181	DPYSL2 (1 of many)	7.40029e-11	7.68921e-10	0.791053	-1.26414	7.85033	9.92391
LL0000022862	ptp4a1	1.88582e-12	2.69463e-11	0.791354	-1.26366	103.191	130.398
LL0000000137	acadvl	9.92968e-06	3.43324e-05	0.79138	-1.26362	2.00336	2.53148
LL0000018558	man1a1	3.56083e-05	0.000110315	0.79139	-1.2636	1.1127	1.406
LL0000013437	knop1	6.36806e-05	0.000187458	0.791504	-1.26342	2.43917	3.08169
LL0000024467	2015-09-01	1.15948e-10	1.15529e-09	0.791549	-1.26335	6.94857	8.77845
LL0000020736	nudt9	8.78076e-08	4.64395e-07	0.791574	-1.26331	1.51474	1.91358
LL0000011098	gal3st4	7.25691e-07	3.14012e-06	0.791621	-1.26323	1.72838	2.18335
LL0000029917	taf12	3.96255e-11	4.3904e-10	0.791807	-1.26293	35.2774	44.553
LL0000031508	ubfd1	1.65797e-06	6.67442e-06	0.79192	-1.26275	1.68555	2.12843
LL0000029123	snx6	5.10921e-07	2.28129e-06	0.791965	-1.26268	2.53956	3.20665
LL0000024197	sap18	7.92222e-11	8.18944e-10	0.792591	-1.26168	33.9871	42.881
LL0000013524	lamtor4	1.27232e-13	2.24626e-12	0.792722	-1.26148	4.59863	5.80106
LL0000001833	bckdhb	5.8581e-08	3.20435e-07	0.792784	-1.26138	2.06405	2.60355
LL0000012220	hnrnpm	1.12903e-10	1.12866e-09	0.792914	-1.26117	7.33356	9.24888
LL0000023119	rack1	5.96919e-07	2.62028e-06	0.792949	-1.26111	862.08	1087.18
LL0000018943	MFSD3	3.92976e-05	0.00012084	0.792974	-1.26108	1.40461	1.77132
LL0000021273	paqr7b	0.000535356	0.00131166	0.793116	-1.26085	1.98414	2.5017
LL0000032043	wdr82	6.97236e-08	3.7652e-07	0.79328	-1.26059	1.90616	2.40289
LL0000018968	mgll	0.00046357	0.00115064	0.793399	-1.2604	1.30622	1.64636
LL0000023979	rps24	0	0	0.793487	-1.26026	1744.49	2198.52
LL0000018880	mesd	0.000172108	0.000464637	0.793503	-1.26024	1.92551	2.42659
LL0000012469	idh3g	2.12525e-05	6.88399e-05	0.793642	-1.26001	1.4049	1.7702
LL0000029389	srprb	0.000585643	0.00142604	0.793838	-1.2597	1.32693	1.67154
LL0000011907	h3f3c	4.48591e-07	2.03594e-06	0.793856	-1.25967	438.261	552.066
LL0000023763	rnf126	6.6286e-05	0.000194217	0.79395	-1.25952	1.55134	1.95395
LL0000006076	coq7	4.34505e-09	3.05749e-08	0.794134	-1.25923	1.55523	1.95839
LL0000009689	epb41l3a	0.000130333	0.000360848	0.794201	-1.25913	2.59409	3.26629
LL0000028696	slc35a1	5.29046e-08	2.92234e-07	0.794283	-1.259	1.48932	1.87505
LL0000018478	lypla2	3.44713e-07	1.60122e-06	0.794308	-1.25896	2.74127	3.45114
LL0000023946	rpp14	3.6884e-05	0.000113996	0.794322	-1.25893	1.14047	1.43578
LL0000023775	rnf145a	8.69667e-10	7.20087e-09	0.794395	-1.25882	1.74028	2.19069
LL0000031026	trap1	0.000282219	0.000730072	0.794482	-1.25868	1.29315	1.62766
LL0000031344	ttyh3b	1.2188e-05	4.13707e-05	0.794507	-1.25864	1.93027	2.42953
LL0000001640	atp6v1ba	1.92224e-12	2.73379e-11	0.794649	-1.25842	3.33887	4.20169
LL0000002015	brinp2	2.65959e-05	8.44352e-05	0.794778	-1.25821	1.02422	1.28869
LL0000023837	rngtt	1.91412e-06	7.59141e-06	0.794892	-1.25803	1.94594	2.44806
LL0000025153	si:ch211-151p13.8	6.73178e-05	0.000196892	0.794911	-1.258	1.29591	1.63025
LL0000029399	srsf1a	1.32917e-08	8.3782e-08	0.794947	-1.25794	2.13665	2.68779
LL0000005717	cited2	2.74971e-11	3.14421e-10	0.794964	-1.25792	1.55087	1.95087
LL0000008783	ddx39b	4.03073e-09	2.85508e-08	0.795079	-1.25774	1.50763	1.8962
LL0000023937	rpl7l1	1.16401e-07	6.00614e-07	0.795092	-1.25772	1.66371	2.09248
LL0000008644	CZQB01141835.1	4.44089e-16	1.1275e-14	0.795191	-1.25756	6.13483	7.71492
LL0000024483	serbp1a	0.0124715	0.0231358	0.7952	-1.25754	209.688	263.692
LL0000023307	rbm7	1.1918e-11	1.47992e-10	0.795295	-1.25739	2.7741	3.48814
LL0000011433	gna11b	1.08364e-07	5.62654e-07	0.79536	-1.25729	5.20029	6.53829
LL0000038348	zc3h18	6.34524e-10	5.39508e-09	0.795571	-1.25696	2.93065	3.68371
LL0000023065	rab3c	7.75532e-06	2.73548e-05	0.795696	-1.25676	3.43107	4.31204
LL0000024659	shank3a	2.24214e-05	7.22918e-05	0.796036	-1.25623	4.20125	5.27772
LL0000026576	si:ch73-71c20.5	1.62981e-13	2.84458e-12	0.796168	-1.25602	3.24953	4.08146
LL0000009603	emc3	2.83309e-07	1.33749e-06	0.796519	-1.25546	2.17568	2.73149
LL0000023621	rgs7bpa	6.23404e-05	0.00018393	0.796539	-1.25543	1.27363	1.59896
LL0000012378	hspa4b	1.50455e-10	1.46229e-09	0.796563	-1.25539	3.01214	3.78143
LL0000022542	prelid3b	0.00026852	0.000697908	0.796585	-1.25536	13.5122	16.9627
LL0000006093	cox10	1.75923e-06	7.03073e-06	0.79671	-1.25516	1.85812	2.33224
LL0000040145	si:ch1073-157b13.1	3.63697e-09	2.60556e-08	0.796772	-1.25506	1.9425	2.43797
LL0000030540	tmem189	2.33376e-05	7.49009e-05	0.796812	-1.255	1.18079	1.48189
LL0000031993	wdr13	1.07128e-06	4.46566e-06	0.79682	-1.25499	1.71162	2.14806
LL0000009786	erlec1	4.20405e-08	2.37598e-07	0.796987	-1.25473	2.21952	2.78489
LL0000000160	acin1a	1.00653e-07	5.25159e-07	0.797113	-1.25453	82.2751	103.216
LL0000004833	camk1da	3.69089e-05	0.000114034	0.797122	-1.25451	2.47388	3.10351
LL0000032126	wu:fb16f03	0.00025965	0.000676495	0.797236	-1.25433	1.42162	1.78319
LL0000023965	rps13	1.60982e-14	3.27433e-13	0.797352	-1.25415	1518.2	1904.05
LL0000018499	lzts2a	6.55243e-10	5.56345e-09	0.79761	-1.25375	1.20898	1.51575
LL0000027488	si:dkey-27m7.4	6.67478e-05	0.000195381	0.797789	-1.25346	1.62915	2.04208
LL0000028671	slc2a3a	0.015271	0.0277161	0.797852	-1.25337	2.17416	2.72502
LL0000022467	ppp2r2d	7.80757e-07	3.35764e-06	0.797898	-1.25329	5.264	6.59734
LL0000005597	chka	0.000207223	0.000551181	0.797903	-1.25329	1.39406	1.74716
LL0000009794	erp44	8.99806e-07	3.81553e-06	0.797903	-1.25328	1.97378	2.4737
LL0000001510	atad1a	9.68119e-07	4.07389e-06	0.798005	-1.25313	1.48064	1.85542
LL0000003872	C12orf75	0.00215493	0.00468232	0.79802	-1.2531	1.40916	1.76583
LL0000012110	hif1an	4.97133e-05	0.000149584	0.798328	-1.25262	1.14898	1.43923
LL0000024800	si:ch1073-228b5.2	4.95465e-08	2.7574e-07	0.798335	-1.25261	1.42467	1.78455
LL0000023255	rbbp4	2.37111e-06	9.23557e-06	0.799082	-1.25144	4.98561	6.23917
LL0000040278	zgc:114188	4.8439e-13	7.7965e-12	0.799131	-1.25136	1599.17	2001.13
LL0000029945	TANC2	0.000962101	0.00223765	0.799231	-1.2512	1.40485	1.75775
LL0000013448	kpnb3	8.93224e-07	3.79027e-06	0.799234	-1.2512	1.3025	1.62968
LL0000024579	sfxn4	3.29986e-07	1.54067e-06	0.799433	-1.25089	1.40823	1.76154
LL0000012113	hikeshi	4.14477e-06	1.53794e-05	0.799449	-1.25086	1.81429	2.26943
LL0000013233	kdelr2a	0.000336672	0.000857892	0.799461	-1.25084	1.27272	1.59197
LL0000024562	sfpq	1.45681e-05	4.87854e-05	0.799501	-1.25078	2.93423	3.67008
LL0000009170	dpp6b	0.00544213	0.0109323	0.799719	-1.25044	1.87485	2.34438
LL0000021399	pcdh2ab7	5.00934e-09	3.46466e-08	0.799752	-1.25039	3.4838	4.3561
LL0000004890	capns1a	5.89407e-05	0.000174806	0.799786	-1.25034	3.65651	4.57186
LL0000009850	evi5b	1.54424e-07	7.7634e-07	0.799788	-1.25033	1.26011	1.57556
LL0000000432	aes	0.000236048	0.000619615	0.799934	-1.2501	2.17928	2.72433
LL0000010449	fntb	2.45832e-10	2.27049e-09	0.800409	-1.24936	2.30923	2.88507
LL0000031512	UBL4A	9.55869e-10	7.84166e-09	0.800431	-1.24933	4.99735	6.24333
LL0000001632	atp6v0b	8.15259e-08	4.3382e-07	0.800858	-1.24866	6.20528	7.74829
LL0000019935	naa20	0	0	0.800872	-1.24864	6.70474	8.3718
LL0000018398	lrrc8c	5.79852e-05	0.000172224	0.800893	-1.24861	1.06185	1.32583
LL0000018674	marcksb	0.0721607	0.110751	0.800948	-1.24852	216.869	270.766
LL0000029097	snx12	1.60506e-10	1.54759e-09	0.801029	-1.24839	3.3562	4.18986
LL0000010006	fam162a	4.43017e-05	0.000134662	0.801185	-1.24815	1.6363	2.04235
LL0000012322	hs2st1b	5.38789e-05	0.000161318	0.801211	-1.24811	1.3263	1.65537
LL0000008755	ddhd1b	4.11435e-06	1.5279e-05	0.80136	-1.24788	1.22741	1.53166
LL0000019825	myh14	2.235e-07	1.08409e-06	0.801447	-1.24774	2.24443	2.80047
LL0000020637	nrxn1a	0.0408293	0.0669118	0.801754	-1.24726	183.98	229.472
LL0000018731	mbnl2	0.00306147	0.00645483	0.801795	-1.2472	1.98166	2.47152
LL0000021649	pgam5	9.89069e-11	1.00079e-09	0.80191	-1.24702	1.65705	2.06638
LL0000000091	abhd17c	5.80893e-09	3.97242e-08	0.801938	-1.24698	1.72351	2.14919
LL0000031502	ube3a	1.16463e-09	9.35201e-09	0.801994	-1.24689	1.90484	2.37513
LL0000001524	atf4a	8.11403e-07	3.47957e-06	0.802022	-1.24685	2.14027	2.66859
LL0000004590	CABZ01086574.1	2.66765e-10	2.44767e-09	0.802288	-1.24643	1.29163	1.60994
LL0000018638	mapk3	3.99379e-07	1.83219e-06	0.802484	-1.24613	2.83836	3.53697
LL0000019541	mrpl21	4.36425e-08	2.46118e-07	0.802529	-1.24606	2.05324	2.55846
LL0000013731	lmnb1	5.573e-07	2.46043e-06	0.802707	-1.24578	1.9646	2.44747
LL0000013391	klhl18	1.621e-06	6.53715e-06	0.802977	-1.24537	1.33245	1.65939
LL0000009609	emd	2.29569e-06	8.9718e-06	0.803189	-1.24504	1.56483	1.94826
LL0000009550	elavl1b	1.09684e-10	1.09889e-09	0.80319	-1.24504	2.88706	3.59449
LL0000021476	pdcd10a	0.000179332	0.000482496	0.803312	-1.24485	2.67791	3.33359
LL0000005566	chchd6a	1.5343e-10	1.48803e-09	0.803387	-1.24473	4.3596	5.42653
LL0000031792	vamp4	8.35181e-08	4.43642e-07	0.803811	-1.24407	7.55766	9.40229
LL0000008874	dhdds	8.11429e-12	1.03896e-10	0.803871	-1.24398	1.83336	2.28066
LL0000001999	brd2a	0.000457347	0.00113706	0.803943	-1.24387	2.57018	3.19696
LL0000012286	hoxd3a	1.08327e-07	5.62619e-07	0.804047	-1.24371	8.05409	10.0169
LL0000021155	oxr1a	9.06242e-05	0.000258011	0.804057	-1.24369	1.09435	1.36104
LL0000020254	nfia	7.90654e-05	0.000227847	0.804134	-1.24357	1.03271	1.28426
LL0000005397	cds2	3.88499e-08	2.21422e-07	0.80445	-1.24309	2.16726	2.69409
LL0000022173	plscr3b	8.49578e-05	0.000242866	0.804507	-1.243	1.47947	1.83898
LL0000021126	otub1b	1.75552e-09	1.34728e-08	0.804686	-1.24272	6.99803	8.6966
LL0000023382	reep2	1.06299e-06	4.43414e-06	0.804747	-1.24263	2.9405	3.65395
LL0000023982	rps26l	3.88578e-15	8.64752e-14	0.804866	-1.24244	1367.52	1699.06
LL0000029987	tax1bp1b	5.08077e-08	2.81902e-07	0.804947	-1.24232	3.95668	4.91546
LL0000018344	lrpap1	3.21864e-08	1.86897e-07	0.804959	-1.2423	3.42026	4.24898
LL0000030349	tk2	3.96844e-07	1.82106e-06	0.80496	-1.2423	1.35802	1.68706
LL0000022536	prdx5	1.09109e-07	5.65832e-07	0.805037	-1.24218	3.02189	3.75373
LL0000004653	CABZ01095001.1	1.52645e-06	6.1805e-06	0.805141	-1.24202	1.58442	1.96789
LL0000008742	dcun1d2a	4.43356e-06	1.63444e-05	0.805149	-1.24201	2.50656	3.11317
LL0000020198	nelfe	4.14122e-09	2.9265e-08	0.805164	-1.24198	3.80738	4.7287
LL0000031872	vmp1	0.00043259	0.00108069	0.805213	-1.24191	1.3572	1.68552
LL0000010363	fis1	4.19334e-09	2.95874e-08	0.805253	-1.24185	3.63459	4.5136
LL0000029783	syt16	4.97581e-06	1.81777e-05	0.805291	-1.24179	1.1237	1.3954
LL0000022776	psmd6	2.41057e-09	1.79771e-08	0.80532	-1.24174	3.28328	4.07699
LL0000005363	cdk5	9.89546e-11	1.00079e-09	0.805388	-1.24164	2.98267	3.7034
LL0000005348	cdk11b	6.69089e-06	2.38825e-05	0.80546	-1.24153	1.75269	2.17601
LL0000013254	kdm6ba	2.71201e-09	1.99795e-08	0.805486	-1.24149	9.36675	11.6287
LL0000000559	akt3b	4.06279e-11	4.48237e-10	0.805542	-1.2414	3.36365	4.17563
LL0000005501	cfap20	2.6885e-10	2.46557e-09	0.805576	-1.24135	3.83311	4.75822
LL0000018615	map4k4	2.36984e-08	1.41398e-07	0.805583	-1.24134	3.03473	3.76713
LL0000000324	add1	4.65234e-06	1.7068e-05	0.805605	-1.2413	3.68908	4.57926
LL0000023736	rnaseh1	6.16684e-12	8.04164e-11	0.805779	-1.24104	1.38327	1.71669
LL0000006083	coro1b	8.30735e-12	1.06273e-10	0.805799	-1.241	3.75412	4.65887
LL0000021265	paqr3a	2.96207e-05	9.329e-05	0.805869	-1.2409	1.4236	1.76654
LL0000023827	rnf41	4.49505e-07	2.03958e-06	0.805881	-1.24088	2.76277	3.42826
LL0000011175	gb:bc139872	2.70279e-11	3.09605e-10	0.805963	-1.24075	17.7778	22.0579
LL0000024484	serbp1b	2.55002e-05	8.12542e-05	0.80602	-1.24066	15.304	18.9872
LL0000020434	nmt2	1.42256e-11	1.73335e-10	0.806155	-1.24046	2.65003	3.28725
LL0000028627	slc25a44b	2.97457e-07	1.39956e-06	0.806189	-1.2404	1.31049	1.62553
LL0000021659	pgk1	0.00038959	0.000981877	0.80624	-1.24033	7.46885	9.2638
LL0000018334	lrp1ba	0.000838237	0.00197848	0.806492	-1.23994	1.0094	1.25159
LL0000009060	dnajc11a	8.51804e-06	2.98197e-05	0.806835	-1.23941	1.27341	1.57828
LL0000022277	polr2eb	7.66008e-11	7.94101e-10	0.807025	-1.23912	2.1663	2.6843
LL0000024960	si:ch211-114n24.6	7.3708e-05	0.000213879	0.807026	-1.23912	1.08828	1.3485
LL0000030436	tmed9	2.03573e-07	9.95925e-07	0.807111	-1.23899	1.41108	1.74831
LL0000000877	aldh7a1	2.83603e-06	1.0878e-05	0.807122	-1.23897	1.15373	1.42943
LL0000022485	ppp4cb	1.37367e-08	8.63479e-08	0.807126	-1.23896	1.76688	2.1891
LL0000011779	grpel2	4.90807e-07	2.20119e-06	0.807159	-1.23891	8.25498	10.2272
[truncated: 34,110 more rows]

## Sheet: (M3) vs (M1+2)
Lawson V4.3.2 Gene ID	Gene Symbol	P-value ((M3) vs (M1+2))	FDR step up ((M3) vs (M1+2))	Ratio ((M3) vs (M1+2))	Fold change ((M3) vs (M1+2))	LSMean (M3)	LSMean (M1+2)
LL0000021123	otpa	0	0	0.00051893	-1927.04	1.93234	3723.7
LL0000004950	casz1	0	0	0.0293819	-34.0346	2.64495	90.0198
LL0000026537	si:ch73-386h18.1	0	0	0.0329223	-30.3746	22.0433	669.555
LL0000012193	hmx3a	0	0	0.0505269	-19.7914	3.83228	75.8464
LL0000018506	mab21l1	0	0	0.0511413	-19.5537	4.20969	82.315
LL0000023813	rnf220a	0	0	0.0546417	-18.301	1.37531	25.1695
LL0000031635	uncx	0	0	0.0605047	-16.5276	2.20626	36.4642
LL0000009816	esrrga	0	0	0.0651524	-15.3486	1.64314	25.22
LL0000020584	nr2f2	1.15497e-12	8.05944e-11	0.0800674	-12.4895	1.13573	14.1847
LL0000014624	LOC101882875	0	0	0.0816314	-12.2502	2.04087	25.001
LL0000013095	kcna3a	0	0	0.0849027	-11.7782	4.99053	58.7794
LL0000001480	asic1c	0	0	0.0888443	-11.2556	5.25219	59.1168
LL0000012370	hsp90aa1.2	0	0	0.0907031	-11.025	27.4323	302.441
LL0000012367	hsp70.3	0	0	0.10178	-9.82512	7.05814	69.3471
LL0000013649	lhx1a	0	0	0.10428	-9.58958	68.0611	652.678
LL0000012365	hsp70.1	1.89848e-14	1.60291e-12	0.106522	-9.38777	5.3104	49.8528
LL0000012368	hsp70l	2.22045e-16	2.3402e-14	0.107914	-9.26667	30.889	286.239
LL0000021124	otpb	3.99263e-11	2.14843e-09	0.108621	-9.20631	1.13397	10.4397
LL0000012366	hsp70.2	0	0	0.111456	-8.97214	8.3235	74.6796
LL0000013370	klf7a	0	0	0.112119	-8.91907	2.00176	17.8539
LL0000009050	dnajb1b	1.11378e-12	7.80767e-11	0.115986	-8.6217	3.4893	30.0837
LL0000013655	lhx5	0	0	0.117372	-8.51989	9.57218	81.5539
LL0000005421	celf5b	0	0	0.118338	-8.45039	2.92707	24.7349
LL0000012192	hmx2	2.22045e-16	2.3402e-14	0.118731	-8.4224	3.70571	31.2109
LL0000038896	zgc:165603	0	0	0.119711	-8.35348	2.7127	22.6605
LL0000031227	tshz2	0	0	0.126735	-7.89048	7.73444	61.0285
LL0000001807	baz2ba	0	0	0.140585	-7.11314	25.5217	181.54
LL0000011137	gap43	0	0	0.143145	-6.98595	168.696	1178.5
LL0000029179	sox11a	1.11022e-16	1.23843e-14	0.150493	-6.64483	8.528	56.6671
LL0000006784	CR677617.1	3.19522e-13	2.37036e-11	0.154367	-6.47805	1.69149	10.9575
LL0000011928	hapln1a	4.44089e-16	4.52438e-14	0.160617	-6.226	2.52716	15.7341
LL0000031347	tuba1b	1.62093e-14	1.37617e-12	0.161254	-6.20138	1.39277	8.63712
LL0000001692	auts2b	1.42775e-13	1.09642e-11	0.162247	-6.16345	1.67473	10.3221
LL0000029180	sox11b	2.62412e-12	1.70646e-10	0.170187	-5.87588	5.31212	31.2134
LL0000031226	tshz1	2.33147e-15	2.22684e-13	0.178768	-5.59383	2.58137	14.4397
LL0000021419	pcdh9	2.44782e-12	1.60548e-10	0.191861	-5.21211	3.04312	15.8611
LL0000038415	zfhx4	7.18314e-14	5.77752e-12	0.193177	-5.17659	17.0412	88.2154
LL0000022366	ppfia4	1.11022e-16	1.23843e-14	0.194616	-5.13833	5.36593	27.5719
LL0000020294	nhlh2	2.46914e-13	1.85879e-11	0.210982	-4.73974	1.88337	8.92668
LL0000030109	tdh	3.67817e-13	2.71545e-11	0.214981	-4.65158	18.2892	85.0736
LL0000038356	zc4h2	0	0	0.216604	-4.61673	144.949	669.188
LL0000029570	stmn1b	0	0	0.218318	-4.58047	145.428	666.128
LL0000007034	CR847968.1	1.82798e-12	1.23607e-10	0.221036	-4.52414	1.46807	6.64176
LL0000040111	pou2f2b (pou2f2a)	1.1225e-07	3.26743e-06	0.223623	-4.47182	6.58318	29.4388
LL0000030688	tmsb	6.61395e-10	2.93821e-08	0.227031	-4.40469	45.9321	202.317
LL0000039609	znf503	2.12033e-09	8.64075e-08	0.229927	-4.3492	16.7139	72.6922
LL0000020882	onecut1	0	0	0.231373	-4.32203	149.221	644.938
LL0000039649	znf704	6.47404e-12	3.89513e-10	0.236745	-4.22395	4.58318	19.3591
LL0000018674	marcksb	0	0	0.236895	-4.22129	51.305	216.573
LL0000007847	CU179656.1	4.49536e-09	1.69625e-07	0.239377	-4.1775	1.30741	5.4617
LL0000024323	scrt1a	2.07772e-10	1.0048e-08	0.239849	-4.16929	4.76585	19.8702
LL0000003127	BX569787.1	2.02026e-07	5.57651e-06	0.244212	-4.0948	1.10648	4.53081
LL0000022215	pnoca	9.84825e-06	0.00016341	0.244449	-4.09083	2.69387	11.0202
LL0000021311	patj	3.18464e-10	1.49287e-08	0.250037	-3.99941	1.35868	5.43391
LL0000031360	tubb5	0	0	0.253502	-3.94473	120.085	473.702
LL0000020582	nr2f1a	2.45437e-10	1.16846e-08	0.256636	-3.89657	1.80395	7.02922
LL0000005616	chn1	1.44429e-12	9.94447e-11	0.257018	-3.89077	3.10508	12.0812
LL0000008655	dacha	7.33388e-10	3.2392e-08	0.259202	-3.858	1.96305	7.57345
LL0000009441	efnb3b	1.04208e-09	4.48592e-08	0.259386	-3.85526	1.80669	6.96524
LL0000023087	rab6ba	2.42121e-08	8.04367e-07	0.262388	-3.81115	4.92691	18.7772
LL0000038414	zfhx3b (zfhx3)	1.97105e-06	4.24847e-05	0.26455	-3.78	16.5245	62.4627
LL0000020886	onecutl	1.0202e-09	4.40415e-08	0.265478	-3.76679	9.61982	36.2359
LL0000005984	col14a1a	1.07871e-09	4.6176e-08	0.26671	-3.74939	2.4921	9.34385
LL0000024423	sema3b	7.97209e-06	0.000138069	0.266721	-3.74924	1.03586	3.88367
LL0000035755	XLOC_028064	9.61131e-08	2.84651e-06	0.267974	-3.73171	31.2772	116.717
LL0000009399	eef1b2	0	0	0.268526	-3.72404	159.98	595.77
LL0000005263	cd9a	2.07209e-11	1.15991e-09	0.269437	-3.71144	10.2333	37.9804
LL0000005210	cct2	3.24918e-12	2.06891e-10	0.27882	-3.58654	13.7817	49.4288
LL0000011506	golga7ba	2.63989e-12	1.70944e-10	0.282575	-3.53888	42.6416	150.904
LL0000023847	robo1	9.4369e-15	8.24084e-13	0.283362	-3.52905	2.96998	10.4812
LL0000012263	hoxb7a	3.30147e-12	2.09349e-10	0.286532	-3.49001	42.3534	147.814
LL0000022422	ppp1r14ba	1.70271e-09	7.0137e-08	0.300094	-3.33229	1.73848	5.79311
LL0000035656	XLOC_027134	3.19702e-09	1.24002e-07	0.304525	-3.2838	1.65016	5.4188
LL0000009543	ek1	1.66858e-07	4.73964e-06	0.304658	-3.28236	2.42902	7.97294
LL0000016944	LOC108191970	2.37698e-07	6.39526e-06	0.307193	-3.25528	1.68721	5.49234
LL0000006858	CR759927.3	1.73071e-07	4.87086e-06	0.308258	-3.24403	4.45159	14.4411
LL0000019502	mpped2	2.70045e-07	7.17709e-06	0.314052	-3.18419	2.21551	7.05461
LL0000008445	cux2b	1.19404e-08	4.25346e-07	0.32175	-3.108	1.31826	4.09716
LL0000020883	onecut2	4.27436e-14	3.47451e-12	0.322694	-3.09891	34.5997	107.221
LL0000026030	si:ch211-288g17.3	1.11022e-16	1.23843e-14	0.325821	-3.06917	175.4	538.331
LL0000007260	CR974456.1	1.5409e-09	6.38158e-08	0.326605	-3.0618	2.29804	7.03615
LL0000000051	abcc5	1.31702e-09	5.5293e-08	0.33085	-3.02252	9.59582	29.0035
LL0000018864	meis1b	0	0	0.331435	-3.01718	233.474	704.432
LL0000028484	slc12a5a	3.62736e-08	1.15486e-06	0.33321	-3.00111	2.74688	8.24371
LL0000024212	sash1a	4.22081e-09	1.60056e-07	0.333866	-2.99521	2.70126	8.09086
LL0000038728	zgc:153383	4.18505e-07	1.07129e-05	0.33765	-2.96164	6.25891	18.5367
LL0000025887	si:ch211-260e23.9	3.54357e-09	1.36062e-07	0.339454	-2.94591	3.41849	10.0705
LL0000010452	FO082781.1	9.82967e-07	2.2969e-05	0.351247	-2.847	1.71805	4.89129
LL0000012250	hoxa9a	4.79421e-11	2.54393e-09	0.354699	-2.81929	15.4001	43.4174
LL0000000374	adh5	7.89456e-07	1.88802e-05	0.356063	-2.80849	2.19702	6.1703
LL0000031474	ube2e3	0	0	0.362284	-2.76027	178.774	493.463
LL0000005573	chd4a	3.06997e-07	8.04721e-06	0.362481	-2.75876	17.9669	49.5665
LL0000019972	nanos1	8.54703e-05	0.000997829	0.363402	-2.75177	4.52001	12.438
LL0000020861	olfm1b	1.8496e-10	9.08863e-09	0.364508	-2.74342	207.978	570.571
LL0000019921	myt1a	3.00101e-08	9.77856e-07	0.365627	-2.73502	10.7735	29.4658
LL0000008510	cxxc5a	1.25936e-10	6.31003e-09	0.36664	-2.72747	40.9317	111.64
LL0000011059	gabra1	8.90488e-10	3.86603e-08	0.37119	-2.69404	1.81443	4.88813
LL0000024178	samd11	1.49927e-06	3.37721e-05	0.371247	-2.69363	2.12973	5.73671
LL0000018557	maml3	8.45727e-07	2.00378e-05	0.373196	-2.67956	3.72408	9.97891
LL0000001082	anos1a	2.5084e-05	0.000362319	0.375755	-2.66131	3.67278	9.77439
LL0000020637	nrxn1a	3.00835e-06	6.09729e-05	0.375772	-2.66119	69.0626	183.789
LL0000019922	myt1b	2.4678e-12	1.61167e-10	0.377284	-2.65052	97.6389	258.794
LL0000039633	znf609b	1.25204e-06	2.85577e-05	0.378418	-2.64258	11.6774	30.8586
LL0000020100	ndrg2	6.19947e-05	0.000768372	0.379124	-2.63766	18.7213	49.3803
LL0000028138	si:dkeyp-14d3.1	1.49923e-06	3.37721e-05	0.379435	-2.6355	1.18606	3.12586
LL0000018475	lypd6	4.74093e-08	1.4877e-06	0.380389	-2.62889	2.29094	6.02264
LL0000024067	rsrp1	1.3998e-07	4.00595e-06	0.38132	-2.62247	2.25278	5.90784
LL0000030440	tmeff2b	0.00108665	0.00739755	0.381684	-2.61997	1.0142	2.65718
LL0000013488	l1cama	4.22662e-08	1.33729e-06	0.384119	-2.60336	3.88704	10.1194
LL0000028540	slc1a2b	0.00010004	0.00113245	0.386265	-2.5889	43.7698	113.315
LL0000005214	cct6a	1.43972e-08	5.03473e-07	0.388396	-2.57469	8.9766	23.112
LL0000010224	FBXO48	2.09308e-05	0.000309946	0.390146	-2.56314	5.08088	13.023
LL0000005416	celf2	2.45141e-06	5.15302e-05	0.39314	-2.54362	1.44012	3.66311
LL0000005395	cdr2l	2.45155e-09	9.85911e-08	0.394136	-2.53719	2.99706	7.60412
LL0000023896	rpl10a	2.22045e-16	2.3402e-14	0.394316	-2.53604	412.932	1047.21
LL0000005941	cntn2	6.79206e-05	0.000825089	0.394789	-2.533	2.66851	6.75933
LL0000020626	nrn1a	1.25209e-09	5.28575e-08	0.394818	-2.53281	3.27567	8.29666
LL0000012885	irx3b	3.88448e-06	7.52378e-05	0.39583	-2.52633	1.12312	2.83739
LL0000030712	tnc	9.96165e-06	0.000164755	0.398105	-2.5119	1.37912	3.46421
LL0000031359	tubb4b	6.28719e-13	4.53212e-11	0.40194	-2.48794	247.063	614.678
LL0000005355	CDK18	9.50559e-07	2.2314e-05	0.403462	-2.47855	1.18174	2.929
LL0000013371	klf7b	4.55814e-06	8.68548e-05	0.403561	-2.47794	1.48809	3.6874
LL0000009234	dscamb	1.12251e-05	0.000183075	0.40476	-2.4706	4.35253	10.7534
LL0000018799	mdga1	3.60535e-06	7.08186e-05	0.405216	-2.46782	1.25113	3.08758
LL0000020200	nell2b	5.03748e-06	9.48064e-05	0.408263	-2.4494	5.94104	14.552
LL0000009856	evx1	7.85303e-05	0.00092959	0.408599	-2.44739	2.02672	4.96018
LL0000009014	dmtn	6.03255e-09	2.2268e-07	0.408953	-2.44527	5.15924	12.6157
LL0000030839	tox	1.05712e-09	4.53788e-08	0.409305	-2.44317	17.5985	42.9961
LL0000005572	chd3	8.40655e-07	1.99486e-05	0.412083	-2.4267	3.56325	8.64693
LL0000031471	ube2d4	1.17713e-06	2.7051e-05	0.414026	-2.4153	15.4121	37.225
LL0000013736	lmo3	2.43518e-05	0.000354761	0.416775	-2.39938	2.15149	5.16223
LL0000028876	slc8a4a	2.68925e-05	0.000384086	0.418333	-2.39044	2.08961	4.99509
LL0000006143	cplx2	5.56717e-09	2.07001e-07	0.418361	-2.39028	357.402	854.291
LL0000012165	hmga1a	5.03852e-07	1.26021e-05	0.419332	-2.38475	75.9521	181.126
LL0000021331	PAXBP1	2.41007e-06	5.07309e-05	0.422778	-2.36531	7.20535	17.0429
LL0000012288	hoxd9a	0.00039951	0.00341269	0.424208	-2.35733	3.84344	9.06027
LL0000008759	ddit3	2.8717e-05	0.00040597	0.429031	-2.33083	2.46568	5.74709
LL0000011274	gfra1a	7.2831e-05	0.000872943	0.429463	-2.32849	2.28557	5.32193
LL0000005380	cdkn1bb	4.28763e-06	8.2316e-05	0.430317	-2.32387	5.88752	13.6818
LL0000030388	tlx2	0.000126201	0.00137561	0.431104	-2.31962	1.07312	2.48924
LL0000004522	CABZ01080702.1	5.28465e-07	1.31531e-05	0.432324	-2.31308	13.1447	30.4047
LL0000032128	wu:fb55g09	1.20759e-06	2.76263e-05	0.434738	-2.30024	93.4474	214.951
LL0000012169	hmgb1b	1.44462e-12	9.94447e-11	0.434914	-2.2993	212.246	488.018
LL0000024078	rtn1b	4.81704e-08	1.50848e-06	0.435898	-2.29412	200.613	460.228
LL0000004519	CABZ01080568.1	2.04105e-06	4.38696e-05	0.437087	-2.28787	1.18464	2.71031
LL0000020065	nckap5l	5.45819e-08	1.6885e-06	0.437516	-2.28563	3.00109	6.85939
LL0000020778	nxn	9.30778e-06	0.000155116	0.438699	-2.27947	2.79285	6.36621
LL0000021099	oser1	1.76382e-05	0.000266879	0.44034	-2.27097	3.25909	7.40132
LL0000025380	si:ch211-194k22.8	3.64821e-05	0.000492944	0.441911	-2.2629	3.45166	7.81075
LL0000031808	vat1	0.000158495	0.0016399	0.442919	-2.25775	2.61528	5.90465
LL0000000271	adam22	1.10847e-07	3.23276e-06	0.443218	-2.25623	7.57263	17.0856
LL0000029053	sncb	0	0	0.44491	-2.24764	1018.83	2289.96
LL0000030840	tox2	4.556e-06	8.68548e-05	0.445654	-2.24389	2.49715	5.60334
LL0000023402	rerea	0.000211874	0.00205448	0.446231	-2.24099	15.1315	33.9094
LL0000010290	fgf18a	6.9317e-06	0.000122463	0.448476	-2.22977	1.21495	2.70907
LL0000019683	mtdha	4.84621e-05	0.000623656	0.448644	-2.22894	8.49826	18.9421
LL0000022330	pou2f1b	0.000165713	0.00169641	0.450333	-2.22058	2.13974	4.75147
LL0000021482	pdcd4b	2.62812e-05	0.000377116	0.451503	-2.21483	1.76268	3.90403
LL0000018507	mab21l2	4.44089e-16	4.52438e-14	0.451828	-2.21323	160.369	354.933
LL0000031243	tspan18a	0.000224266	0.00215278	0.452413	-2.21037	8.1023	17.9091
LL0000007991	CU467961.1	3.03174e-07	7.96067e-06	0.452952	-2.20774	1.93954	4.28199
LL0000040122	ptprsb	1.16033e-05	0.000187947	0.453952	-2.20287	4.29015	9.45067
LL0000009552	elavl3	0	0	0.454431	-2.20055	472.768	1040.35
LL0000040132	rps17	0.00124553	0.0082292	0.454506	-2.20019	50.1085	110.248
LL0000021699	phf2	7.63437e-05	0.000907925	0.455817	-2.19386	2.66845	5.85422
LL0000024283	schip1	8.79919e-06	0.000148094	0.459354	-2.17697	3.72978	8.11962
LL0000020468	nono	1.71838e-06	3.80033e-05	0.459709	-2.17529	5.18168	11.2717
LL0000026803	si:dkey-15b23.3	5.04837e-05	0.000643983	0.461488	-2.16691	1.19749	2.59485
LL0000011987	hdac1	0.000133053	0.00142689	0.462633	-2.16154	14.848	32.0946
LL0000023943	rplp2l	0	0	0.463041	-2.15964	634.918	1371.19
LL0000039884	pou2f2a (LOC100537384)	0.0132746	0.0492147	0.465259	-2.14934	12.566	27.0086
LL0000012282	hoxd10a	0.000265729	0.00246412	0.468261	-2.13556	2.96242	6.32643
LL0000032014	wdr41	5.40552e-05	0.000683834	0.468702	-2.13355	1.36315	2.90834
LL0000001201	appa	8.32009e-08	2.48821e-06	0.469439	-2.1302	8.26228	17.6003
LL0000008658	dachd	0.000319377	0.00283433	0.470418	-2.12577	4.0082	8.5205
LL0000031454	ubap2a	1.683e-06	3.73832e-05	0.472097	-2.11821	28.0081	59.3269
LL0000009406	eef2b	4.83685e-10	2.20647e-08	0.472108	-2.11816	160.017	338.941
LL0000023981	rps26	2.22045e-16	2.3402e-14	0.473179	-2.11337	448.975	948.849
LL0000012173	hmgb3b	2.99249e-09	1.17303e-07	0.474336	-2.10821	8.19554	17.2779
LL0000010274	fgd4a	7.10868e-08	2.16116e-06	0.474377	-2.10803	4.08166	8.60426
LL0000013326	kifap3a	1.82528e-09	7.49836e-08	0.474787	-2.10621	7.32774	15.4338
LL0000019353	mknk2b	6.43642e-05	0.000790687	0.474963	-2.10543	30.8482	64.9486
LL0000009495	eif3ba	0.000149184	0.00156046	0.475256	-2.10413	16.208	34.1038
LL0000023286	rbm25b	0.000105023	0.00117761	0.475259	-2.10412	3.92471	8.25805
LL0000023012	rab10	0.000241991	0.00228561	0.477699	-2.09337	64.1663	134.324
LL0000031527	ubr5	0.000191196	0.00189485	0.477961	-2.09222	3.75572	7.85781
LL0000013267	khdrbs1a	2.00362e-12	1.34295e-10	0.48052	-2.08108	370.223	770.463
LL0000011505	golga7	0.000522636	0.00418382	0.481854	-2.07532	13.7848	28.6078
LL0000024640	sh3gl2b	6.3514e-06	0.000114689	0.481961	-2.07486	8.08492	16.775
LL0000024659	shank3a	0.000486271	0.00396141	0.482181	-2.07391	2.02398	4.19754
LL0000023156	ralgapa2	1.80887e-05	0.000273154	0.483245	-2.06934	6.38572	13.2143
LL0000023647	rhoab	2.68042e-06	5.52795e-05	0.483715	-2.06733	14.8798	30.7616
LL0000012242	hoxa11b	0.00281081	0.0153027	0.486414	-2.05586	2.54031	5.22253
LL0000028955	smarcd1	4.06129e-07	1.04135e-05	0.486829	-2.05411	4.32007	8.87389
LL0000023914	rpl27	1.74805e-12	1.19257e-10	0.487248	-2.05234	277.859	570.263
LL0000019842	myl12.1	2.45672e-06	5.15549e-05	0.487746	-2.05025	10.1764	20.8641
LL0000013187	kcnma1a	3.25967e-06	6.48623e-05	0.488805	-2.0458	15.2242	31.1458
LL0000024296	scn1lab	2.27492e-07	6.17503e-06	0.490464	-2.03888	1.96072	3.99768
LL0000013317	kif3cb	6.46096e-05	0.000791192	0.492123	-2.03201	3.75284	7.62582
LL0000029412	srsf9	4.32318e-06	8.28944e-05	0.49295	-2.0286	8.0135	16.2562
LL0000011074	gabrg2	8.7008e-07	2.05194e-05	0.493158	-2.02775	12.3769	25.0973
LL0000005923	cnp	4.03079e-06	7.77759e-05	0.494609	-2.0218	2.08829	4.22211
LL0000011998	hdac9b	3.8415e-05	0.000513611	0.494687	-2.02148	1.43882	2.90855
LL0000007640	CT583651.2	0.000301372	0.00271075	0.49601	-2.01609	2.43871	4.91666
LL0000008717	dclk1b	1.55821e-05	0.000242491	0.496465	-2.01424	3.20345	6.45252
LL0000025644	si:ch211-222l21.1	2.77556e-15	2.60221e-13	0.4965	-2.0141	652.259	1313.71
LL0000012179	hmgn2	0	0	0.49805	-2.00783	773.62	1553.3
LL0000030304	tiam1a	0.000195323	0.00192576	0.501033	-1.99587	1.22657	2.44807
LL0000013379	klhdc8a	0.000161033	0.00165941	0.501841	-1.99266	1.16243	2.31633
LL0000031795	vangl1	0.000297057	0.00269095	0.502553	-1.98984	1.65093	3.28509
LL0000009526	eif4ebp1	1.73608e-05	0.000264514	0.503655	-1.98549	20.5017	40.7058
LL0000018676	marcksl1b	0	0	0.504763	-1.98113	1512.64	2996.74
LL0000026297	si:ch73-1a9.3	0	0	0.505324	-1.97893	2218.1	4389.46
LL0000030110	tdh2	0.000203242	0.0019913	0.505868	-1.9768	1.26005	2.49087
LL0000020038	ncam1a	0.000662329	0.0050354	0.507187	-1.97166	7.86971	15.5164
LL0000001626	atp6ap1lb	1.49488e-05	0.000234787	0.507912	-1.96885	5.55915	10.9451
LL0000022360	ppdpfb	0	0	0.509055	-1.96443	769.871	1512.35
LL0000013167	kcnk10b	0.000692747	0.00522535	0.511458	-1.9552	1.57563	3.08066
LL0000005812	clk4a	9.00186e-07	2.11641e-05	0.513127	-1.94883	15.5201	30.2461
LL0000022232	pnrc2	2.46717e-06	5.16482e-05	0.513134	-1.94881	116.956	227.926
LL0000011746	grip1	0.000117774	0.00129577	0.51324	-1.94841	3.24553	6.32361
LL0000014710	LOC101883326	0.00600018	0.0273797	0.514789	-1.94255	1.01265	1.96711
LL0000013255	kdm6bb	1.46285e-05	0.000230467	0.515716	-1.93905	12.4526	24.1463
LL0000023918	rpl3	5.14086e-06	9.60423e-05	0.516343	-1.9367	140.106	271.343
LL0000009156	dpf2l	3.56612e-05	0.000484422	0.51669	-1.9354	2.6168	5.06454
LL0000001960	bmpr2a	1.88055e-05	0.000281199	0.51705	-1.93405	3.03144	5.86294
LL0000005262	cd99l2	0.000363552	0.00315313	0.518918	-1.92709	10.0348	19.3379
LL0000020260	nfil3-5	0.0057935	0.0266997	0.519049	-1.9266	5.46181	10.5227
LL0000006992	CR847531.1	1.11287e-05	0.00018191	0.520135	-1.92258	1.1467	2.20463
LL0000020473	nop53	1.54394e-05	0.000240761	0.521606	-1.91716	8.62953	16.5441
LL0000032563	XLOC_002952	0.00077652	0.00570793	0.522569	-1.91362	1.66335	3.18302
LL0000029503	stap2a	5.67859e-05	0.000712895	0.523077	-1.91177	1.64221	3.13952
LL0000005641	chrna2a	6.8692e-06	0.000121499	0.524751	-1.90567	7.71883	14.7095
LL0000010701	FP085414.1	0.00106045	0.00725416	0.526704	-1.8986	1.5752	2.99067
LL0000008135	CU639468.1	0.000127694	0.00138411	0.527904	-1.89428	1.12053	2.12261
LL0000005381	cdkn1ca	0.00692449	0.0304765	0.529199	-1.88965	2.65854	5.02371
LL0000024008	rps9	2.55351e-15	2.42378e-13	0.530379	-1.88545	580.755	1094.98
LL0000002062	btg1	8.22427e-06	0.000140901	0.530739	-1.88416	32.3108	60.8789
LL0000007282	creb1b	0.00041723	0.00353247	0.533336	-1.87499	6.61365	12.4005
LL0000031432	u2af2a	4.54432e-05	0.000592546	0.534667	-1.87032	2.53774	4.74639
LL0000001256	arglu1a	0.00020049	0.00197162	0.536309	-1.8646	7.32321	13.6548
LL0000004132	CABZ01044731.1	5.23507e-05	0.000665024	0.536865	-1.86267	7.31801	13.631
LL0000008958	dixdc1a	0.000244489	0.00229925	0.537239	-1.86137	2.23796	4.16567
LL0000000027	abca1a	0.000806816	0.00588252	0.537708	-1.85975	2.27248	4.22624
LL0000030747	tnip1	0.000165152	0.00169272	0.539348	-1.85409	5.80742	10.7675
LL0000023909	rpl22l1	5.80642e-05	0.00072673	0.540122	-1.85143	14.3289	26.5291
LL0000011769	GRM7	0.000489145	0.00397363	0.5403	-1.85082	1.56317	2.89315
LL0000011572	gpm6ab	0.00888045	0.0365306	0.540423	-1.8504	140.413	259.821
LL0000023305	rbm5	0.00741812	0.0319245	0.540698	-1.84946	5.29455	9.79205
LL0000018849	mef2aa	5.28637e-05	0.000670983	0.540969	-1.84853	1.43062	2.64456
LL0000008480	cxadr	0.000281074	0.00257362	0.541241	-1.84761	1.165	2.15246
LL0000012283	hoxd11a	0.00150161	0.00952976	0.541344	-1.84725	1.39151	2.57048
LL0000028424	SIPA1	0.000400007	0.00341503	0.541865	-1.84548	2.35721	4.35018
LL0000001826	bcas2	0.000675029	0.00510683	0.543443	-1.84012	1.99276	3.66691
LL0000023993	rps6	2.7771e-05	0.000395155	0.544018	-1.83818	63.1042	115.997
LL0000039648	znf703	0.000599595	0.0046641	0.544899	-1.8352	2.82301	5.18079
LL0000013160	kcnj3a	7.44989e-06	0.000130808	0.545234	-1.83407	1.38622	2.54243
LL0000022728	psenen	1.10697e-05	0.00018151	0.545538	-1.83305	3.66428	6.71682
LL0000001338	arid4a	0.000610294	0.00472228	0.545598	-1.83285	3.31021	6.06712
LL0000010319	fgfr2	0.00208792	0.0122298	0.545861	-1.83197	1.03736	1.9004
LL0000023264	rbfox2	0.000111679	0.00124212	0.545933	-1.83173	10.2492	18.7738
LL0000023593	rgmb	0.000365211	0.00316458	0.547006	-1.82813	2.17661	3.97913
LL0000021678	phactr3a	4.95005e-06	9.33909e-05	0.547124	-1.82774	9.78472	17.8839
LL0000021421	pcf11	1.83681e-05	0.000276317	0.547654	-1.82597	4.23106	7.72579
LL0000012290	hp1bp3	4.21234e-05	0.000555898	0.547695	-1.82584	209.199	381.963
LL0000009403	eef1g	0	0	0.54803	-1.82472	550.523	1004.55
LL0000012211	hnrnpc	0.00158359	0.00992631	0.54909	-1.8212	1.49152	2.71636
LL0000023773	rnf144ab	5.74541e-05	0.000720274	0.549519	-1.81977	1.72816	3.14486
LL0000005576	chd6	0.000696764	0.00524788	0.55145	-1.8134	5.59906	10.1533
LL0000005813	clk4b	0.0004368	0.00365563	0.551492	-1.81326	1.69579	3.07491
LL0000012166	hmga1b	0.000888096	0.00634794	0.55245	-1.81012	8.74459	15.8287
LL0000001768	bach2b	0.00292854	0.0157605	0.552473	-1.81004	13.7454	24.8798
LL0000025093	si:ch211-13k12.2	0.00147368	0.00939933	0.55274	-1.80917	1.48433	2.6854
LL0000038517	zgc:110425	0.00170219	0.0105018	0.553781	-1.80577	6.46825	11.6802
LL0000031410	txndc9	0.000302585	0.00271846	0.553795	-1.80572	14.3518	25.9154
LL0000023898	rpl12	1.31228e-13	1.01799e-11	0.554029	-1.80496	390.639	705.086
LL0000023190	rapgef2	3.32445e-05	0.000456052	0.554847	-1.8023	1.77916	3.20659
LL0000007446	csnk1g2b	2.37817e-05	0.000347449	0.559355	-1.78777	4.10163	7.33277
LL0000004745	cacna1g	0.000574787	0.00451656	0.559716	-1.78662	1.28885	2.30269
LL0000023913	rpl26	3.3574e-10	1.56426e-08	0.563798	-1.77368	741.282	1314.8
LL0000001018	ankrd12	8.18687e-06	0.000140575	0.564403	-1.77178	9.93827	17.6085
LL0000005709	cirbpb	2.22045e-16	2.3402e-14	0.564641	-1.77104	1259.14	2229.99
LL0000010188	fbxl3a	0.000131833	0.00141679	0.564808	-1.77051	4.14939	7.34655
LL0000003680	BX927184.1	0.000589274	0.00460158	0.564922	-1.77015	1.25301	2.21803
LL0000022698	prrt2	0.000968194	0.00679336	0.565412	-1.76862	5.92467	10.4785
LL0000009287	dusp3a	7.95427e-07	1.89933e-05	0.565622	-1.76797	1.95237	3.45172
LL0000023983	rps27.1	8.10463e-15	7.15924e-13	0.565989	-1.76682	897.869	1586.37
LL0000006422	CR383676.2	6.63638e-05	0.000809395	0.56708	-1.76342	10.345	18.2425
LL0000031854	vim	0.000879618	0.00630503	0.568349	-1.75948	7.94039	13.971
LL0000023911	rpl23a	9.56135e-07	2.24105e-05	0.568517	-1.75896	118.539	208.506
LL0000012525	igdcc3	0.00229149	0.013155	0.569125	-1.75708	2.43432	4.27731
LL0000001299	arhgdig	0.00259587	0.0144537	0.570977	-1.75138	1.57375	2.75624
LL0000019919	myrip	0.00335387	0.0174096	0.571327	-1.75031	6.17339	10.8053
LL0000014680	LOC101883166	3.81591e-05	0.000511533	0.571615	-1.74943	1.27616	2.23255
LL0000009134	dock7	0.000351618	0.00306628	0.572299	-1.74734	6.36787	11.1268
LL0000028992	smim4	0.000452625	0.00375109	0.572849	-1.74566	2.31557	4.04221
LL0000013692	lingo1a	0.00251667	0.0141656	0.573395	-1.744	2.18401	3.8089
LL0000001272	arhgap22	0.00244525	0.0138514	0.575359	-1.73805	1.70758	2.96784
LL0000030438	tmeff1b	5.74159e-06	0.000105081	0.576496	-1.73462	241.471	418.859
LL0000010905	fthl27	1.72918e-06	3.81317e-05	0.576857	-1.73353	236.769	410.447
LL0000017639	LOC110439414	0.000939203	0.00663872	0.5773	-1.7322	1.89915	3.28971
LL0000029299	spock1	0.00144274	0.0092212	0.577528	-1.73152	51.2551	88.7491
LL0000024134	rybpa	0.00161706	0.0100659	0.578326	-1.72913	6.14582	10.6269
LL0000023613	rgs3a	0.00613798	0.027834	0.579937	-1.72433	1.63244	2.81486
LL0000005574	chd4b	0.000141822	0.00150092	0.580344	-1.72312	45.0425	77.6135
LL0000011738	grin2cb	0.000552715	0.00439012	0.581223	-1.72051	1.03307	1.77741
LL0000030073	tcf12	0.00161072	0.0100592	0.581259	-1.7204	1.35887	2.33781
LL0000022187	plxnb3	2.53491e-05	0.000365458	0.581625	-1.71932	1.27722	2.19596
LL0000023904	rpl18	1.79952e-08	6.19374e-07	0.581731	-1.71901	553.441	951.369
LL0000012377	hspa4a	6.89554e-05	0.000835005	0.582154	-1.71776	1.64333	2.82285
LL0000001854	bcl9	1.59896e-05	0.000247071	0.582199	-1.71762	9.16998	15.7506
LL0000023901	rpl14	3.44169e-15	3.20707e-13	0.582338	-1.71722	844.476	1450.15
LL0000004842	camk2g1	8.04988e-05	0.000947752	0.582346	-1.71719	73.3826	126.012
LL0000010092	fam57ba	5.45744e-05	0.000688692	0.582495	-1.71675	3.22218	5.53168
LL0000019923	myt1la	0.000606316	0.00469864	0.582602	-1.71644	15.0534	25.8382
LL0000013238	kdm1a	0.00299728	0.0160492	0.58387	-1.71271	13.3244	22.8208
LL0000011012	fxyd6l	0.00838184	0.0350263	0.584012	-1.71229	11.6045	19.8704
LL0000023933	rpl5b	0.00204834	0.0120627	0.584069	-1.71213	10.8658	18.6037
LL0000000450	agap1	0.000662623	0.0050354	0.58419	-1.71177	3.5106	6.00935
LL0000023978	rps23	4.91851e-12	3.01866e-10	0.58432	-1.71139	909.766	1556.97
LL0000012221	hnrnpr	0.0033503	0.0174029	0.585385	-1.70828	1.48481	2.53646
LL0000040212	si:dkey-222b8.1	0.00220159	0.0127558	0.585509	-1.70791	1.29382	2.20974
LL0000027823	si:dkey-67c22.2	0.00418932	0.0207929	0.585546	-1.70781	10.9634	18.7234
LL0000022431	ppp1r1c	0.0493241	0.128938	0.585959	-1.7066	5.13734	8.7674
LL0000009566	elmo1	0.00505926	0.0241459	0.58684	-1.70404	4.85891	8.2798
LL0000009686	epb41a	3.33716e-05	0.000457386	0.5875	-1.70213	13.6866	23.2964
LL0000027745	si:dkey-56f14.7	3.11393e-05	0.000434189	0.588073	-1.70047	10.9423	18.607
LL0000025074	si:ch211-137a8.4	0.00718729	0.0312581	0.588283	-1.69986	4.93395	8.38705
LL0000029965	tardbp	0.000650818	0.00496794	0.588649	-1.69881	8.92435	15.1607
LL0000028112	si:dkeyp-117h8.2	9.04418e-05	0.00104549	0.588729	-1.69857	9.71137	16.4955
LL0000024005	rps7	0	0	0.588758	-1.69849	1323.93	2248.68
LL0000039169	zgc:56304	2.70202e-05	0.000385549	0.589262	-1.69704	2.26391	3.84194
LL0000040167	si:ch211-196c10.15	0.0019067	0.0114537	0.589708	-1.69576	17.5411	29.7454
LL0000030019	tbca	2.55639e-07	6.80675e-06	0.590022	-1.69485	35.7173	60.5355
LL0000010193	fbxl6	0.00165548	0.0102592	0.591213	-1.69144	5.15443	8.71839
LL0000001257	arglu1b	0.000130304	0.0014053	0.591301	-1.69119	3.09982	5.24237
LL0000028422	sinhcafl	7.45099e-06	0.000130808	0.591484	-1.69066	5.09557	8.61489
LL0000023965	rps13	4.37916e-11	2.33179e-09	0.592054	-1.68903	895.584	1512.67
LL0000023991	rps4x	9.50351e-14	7.48622e-12	0.592303	-1.68833	585.233	988.064
LL0000029410	srsf7a	0.00182556	0.0110619	0.592646	-1.68735	2.96581	5.00435
LL0000029197	sox4b	6.4552e-05	0.000791192	0.592716	-1.68715	2.0411	3.44363
LL0000021247	pank2	0.00197504	0.011735	0.592878	-1.68669	5.00478	8.44149
LL0000026985	si:dkey-195m11.8	0.00237175	0.0135142	0.593208	-1.68575	1.70208	2.86928
LL0000011571	gpm6aa	0.000503003	0.00406745	0.59374	-1.68424	46.7843	78.7959
LL0000030200	tfap4	0.000119462	0.00131245	0.593994	-1.68352	2.29063	3.85632
LL0000020005	nav2a	0.000304859	0.00273407	0.595191	-1.68013	1.27713	2.14574
LL0000028959	smarce1	2.29525e-07	6.21915e-06	0.595463	-1.67937	20.3708	34.21
LL0000029420	ssbp3b	0.00796445	0.0336494	0.597408	-1.6739	4.33447	7.25546
LL0000008935	dido1	0.000397239	0.00339895	0.59746	-1.67375	12.1557	20.3457
LL0000013335	kirrel3a	0.00013277	0.00142485	0.599232	-1.6688	1.46035	2.43703
LL0000031472	ube2e1	3.23889e-08	1.04204e-06	0.600893	-1.66419	49.5864	82.5212
LL0000039312	zmat4b	3.30222e-05	0.00045341	0.601526	-1.66244	1.87605	3.11881
LL0000012210	hnrnpabb	8.83884e-06	0.000148434	0.601627	-1.66216	79.0888	131.458
LL0000010491	FO704786.1	5.06922e-05	0.000646104	0.601627	-1.66216	3.4711	5.76951
LL0000002022	brms1la	1.87259e-05	0.000280283	0.601751	-1.66182	3.55031	5.89996
LL0000039604	znf423	0.0137615	0.0504446	0.602314	-1.66026	2.59555	4.30929
LL0000002329	BX072564.1	0.000529129	0.00423137	0.602842	-1.65881	1.11972	1.85741
LL0000023969	rps16	8.66196e-12	5.11089e-10	0.603196	-1.65784	741.765	1229.73
LL0000008509	cxxc4	0.0201555	0.067385	0.603772	-1.65625	7.56628	12.5317
LL0000009518	eif4bb	4.60848e-05	0.000599887	0.605603	-1.65125	1.82024	3.00567
LL0000012508	ifrd1	0.00184774	0.0111565	0.606685	-1.6483	11.4368	18.8513
LL0000001961	bmpr2b	1.71651e-06	3.80033e-05	0.609664	-1.64025	3.15899	5.18152
LL0000012791	insm1b	0.00359336	0.0184092	0.609967	-1.63943	1.29304	2.11985
LL0000019640	msi2a	0.00279584	0.0152529	0.610166	-1.6389	3.54116	5.8036
LL0000018661	maptb	0.0533662	0.136447	0.61032	-1.63849	8.26751	13.5462
LL0000010401	flot2a	0.000850999	0.00613731	0.611176	-1.63619	20.4222	33.4145
LL0000013070	kat7b	0.000157571	0.00163365	0.611677	-1.63485	1.14767	1.87627
LL0000031542	uchl1	0.0595647	0.147795	0.611746	-1.63466	3.49235	5.70883
LL0000010023	fam172a	0.00597608	0.0272779	0.611905	-1.63424	1.74333	2.84902
LL0000023989	rps3	4.88875e-06	9.23485e-05	0.61203	-1.63391	239.305	391.002
LL0000012266	hoxb9a	0.000666705	0.00505888	0.612529	-1.63258	436.228	712.175
LL0000031466	ube2d1a	0.000322114	0.00285035	0.612903	-1.63158	2.92466	4.77182
LL0000011549	gpc2	0.000271821	0.0025039	0.613867	-1.62902	1.14748	1.86927
LL0000020640	nrxn2a	0.0866208	0.192993	0.614002	-1.62866	15.8079	25.7456
LL0000002171	BX005003.1	0.000709162	0.00530986	0.614505	-1.62733	23.6577	38.4989
LL0000001554	atl1	0.00886191	0.0364766	0.614955	-1.62614	4.5459	7.39225
LL0000023992	rps5	0	0	0.615026	-1.62595	1051.53	1709.73
LL0000023295	rbm39b	4.86862e-05	0.000623656	0.615468	-1.62478	2.21302	3.59566
LL0000023919	rpl30	5.53427e-08	1.70858e-06	0.616366	-1.62241	381.234	618.518
LL0000008781	ddx39aa	0.000397815	0.00340012	0.616858	-1.62112	9.21279	14.935
LL0000009401	eef1db	4.36279e-09	1.6503e-07	0.616926	-1.62094	119.786	194.166
LL0000039316	zmiz2	4.44497e-06	8.491e-05	0.618002	-1.61812	3.23976	5.24231
LL0000012267	hoxc10a	0.0402681	0.111139	0.61858	-1.61661	3.25675	5.26489
LL0000031532	ubtf	0.00270741	0.014899	0.618717	-1.61625	24.1993	39.1121
LL0000028409	sik1	0.0222963	0.0725265	0.618971	-1.61558	3.25298	5.25546
LL0000012396	hspe1	0.100473	0.214295	0.620124	-1.61258	8.57866	13.8338
LL0000023936	rpl7a	8.41715e-10	3.67517e-08	0.620262	-1.61222	764.962	1233.29
LL0000026892	si:dkey-178k16.1	0.0364996	0.103466	0.620428	-1.61179	12.1537	19.5892
LL0000018815	meaf6	0.000159604	0.00164802	0.620499	-1.61161	30.3048	48.8394
LL0000011054	gabbr2	0.00825146	0.0346476	0.621723	-1.60843	1.79652	2.88957
LL0000026987	si:dkey-196j8.2	0.00017831	0.00179221	0.622048	-1.60759	1.7406	2.79818
LL0000010014	fam168a	0.00400552	0.020096	0.622885	-1.60543	158.589	254.604
LL0000020370	nktr	0.000605606	0.00469791	0.623364	-1.6042	1.46841	2.35563
LL0000005007	cbx8b	0.0012112	0.00805116	0.62529	-1.59926	2.94975	4.71741
LL0000012532	igf2bp1	0.0884873	0.195956	0.626515	-1.59613	5.00411	7.98721
LL0000030649	tmem74b	1.57397e-05	0.000244388	0.626799	-1.59541	3.77014	6.01491
LL0000012814	ip6k2a	7.5985e-07	1.82867e-05	0.627273	-1.5942	3.75584	5.98756
LL0000038270	ythdc1	0.00053229	0.00424333	0.627851	-1.59273	5.1111	8.14063
LL0000025851	si:ch211-254n4.3	0.0163907	0.0577018	0.62847	-1.59117	2.21943	3.53147
LL0000010071	fam222ba	5.09329e-06	9.54441e-05	0.62853	-1.59101	1.70969	2.72014
LL0000021700	phf20a	0.0104636	0.0413941	0.628812	-1.5903	1.48456	2.3609
LL0000038277	ywhabl	7.81259e-06	0.00013603	0.628903	-1.59007	415.515	660.698
LL0000022155	plpp5	9.50942e-05	0.00108775	0.629426	-1.58875	3.3573	5.33391
LL0000023341	rcan3	0.000819824	0.00594898	0.629752	-1.58793	15.0954	23.9703
LL0000039664	znf827	0.000731242	0.00544848	0.630562	-1.58589	2.55095	4.04551
LL0000019515	mras	0.000377487	0.00325734	0.631054	-1.58465	2.5611	4.05845
LL0000029480	st7	0.000971634	0.00679877	0.631141	-1.58443	1.93374	3.06389
LL0000023294	rbm39a	0.00363956	0.0185771	0.631164	-1.58437	8.19618	12.9858
LL0000025274	si:ch211-166g5.4	3.5978e-05	0.000487426	0.63137	-1.58386	1.57934	2.50145
LL0000031986	wdfy3	0.000145237	0.00152544	0.631669	-1.58311	2.0859	3.3022
LL0000028951	smarcb1b	0.0013568	0.00881575	0.632092	-1.58205	2.34377	3.70796
LL0000020835	ogt.1	0.0228048	0.0737936	0.633088	-1.57956	3.35074	5.29269
LL0000001842	bcl2l1	4.26341e-05	0.000561184	0.634178	-1.57684	13.3824	21.1019
LL0000023307	rbm7	6.56604e-06	0.000117222	0.634316	-1.5765	1.75834	2.77202
LL0000004995	cbx1a	0.00139138	0.00898541	0.634556	-1.57591	5.90537	9.30631
LL0000030020	tbcb	0.00195227	0.011645	0.634611	-1.57577	9.04536	14.2534
LL0000020396	nlk1	0.000531429	0.00423867	0.635112	-1.57452	7.14185	11.245
LL0000023934	rpl6	0.00131289	0.00858522	0.635408	-1.57379	17.9982	28.3255
LL0000013425	kmt2bb	1.76175e-05	0.000266879	0.635717	-1.57303	6.59291	10.3708
LL0000005001	cbx5	0.000782258	0.00574182	0.635767	-1.5729	71.4832	112.436
LL0000023923	rpl35	1.12962e-11	6.53895e-10	0.637464	-1.56872	763.917	1198.37
LL0000013732	lmnb2	2.73873e-05	0.000390058	0.637595	-1.56839	1.49671	2.34744
LL0000030066	tcea1	0.0097213	0.0390539	0.637865	-1.56773	4.53553	7.11048
LL0000004409	CABZ01073097.1	3.20595e-06	6.41274e-05	0.637922	-1.56759	1.37961	2.16266
LL0000039737	zswim5	3.69236e-05	0.000497589	0.638595	-1.56594	5.86147	9.1787
LL0000010158	faua	0	0	0.638614	-1.56589	1272.83	1993.11
LL0000020623	nrip2	0.000430746	0.00361685	0.638896	-1.5652	1.35514	2.12107
LL0000031108	trim36	0.00193789	0.0115728	0.639588	-1.56351	2.94138	4.59886
LL0000029405	srsf4	3.25068e-09	1.25764e-07	0.640156	-1.56212	10.3876	16.2267
LL0000000247	acvr2ba	3.11218e-06	6.25795e-05	0.640318	-1.56172	2.19461	3.42738
LL0000028945	smarca4a	0.00895409	0.0367741	0.640416	-1.56148	6.62233	10.3407
LL0000024009	rpsa	9.44122e-08	2.80157e-06	0.641249	-1.55946	658.657	1027.15
LL0000023841	rnpc3	0.000503041	0.00406745	0.641903	-1.55787	1.63786	2.55157
LL0000012252	hoxb10a	0.096156	0.207903	0.642541	-1.55632	12.3802	19.2676
LL0000007723	ctdsp2	0.000593398	0.00462905	0.642808	-1.55567	3.05461	4.75197
LL0000002001	brd3a	0.0108576	0.0425299	0.642966	-1.55529	2.4272	3.77501
LL0000008671	dap	0.00115069	0.00776371	0.643526	-1.55394	4.0254	6.25522
LL0000038305	zbtb20	0.00549606	0.0256774	0.643886	-1.55307	1.25089	1.94273
LL0000008807	dedd1	9.04138e-06	0.000151503	0.644341	-1.55197	24.0218	37.2811
LL0000028925	sltm	0.000234082	0.00222603	0.644472	-1.55166	11.4636	17.7875
LL0000024554	sf3b2	1.69858e-05	0.000259555	0.644482	-1.55163	6.95364	10.7895
LL0000013574	ldb1b	0.0137169	0.0503241	0.64499	-1.55041	1.94553	3.01638
LL0000013427	kmt2cb	1.36595e-07	3.93115e-06	0.645314	-1.54963	6.34204	9.82784
LL0000023592	rgma	0.00825268	0.0346476	0.64644	-1.54693	1.32508	2.04981
LL0000028866	slc7a6os	0.00806393	0.03399	0.647041	-1.5455	3.03949	4.69752
LL0000002005	brd8	0.0200093	0.0670135	0.648282	-1.54254	2.19577	3.38706
LL0000021806	pik3r3b	0.00149126	0.00947588	0.648863	-1.54116	14.8095	22.8237
LL0000020494	nova2	8.04146e-07	1.91715e-05	0.64941	-1.53986	499.002	768.393
LL0000011452	gnas	9.23711e-06	0.000154106	0.649482	-1.53969	4.17877	6.434
LL0000013401	klhl29	0.00519234	0.0245952	0.649562	-1.5395	1.43299	2.20609
LL0000024053	rsl24d1	5.6607e-05	0.000711405	0.649876	-1.53876	80.2595	123.5
LL0000038286	yy1a	0.00657921	0.0293987	0.649967	-1.53854	7.05565	10.8554
LL0000028839	slc6a1b	0.284353	0.436646	0.650315	-1.53772	5.31704	8.17609
LL0000001133	AP3B2	1.96038e-05	0.000291709	0.650315	-1.53772	4.45236	6.84646
LL0000013628	lgalslb	0.00354471	0.0182453	0.650797	-1.53658	1.43427	2.20387
LL0000021223	pak2b	3.18677e-05	0.000440878	0.650994	-1.53611	5.25189	8.06749
LL0000021329	pax8	0.00172525	0.0106098	0.653653	-1.52986	1.51731	2.32127
LL0000008427	cuedc1a	5.99714e-05	0.000745715	0.654	-1.52905	1.80253	2.75616
LL0000031968	wasf3b	0.000185046	0.00184226	0.654572	-1.52772	1.76717	2.69974
LL0000012257	hoxb3a	0.00812802	0.0342089	0.654794	-1.5272	7.01166	10.7082
LL0000010884	fscn1a	0.0093051	0.037739	0.654956	-1.52682	12.9385	19.7548
LL0000027465	si:dkey-276j7.1	1.93863e-07	5.39638e-06	0.654969	-1.52679	449.484	686.268
LL0000013066	kat5b	0.00826571	0.0346738	0.655841	-1.52476	2.57157	3.92102
LL0000024077	rtn1a	0.000409207	0.0034761	0.656848	-1.52242	444.28	676.382
LL0000024006	rps8a	3.43631e-11	1.86219e-09	0.656903	-1.52229	866.69	1319.36
LL0000012223	hnrnpub	0.000965791	0.00678365	0.657344	-1.52127	14.0335	21.3487
LL0000030097	tcp1	2.14414e-06	4.58277e-05	0.657895	-1.52	19.2887	29.3188
LL0000000932	alyref	0.0389965	0.108571	0.658268	-1.51914	4.46221	6.77872
LL0000009715	ephb2b	0.00214984	0.0125099	0.659245	-1.51689	1.31418	1.99345
LL0000008644	CZQB01141835.1	0.00465891	0.0226024	0.659596	-1.51608	4.04449	6.13176
LL0000021399	pcdh2ab7	0.00298548	0.0159972	0.659728	-1.51578	2.29697	3.4817
LL0000011908	h3f3d	0	0	0.660797	-1.51332	1902.21	2878.65
LL0000023903	rpl17	1.5099e-14	1.28907e-12	0.662361	-1.50975	1458.52	2202
LL0000023907	rpl21	0	0	0.663451	-1.50727	906.079	1365.71
LL0000023973	rps19	0	0	0.664058	-1.50589	1262.26	1900.82
LL0000008428	cuedc1b	0.00519361	0.0245952	0.664432	-1.50504	1.63908	2.46689
LL0000018660	mapta	0.0267803	0.0829181	0.66479	-1.50423	4.5971	6.91511
LL0000023966	rps14	3.16319e-08	1.02415e-06	0.665216	-1.50327	677.046	1017.78
LL0000008953	dis3l2	0.0101647	0.0405368	0.665622	-1.50236	1.64071	2.46494
LL0000013430	kmt5aa	0.00146475	0.00935407	0.667717	-1.49764	4.75425	7.12015
LL0000030118	tdrd3	0.0123618	0.0466797	0.667887	-1.49726	1.35894	2.03469
LL0000011168	gatad2b	5.33986e-06	9.89136e-05	0.667913	-1.4972	4.53121	6.78414
LL0000004736	cacna1ba	0.0750963	0.174331	0.668422	-1.49606	2.14866	3.21452
LL0000009857	evx2	0.00608	0.0276449	0.668881	-1.49503	1.27247	1.90239
LL0000010164	fblim1	0.00330051	0.0172616	0.668923	-1.49494	1.43439	2.14432
LL0000023941	rplp1	4.2677e-13	3.12052e-11	0.669029	-1.4947	1298.89	1941.45
LL0000010058	fam20cb	0.0175694	0.0606632	0.669287	-1.49413	1.43971	2.15112
LL0000032078	wnk1a	0.000980193	0.00683051	0.669736	-1.49313	1.63322	2.4386
LL0000012332	hs6st1b	0.0218083	0.0713491	0.670102	-1.49231	4.6181	6.89164
LL0000000433	afap1	0.00666026	0.0296827	0.670135	-1.49224	1.39572	2.08274
LL0000009510	eif3m	1.37251e-08	4.8329e-07	0.670913	-1.49051	51.1033	76.1697
LL0000009710	epha6	0.0155932	0.0555467	0.671059	-1.49018	1.26276	1.88174
LL0000009327	dzip1	0.00603832	0.0274963	0.671982	-1.48813	1.3207	1.96539
LL0000022730	psip1b	0.000489358	0.00397363	0.671994	-1.48811	3.39068	5.04569
LL0000022365	ppfia3	0.00523663	0.0247376	0.672762	-1.48641	73.6606	109.49
LL0000022667	prpf6	0.0193636	0.0653925	0.673439	-1.48492	1.84109	2.73387
LL0000023908	rpl22	3.09032e-07	8.08668e-06	0.674354	-1.4829	597.786	886.457
LL0000012635	ikzf5	0.000904675	0.00643413	0.674449	-1.48269	1.54231	2.28678
LL0000020768	nupr1a	0.0814496	0.18495	0.674463	-1.48266	24.5727	36.4331
LL0000021257	papola	0.00203599	0.0120085	0.674881	-1.48174	2.16316	3.20525
LL0000012184	hmgxb4a	0.00132689	0.00865449	0.674959	-1.48157	1.63782	2.42655
LL0000012431	hunk	0.00947671	0.0383028	0.674984	-1.48152	1.125	1.6667
LL0000019521	mri1	0.00011996	0.00131698	0.675015	-1.48145	3.45786	5.12264
LL0000028960	smc1a	0.0426124	0.115728	0.675181	-1.48108	1.85081	2.7412
LL0000023921	rpl32	1.0103e-14	8.67385e-13	0.675272	-1.48088	1199.51	1776.33
LL0000028635	slc25a55a	0.00423723	0.0209761	0.675517	-1.48035	1.69311	2.5064
LL0000019456	morf4l1	4.05368e-06	7.8119e-05	0.675652	-1.48005	20.0337	29.6508
LL0000031346	tuba1a	2.42835e-11	1.34945e-09	0.676217	-1.47881	410.244	606.675
LL0000031533	ubtfl	0.00383548	0.0194021	0.676747	-1.47766	2.10953	3.11716
LL0000027520	si:dkey-28b4.7	8.6115e-06	0.000146061	0.676802	-1.47754	10.454	15.4462
LL0000023968	rps15a	6.33715e-12	3.82784e-10	0.677562	-1.47588	988.988	1459.63
LL0000023752	rnf10	0.00921604	0.0374972	0.677894	-1.47516	37.8067	55.7709
LL0000008634	CYTH2	1.51695e-06	3.40416e-05	0.678167	-1.47456	3.44167	5.07496
LL0000012157	hmbox1a	0.000889847	0.00635154	0.678604	-1.47361	1.45876	2.14965
LL0000004893	caprin1b	0.067368	0.161823	0.678664	-1.47348	1.91124	2.81618
LL0000021436	pcmtd1	0.000169392	0.00172347	0.679342	-1.47201	2.39384	3.52376
LL0000012371	hsp90ab1	0	0	0.679596	-1.47146	4345.33	6393.99
LL0000038469	zgc:101840	0.0195773	0.0659832	0.680382	-1.46976	13.7571	20.2196
LL0000019011	mical3a	0.0477314	0.125936	0.681023	-1.46838	2.5745	3.78034
LL0000029082	snrpe	7.94638e-05	0.000938459	0.681307	-1.46777	10.7529	15.7827
LL0000020224	neurod1	0.0764484	0.176531	0.681734	-1.46685	2.50949	3.68105
LL0000038285	ywhaz	0.00688214	0.0303442	0.681763	-1.46679	15.0724	22.108
LL0000018777	mcm7	0.00594516	0.0271692	0.68197	-1.46634	1.35521	1.98719
LL0000023408	ret	0.00427702	0.0211184	0.68214	-1.46597	1.63397	2.39536
LL0000023313	rbms3	0.00460884	0.0224235	0.682697	-1.46478	2.60724	3.81902
LL0000019937	naa30	0.000974994	0.00681604	0.682759	-1.46465	1.59039	2.32936
LL0000013254	kdm6ba	0.0207053	0.0687788	0.683166	-1.46377	6.39636	9.36282
LL0000022162	plppr3a	0.000807743	0.00588367	0.683298	-1.46349	1.46133	2.13864
LL0000038979	zgc:172139	0.000431134	0.00361692	0.683447	-1.46317	2.48062	3.62957
LL0000022900	ptprfb	0.0499766	0.130263	0.683836	-1.46234	2.20643	3.22655
LL0000024617	sh2d3ca	0.00117952	0.00791632	0.684041	-1.4619	2.22282	3.24955
LL0000024050	rsf1a	0.000290911	0.00264783	0.684154	-1.46166	2.34357	3.4255
LL0000011048	gab2	0.08097	0.184052	0.684224	-1.46151	1.93365	2.82605
LL0000023910	rpl23	2.14351e-12	1.42422e-10	0.684371	-1.4612	1003.54	1466.37
LL0000038296	zbtb10	0.00893077	0.0366981	0.684469	-1.46099	2.16446	3.16224
LL0000005480	cerk	0.000128965	0.0013948	0.684494	-1.46093	1.97216	2.88119
LL0000005324	cdh2	0.0954937	0.206902	0.684826	-1.46023	13.2138	19.2951
LL0000038348	zc3h18	0.0256986	0.0803614	0.684958	-1.45994	2.00607	2.92876
LL0000010612	foxn3	0.0151452	0.0542542	0.684972	-1.45991	6.81243	9.94556
LL0000008272	CU861477.1	0.0199435	0.066881	0.68498	-1.4599	1.28912	1.88198
LL0000005417	celf3a	0.00954833	0.0385515	0.685304	-1.45921	1.88104	2.74483
LL0000000994	ank2b	8.0485e-05	0.000947752	0.686252	-1.45719	18.3249	26.7028
LL0000024051	rsf1b.1	0.00339968	0.0176174	0.686563	-1.45653	9.58672	13.9634
LL0000018625	map7d2a	0.000566599	0.0044725	0.686786	-1.45606	5.90392	8.59646
LL0000007421	csde1	0.00201858	0.0119242	0.6868	-1.45603	8.92591	12.9964
LL0000000494	ahi1	0.000614275	0.00474588	0.686826	-1.45597	1.98579	2.89125
LL0000023963	rps11	4.44089e-16	4.52438e-14	0.68761	-1.45431	1007.72	1465.53
LL0000026081	si:ch211-57n23.4	0.00212322	0.0123891	0.687998	-1.45349	1.11669	1.6231
LL0000023982	rps26l	5.22193e-09	1.95592e-07	0.688102	-1.45327	938.773	1364.29
LL0000039244	zgc:77849	0.00023876	0.00226208	0.688211	-1.45304	10.3767	15.0778
LL0000019934	naa15b	0.0260713	0.0812941	0.688473	-1.45249	1.55795	2.2629
LL0000025866	si:ch211-255i3.4	0.000153025	0.00159357	0.688524	-1.45238	2.91052	4.22719
LL0000000525	ak4	0.0341158	0.0984808	0.689508	-1.45031	1.36996	1.98687
LL0000038301	zbtb16a	0.00582816	0.0268271	0.689694	-1.44992	1.1199	1.62377
LL0000024765	si:ch1073-140o9.2	0.00152338	0.00963747	0.69052	-1.44818	1.54343	2.23517
LL0000004170	CABZ01050280.1	0.00338901	0.0175741	0.6908	-1.4476	1.54684	2.23919
LL0000030628	tmem53	0.000646655	0.00494604	0.69095	-1.44728	1.27508	1.84541
LL0000000469	ago4	8.12307e-05	0.000955634	0.691919	-1.44526	2.33575	3.37575
LL0000023938	rpl8	6.66134e-16	6.74163e-14	0.692113	-1.44485	1285.06	1856.73
LL0000022986	qdpra	0.0149304	0.053661	0.692427	-1.44419	1.21926	1.76085
LL0000029338	sptbn2	6.64824e-05	0.000810194	0.692631	-1.44377	3.24748	4.68861
LL0000002060	btf3	4.23872e-11	2.27285e-09	0.692636	-1.44376	584.677	844.133
LL0000010431	fnbp4	0.00143814	0.0092034	0.693129	-1.44273	2.76153	3.98416
LL0000031310	ttc5	0.0138758	0.0507296	0.693165	-1.44266	1.93454	2.79087
LL0000023976	rps20	2.79721e-12	1.78857e-10	0.693513	-1.44193	1596.59	2302.18
LL0000039627	znf576.2	0.0310355	0.0922194	0.693609	-1.44173	1.73898	2.50715
LL0000031443	uba52	0.00229031	0.0131532	0.693704	-1.44154	644.371	928.885
LL0000031976	wbp1	0.0197257	0.0663348	0.694339	-1.44022	1.32266	1.90491
LL0000001889	bhlhe22	0.00072717	0.00542078	0.694951	-1.43895	1.47176	2.11779
LL0000028010	si:dkey-89b17.4	0.0243287	0.0772633	0.694967	-1.43892	2.36173	3.39833
LL0000014462	LOC101882062	0.000979514	0.00683051	0.69586	-1.43707	1.21017	1.7391
LL0000002042	btbd10a	0.000464654	0.00382588	0.696835	-1.43506	2.54671	3.65468
LL0000023899	rpl13	9.77551e-13	6.91618e-11	0.697418	-1.43386	1160	1663.28
LL0000009540	eif5b	0.00883451	0.0363906	0.697819	-1.43304	5.13268	7.35531
LL0000023964	rps12	1.31959e-11	7.58119e-10	0.697839	-1.433	1262.7	1809.44
LL0000012217	hnrnpk	0.000955969	0.00673853	0.697892	-1.43289	3.18184	4.55921
LL0000011905	h2afy2	2.48644e-05	0.000359828	0.698034	-1.43259	481.793	690.213
LL0000010674	FP016248.1	0.0132124	0.0490674	0.698553	-1.43153	1.12312	1.60777
LL0000023986	rps27l	0.00647104	0.0289831	0.699086	-1.43044	2.12452	3.039
LL0000039796	ewsr1b	0.00854767	0.0354864	0.699798	-1.42898	1.50696	2.15341
LL0000028202	si:dkeyp-51b7.3	0.00479931	0.0231585	0.699981	-1.42861	1.35266	1.93243
LL0000027405	si:dkey-261j15.2	0.000766584	0.0056512	0.700174	-1.42822	1.42112	2.02967
LL0000001295	arhgap4b	0.00112716	0.00762182	0.700359	-1.42784	2.20961	3.15496
LL0000020586	nr2f6a	0.000296229	0.00268823	0.700555	-1.42744	1.86856	2.66726
LL0000024549	sf1	0.00681021	0.0301617	0.700559	-1.42743	3.30058	4.71135
LL0000009305	dync1i1	0.00186165	0.0112272	0.700704	-1.42714	7.53655	10.7557
LL0000019978	nap1l1	0.0208024	0.069064	0.700865	-1.42681	3.32076	4.73808
LL0000021339	pbrm1	0.00846597	0.0352526	0.701606	-1.4253	1.46489	2.08791
LL0000022610	prkx	0.0180188	0.0618517	0.701946	-1.42461	1.47201	2.09704
LL0000014622	LOC101882866	0.0121545	0.0461249	0.702537	-1.42341	1.09125	1.55329
LL0000023980	rps25	4.59854e-13	3.34643e-11	0.704109	-1.42024	1223.11	1737.11
LL0000026004	si:ch211-284e13.6	0.0125982	0.0473502	0.704215	-1.42002	1.06292	1.50937
LL0000011113	galnt14	0.0905619	0.199321	0.70438	-1.41969	1.67236	2.37423
LL0000011634	gpr37b	0.00825618	0.0346528	0.704721	-1.419	1.16001	1.64605
LL0000023912	rpl24	2.23847e-09	9.0738e-08	0.705093	-1.41825	1300.65	1844.65
LL0000022692	prrc2c	0.00134984	0.0087817	0.705134	-1.41817	1.31032	1.85826
LL0000024467	2015-09-01	9.76516e-07	2.28532e-05	0.705176	-1.41809	4.89795	6.94571
LL0000013372	klf8	7.11335e-08	2.16116e-06	0.705264	-1.41791	1.4851	2.10573
LL0000023979	rps24	1.35319e-09	5.66559e-08	0.705325	-1.41779	1228.16	1741.26
LL0000030545	tmem198a	0.00296645	0.0159232	0.705565	-1.4173	2.10519	2.9837
LL0000022907	ptprn2	0.0675988	0.162148	0.705669	-1.41709	1.80688	2.56052
LL0000025090	si:ch211-13c6.2	0.00529794	0.0249578	0.705685	-1.41706	1.63198	2.31262
LL0000030315	timm10	0.137723	0.268284	0.705921	-1.41659	3.90822	5.53634
LL0000028952	smarcc1a	0.00236979	0.0135081	0.70619	-1.41605	2.32486	3.29211
LL0000013044	jun	0.386119	0.536596	0.706425	-1.41558	14.839	21.0058
LL0000005810	clk2a	0.0145508	0.0525936	0.706787	-1.41485	2.57539	3.6438
LL0000029743	syncrip	0.000825225	0.00597447	0.706858	-1.41471	47.2702	66.8737
LL0000029406	srsf5a	4.66359e-06	8.87534e-05	0.707108	-1.41421	66.4668	93.9981
LL0000025147	si:ch211-150g13.3	2.0517e-06	4.40366e-05	0.707226	-1.41397	2.73425	3.86616
LL0000008782	ddx39ab	0.0180923	0.0620204	0.707234	-1.41396	13.173	18.6261
LL0000023800	rnf2	0.0150763	0.0540583	0.707428	-1.41357	7.01434	9.91528
LL0000000111	ablim1a	1.80859e-06	3.9654e-05	0.707832	-1.41277	1.36997	1.93544
LL0000009437	efnb1	7.56713e-06	0.000132607	0.708032	-1.41237	1.13904	1.60874
LL0000008772	ddx18	0.0103753	0.0411513	0.708245	-1.41194	1.24742	1.76128
LL0000011270	GFOD1	0.000213257	0.00206343	0.708254	-1.41192	2.68455	3.79038
LL0000022789	pspc1	0.134785	0.264432	0.708433	-1.41157	2.08316	2.94052
LL0000000102	abi1b	0.00254431	0.014253	0.70854	-1.41135	2.09709	2.95974
LL0000010419	fmnl2b	0.00125525	0.00827909	0.709044	-1.41035	3.27463	4.61838
LL0000011475	gng5	0.00118006	0.00791645	0.709446	-1.40955	1.58215	2.23013
LL0000010022	fam171b	0.000323402	0.00286008	0.709652	-1.40914	4.86856	6.86049
LL0000009492	eif2s1b	0.00148587	0.00945343	0.71006	-1.40833	6.83117	9.62055
LL0000002016	brinp3a.1	0.061595	0.151651	0.710551	-1.40736	1.58627	2.23245
LL0000023929	rpl38	0.00015175	0.00158244	0.711258	-1.40596	716.412	1007.25
LL0000012171	hmgb2b	0.00745137	0.0320495	0.711303	-1.40587	22.3091	31.3637
LL0000022395	ppm1da	9.52408e-05	0.00108861	0.711861	-1.40477	1.71393	2.40768
LL0000023916	rpl28	8.60872e-11	4.41472e-09	0.712031	-1.40443	1500.41	2107.22
LL0000022434	ppp1r26	0.00271313	0.0149198	0.713054	-1.40242	1.50674	2.11308
LL0000021590	peli1b	0.00223118	0.0129008	0.713203	-1.40213	1.27575	1.78876
LL0000038339	zc2hc1a	0.00730045	0.031605	0.714548	-1.39949	1.88	2.63103
LL0000023905	rpl18a	4.52315e-10	2.08201e-08	0.714759	-1.39907	795.56	1113.05
LL0000038243	ybx1	8.70749e-10	3.79111e-08	0.714879	-1.39884	1642.13	2297.07
LL0000031645	unm_sa1614	0.00259593	0.0144537	0.715094	-1.39842	1.50537	2.10513
LL0000011030	fzd8b	0.0078605	0.0333031	0.715267	-1.39808	1.18332	1.65438
LL0000000248	acvr2bb	0.0697432	0.165525	0.71557	-1.39749	2.06672	2.88822
LL0000011038	g3bp2	0.0459912	0.122574	0.716226	-1.39621	8.93782	12.479
LL0000002241	BX005254.3	0.0115428	0.0444999	0.716747	-1.39519	1.89764	2.64758
LL0000031685	usf1	0.0103378	0.0410448	0.716836	-1.39502	7.20109	10.0457
LL0000031440	uba2	0.00898222	0.0368403	0.716896	-1.3949	1.77612	2.47752
LL0000023987	rps28	2.32147e-07	6.27907e-06	0.717186	-1.39434	750.679	1046.7
LL0000028961	smc1al	0.105253	0.22195	0.717583	-1.39357	3.66284	5.10441
LL0000012968	itpk1b	0.00618009	0.0279503	0.717646	-1.39344	1.08844	1.51668
LL0000001830	bccip	0.0312108	0.092582	0.718057	-1.39265	1.56056	2.17331
LL0000019950	naca	3.46478e-12	2.18797e-10	0.718083	-1.3926	1039.89	1448.15
LL0000029001	smox	0.0120871	0.0459448	0.71892	-1.39098	1.35097	1.87917
LL0000005360	CDK2AP1	0.000105108	0.00117761	0.718939	-1.39094	5.51119	7.66572
LL0000029056	snd1	0.00263769	0.0146313	0.719569	-1.38972	1.38073	1.91882
LL0000022416	ppp1r12c	0.00171723	0.0105732	0.71957	-1.38972	1.24022	1.72356
LL0000005796	clgn	0.00323324	0.0170087	0.719653	-1.38956	3.91132	5.43502
LL0000009695	epc1b	0.0303342	0.0906999	0.720112	-1.38867	2.88111	4.00093
LL0000038719	zgc:153240	0.000584456	0.00457564	0.720125	-1.38865	2.61034	3.62485
LL0000013314	kif3a	0.0159187	0.0564694	0.720204	-1.3885	6.28271	8.72351
LL0000021428	pcif1	0.0141729	0.0514956	0.7206	-1.38773	1.55061	2.15183
LL0000010318	fgfr1op2	7.15598e-05	0.000861762	0.720828	-1.38729	1.9598	2.71881
LL0000020598	nr6a1a	0.0243267	0.0772633	0.720966	-1.38703	1.31911	1.82965
LL0000005737	clasrp	0.000657391	0.00500311	0.721572	-1.38586	2.14214	2.96871
LL0000030357	tle2c	0.0791061	0.18108	0.722092	-1.38486	1.52204	2.10782
LL0000031740	usp7	0.0173587	0.060058	0.722316	-1.38444	2.56336	3.5488
LL0000020502	npas1	0.00779293	0.033081	0.722592	-1.38391	1.1487	1.5897
LL0000020219	neurl1aa	0.00462545	0.022485	0.72277	-1.38357	1.50656	2.08443
LL0000012247	hoxa3a	0.0589594	0.146722	0.722807	-1.38349	5.66291	7.83461
LL0000029598	strn	0.016604	0.0582511	0.723063	-1.383	1.18215	1.63492
LL0000001468	asb8	0.146643	0.280055	0.723205	-1.38273	2.18725	3.02438
LL0000038256	yjefn3	0.0107842	0.0423335	0.723559	-1.38206	1.83491	2.53595
LL0000019888	myo5aa	0.000963965	0.00678333	0.723779	-1.38164	3.77645	5.21768
LL0000031476	ube2g1a	0.0165045	0.0580086	0.724383	-1.38049	4.94167	6.8219
LL0000029393	srrm1	0.0650427	0.1576	0.724531	-1.3802	6.75577	9.32433
LL0000039643	znf654	0.0299248	0.0899688	0.725241	-1.37885	1.28484	1.7716
LL0000022477	ppp2r5eb	0.00102325	0.00707252	0.72528	-1.37878	2.026	2.79341
LL0000018657	mapre2	3.43836e-06	6.78876e-05	0.725513	-1.37834	4.79631	6.61093
LL0000007460	CSRNP3	0.000825292	0.00597447	0.725715	-1.37795	2.62126	3.61196
LL0000012209	hnrnpaba	3.6346e-06	7.12727e-05	0.725771	-1.37784	1003.11	1382.13
LL0000023163	RAMP1	0.28823	0.440594	0.725779	-1.37783	2.9423	4.05398
LL0000009682	ep300b	0.0037654	0.0191045	0.725819	-1.37775	7.44295	10.2546
LL0000021712	phf8	0.146514	0.279913	0.725931	-1.37754	2.01997	2.78259
LL0000023972	rps18	1.69433e-06	3.75802e-05	0.726147	-1.37713	115.679	159.306
LL0000005771	cldn5a	0.00695819	0.0305473	0.727047	-1.37543	1.17966	1.62254
LL0000009473	ehmt1b	0.000977637	0.00682203	0.727093	-1.37534	8.69125	11.9534
LL0000006014	col4a6	0.00216551	0.012583	0.727183	-1.37517	1.05827	1.4553
LL0000022687	prr5a	0.00511611	0.0243338	0.727226	-1.37509	1.11685	1.53577
LL0000024072	rtf1	0.285873	0.438273	0.727226	-1.37509	12.5396	17.243
LL0000011766	grm5b	0.0168629	0.0588984	0.727459	-1.37465	1.0911	1.49988
LL0000029579	stom	0.00355386	0.0182774	0.727568	-1.37444	2.55313	3.50913
LL0000034771	XLOC_019866	0.00479377	0.0231391	0.727844	-1.37392	1.01047	1.3883
LL0000010203	fbxo25	0.0432066	0.116989	0.728261	-1.37313	1.25402	1.72194
LL0000022380	ppig	0.00141118	0.00906021	0.728301	-1.37306	2.22116	3.04979
LL0000023346	rcc2	0.00855776	0.0355187	0.728472	-1.37274	1.7333	2.37936
LL0000029620	stx3a	0.0100198	0.0400214	0.72862	-1.37246	1.99551	2.73875
LL0000039822	gzf1	0.00382396	0.0193502	0.729043	-1.37166	1.46275	2.00639
LL0000011233	gdf11	0.0762382	0.176232	0.729095	-1.37156	3.09655	4.24712
LL0000013482	ktn1	0.0216168	0.0709054	0.729141	-1.37148	7.73002	10.6016
LL0000019861	mylpfa	0.114365	0.235161	0.72964	-1.37054	3.9145	5.36497
LL0000021314	patz1	0.0169685	0.059123	0.729896	-1.37006	1.68611	2.31008
LL0000023962	rps10	5.03697e-12	3.079e-10	0.730111	-1.36966	1422.18	1947.9
LL0000005912	cnot2	0.000530678	0.00423711	0.730124	-1.36963	1.86893	2.55974
LL0000018719	mbd1b	0.00272943	0.0149752	0.730161	-1.36956	3.27774	4.48907
LL0000038350	zc3h4	0.0411224	0.112905	0.730165	-1.36955	1.60203	2.19407
LL0000009484	EIF2AK4	0.000298858	0.00269931	0.73031	-1.36928	1.41954	1.94375
LL0000022678	prr12a	0.000756737	0.00560053	0.73053	-1.36887	2.40485	3.29192
LL0000001050	ankrd52a	0.000169606	0.00172378	0.731598	-1.36687	1.80823	2.47162
LL0000018411	lrrn2	0.0879683	0.19517	0.731788	-1.36652	1.76371	2.41014
LL0000011828	gtf2a1	0.0116621	0.0447676	0.732184	-1.36578	1.35414	1.84945
LL0000038567	zgc:112982	0.0165634	0.0581487	0.733237	-1.36382	3.12121	4.25675
LL0000008802	ddx61	0.000391239	0.00336083	0.733438	-1.36344	5.93198	8.08791
LL0000038584	zgc:113208	0.000394584	0.00338089	0.733879	-1.36262	5.96666	8.13032
LL0000030674	tmpob	0.26859	0.419863	0.734015	-1.36237	6.22716	8.48369
LL0000008737	dctn3	0.0353607	0.101119	0.734188	-1.36205	38.4561	52.3792
LL0000007819	CU104709.1	0.0377364	0.106009	0.734207	-1.36201	2.90248	3.95322
LL0000030076	tcf20	0.00302192	0.0161542	0.734613	-1.36126	2.32986	3.17154
LL0000019463	mospd1	0.00802679	0.0338639	0.734779	-1.36095	2.77107	3.77129
LL0000012311	hrasa	0.0151603	0.0542828	0.735733	-1.35919	1.3178	1.79113
LL0000030360	tlk1a	0.025006	0.0787595	0.736245	-1.35824	1.28386	1.74379
LL0000007295	crebzf	3.19517e-05	0.000441488	0.736296	-1.35815	1.86276	2.52991
LL0000026193	si:ch73-109d9.2	0.00109258	0.00743402	0.737073	-1.35672	2.47022	3.35139
LL0000012889	irx5b	0.002021	0.0119339	0.737674	-1.35561	1.05735	1.43335
LL0000028690	slc32a1	2.27807e-08	7.65131e-07	0.737783	-1.35541	186.363	252.598
LL0000013334	KIRREL3	0.00840432	0.0350805	0.737865	-1.35526	1.14988	1.55839
LL0000022933	pum2	0.000128499	0.00139073	0.738255	-1.35455	2.26539	3.06858
LL0000040060	mepce	0.00147976	0.00943022	0.738339	-1.35439	1.34707	1.82446
LL0000019676	mta2	0.00591229	0.0270757	0.73878	-1.35358	1.67752	2.27067
LL0000023119	rack1	3.56818e-07	9.22654e-06	0.739129	-1.35294	636.167	860.698
LL0000028931	smad2	0.00760265	0.032508	0.739158	-1.35289	2.79662	3.78352
LL0000004790	cadm3	2.91327e-05	0.000411465	0.739298	-1.35263	15.0776	20.3944
LL0000018821	med10	0.00175772	0.0107489	0.739326	-1.35258	2.46791	3.33805
LL0000028927	slx1b	0.0304741	0.0909757	0.739775	-1.35176	1.59722	2.15906
LL0000028938	smad7	0.0013096	0.00856732	0.739836	-1.35165	1.8181	2.45743
LL0000018763	mchr1b	0.00169824	0.0104859	0.740412	-1.3506	1.42155	1.91994
LL0000011421	gmfb	0.0365868	0.103617	0.740882	-1.34974	8.37436	11.3032
LL0000038323	zbtb41	0.000742278	0.00552264	0.740886	-1.34974	1.58365	2.13751
LL0000029917	taf12	3.83178e-05	0.000513209	0.741201	-1.34916	26.1372	35.2633
LL0000039580	znf318	0.00164147	0.0101806	0.741206	-1.34915	2.02923	2.73774
LL0000031110	trim3a	0.00853603	0.0354574	0.741361	-1.34887	1.63435	2.20453
LL0000015113	LOC101885432	0.0228935	0.0739711	0.741544	-1.34854	1.0625	1.43282
LL0000023257	rbbp6	0.23866	0.389518	0.741619	-1.3484	2.28738	3.08431
LL0000005736	clasp2	0.049645	0.129622	0.741773	-1.34812	2.38356	3.21332
LL0000005386	cdkn2aipnl	0.10351	0.219273	0.742394	-1.34699	4.97382	6.6997
LL0000022275	polr2d	0.000601803	0.0046762	0.742631	-1.34656	9.71471	13.0815
LL0000030230	tgfbr1b	0.0203982	0.0680327	0.74338	-1.34521	2.16618	2.91396
LL0000023255	rbbp4	7.78305e-07	1.8672e-05	0.74345	-1.34508	3.70512	4.98369
LL0000039588	znf362b	0.0015786	0.00990483	0.743617	-1.34478	1.20882	1.6256
LL0000029962	tapt1a	0.0269138	0.0832079	0.743702	-1.34463	1.06414	1.43087
LL0000007582	CT573239.1	0.000243017	0.00229388	0.744095	-1.34391	1.4566	1.95755
LL0000022812	ptena	0.000505599	0.0040795	0.745002	-1.34228	8.66434	11.63
LL0000000325	add2	0.0010402	0.00715642	0.745031	-1.34223	2.79204	3.74755
LL0000011855	gtpbp4	0.000297793	0.00269601	0.745049	-1.34219	6.41112	8.60497
LL0000021340	pbrm1l	0.0627223	0.15356	0.745088	-1.34212	1.28893	1.7299
LL0000023897	rpl11	0.000163211	0.00167733	0.74582	-1.34081	719.047	964.102
LL0000008775	ddx21	0.00175867	0.0107504	0.746055	-1.34038	1.87678	2.51561
LL0000019813	mycn	0.000521071	0.00417349	0.746131	-1.34025	1.14337	1.5324
LL0000018683	mark3b	0.00783124	0.0332159	0.74638	-1.3398	1.38861	1.86046
LL0000027362	si:dkey-250d21.1	0.224641	0.374696	0.746395	-1.33977	4.13228	5.53632
LL0000013073	katnal1	0.129784	0.257814	0.746486	-1.33961	1.52935	2.04873
LL0000008684	dazap2	0.00170419	0.0105056	0.747063	-1.33858	5.76418	7.7158
LL0000011009	fxr2	0.0759849	0.175777	0.747275	-1.33819	2.00177	2.67876
LL0000019745	mtus1b	0.0278265	0.0853732	0.747415	-1.33794	1.60106	2.14213
LL0000019740	mtss1la	0.0928097	0.203081	0.747465	-1.33786	2.45387	3.28292
LL0000001938	bmi1b	0.0237602	0.0759313	0.747597	-1.33762	1.43474	1.91913
LL0000030876	tpm3	0.00708955	0.0309862	0.747639	-1.33754	3.31322	4.43158
LL0000023238	rassf2a	0.00601045	0.0274102	0.747794	-1.33727	1.08643	1.45285
LL0000000224	actl6a	0.00260444	0.0144889	0.74864	-1.33576	2.83812	3.79103
LL0000012904	ism1	0.0115995	0.0446098	0.748967	-1.33517	1.08878	1.45371
LL0000030851	tp53inp1	1.56911e-05	0.000243939	0.74909	-1.33495	3.0032	4.00913
LL0000023985	rps27a	1.05877e-08	3.80709e-07	0.749933	-1.33345	1271.25	1695.15
LL0000009394	eef1a1l1	2.56927e-09	1.02784e-07	0.750145	-1.33308	2438.7	3250.98
LL0000022679	prr12b	0.00667316	0.0297142	0.750157	-1.33305	3.00113	4.00066
LL0000022409	ppp1caa	9.9914e-05	0.00113186	0.750739	-1.33202	3.61564	4.81611
LL0000021692	phf10	0.00517783	0.0245433	0.750749	-1.332	1.72122	2.29267
LL0000038262	yod1	8.61422e-05	0.00100237	0.750789	-1.33193	1.41962	1.89084
LL0000023673	ribc1	0.178109	0.319994	0.750964	-1.33162	2.83157	3.77059
LL0000009618	eml1	0.172619	0.313112	0.751283	-1.33106	1.75299	2.33333
LL0000030640	tmem63c	0.0438174	0.118239	0.751529	-1.33062	1.18505	1.57685
LL0000004845	camk2n1a	0.467185	0.606483	0.751585	-1.33052	10.2318	13.6137
LL0000031433	u2af2b	0.00758113	0.0324342	0.752124	-1.32957	3.1772	4.2243
LL0000013847	LO018324.1	0.0408202	0.112379	0.752421	-1.32904	1.12449	1.49449
LL0000030287	thrap3b	1.01392e-08	3.66305e-07	0.752597	-1.32873	2.50501	3.32849
LL0000005917	cnot6a	0.000276919	0.00254472	0.75261	-1.32871	3.24389	4.31019
LL0000009245	dstyk	0.0109295	0.0427284	0.752976	-1.32806	2.70724	3.59538
LL0000039827	hnrnpa0l	4.21211e-05	0.000555898	0.752982	-1.32805	626.188	831.611
LL0000014102	LOC100331115	0.0210005	0.0695761	0.753142	-1.32777	1.77546	2.35741
LL0000001467	asb7	0.00940054	0.0380352	0.753691	-1.3268	1.54269	2.04684
LL0000001975	bod1	0.019082	0.0647304	0.7541	-1.32608	4.9066	6.50656
LL0000023214	rasal2	0.00557005	0.0259122	0.754245	-1.32583	1.63483	2.16751
LL0000022808	ptchd4	0.0436175	0.117871	0.754881	-1.32471	1.69676	2.24771
LL0000039626	znf576.1	0.000973342	0.0068076	0.755118	-1.3243	1.97962	2.62161
LL0000013251	kdm5c	0.00014033	0.00148926	0.755319	-1.32394	20.3131	26.8934
LL0000000502	ahsa1b	0.0560196	0.141199	0.755341	-1.32391	1.84059	2.43677
LL0000001290	arhgap39	0.00514343	0.0244257	0.755553	-1.32353	1.98372	2.62552
LL0000028242	si:dkeyp-72g9.4	0.000702226	0.00528121	0.755782	-1.32313	14.3154	18.9411
LL0000018964	mgat4c	0.210404	0.358702	0.756417	-1.32202	1.81723	2.40242
LL0000010997	fus	0.00639126	0.0286931	0.756604	-1.3217	2.94039	3.8863
LL0000025770	si:ch211-239j9.1	0.0369218	0.104334	0.756813	-1.32133	1.60604	2.1221
LL0000023895	rpl10	7.89137e-10	3.4654e-08	0.756858	-1.32125	1022.94	1351.57
LL0000010042	fam199x	0.015239	0.0545135	0.757288	-1.3205	2.77737	3.66752
LL0000022560	prickle2b	0.00329947	0.0172616	0.757338	-1.32041	1.17799	1.55544
LL0000002420	BX248324.1	0.0793257	0.18131	0.757831	-1.31956	1.25694	1.65861
LL0000004484	CABZ01079080.1	0.070948	0.167448	0.757841	-1.31954	1.36054	1.79529
LL0000040116	ppp2r2ca	2.26193e-08	7.61384e-07	0.758131	-1.31903	9.55363	12.6016
LL0000020061	nck2a	0.0136662	0.050192	0.758284	-1.31877	1.35289	1.78414
LL0000012477	ier5	2.11611e-05	0.000312449	0.758406	-1.31855	40.8664	53.8846
LL0000028997	smndc1	9.1757e-05	0.00105669	0.758432	-1.31851	18.8248	24.8207
LL0000032015	wdr43	0.000875926	0.00628151	0.758461	-1.31846	1.53722	2.02676
LL0000013423	kmt2a	0.0031612	0.0167219	0.758949	-1.31761	1.87338	2.46839
LL0000008921	diaph2	0.069712	0.165502	0.75897	-1.31757	3.70902	4.88691
LL0000007701	CT990561.1	0.00760751	0.0325141	0.759044	-1.31745	1.68703	2.22258
LL0000027905	si:dkey-79d12.6	0.0295827	0.0891997	0.75906	-1.31742	1.06508	1.40316
LL0000023924	rpl35a	1.37775e-08	4.84016e-07	0.759265	-1.31706	814.501	1072.75
LL0000023967	rps15	7.39136e-05	0.000883149	0.759418	-1.3168	761.822	1003.17
LL0000006083	coro1b	0.00403861	0.0202023	0.75954	-1.31659	2.85015	3.75247
LL0000023906	rpl19	2.18714e-14	1.81651e-12	0.759545	-1.31658	2499.12	3290.28
LL0000039669	znf971	0.0524756	0.134824	0.759567	-1.31654	1.15429	1.51967
LL0000024435	sema4ba	0.0268619	0.0830978	0.759706	-1.3163	3.27078	4.30532
LL0000022139	plk3	0.0702502	0.166264	0.760097	-1.31562	1.74906	2.3011
LL0000027724	si:dkey-51a16.9	0.0458311	0.122296	0.760806	-1.3144	1.21314	1.59454
LL0000029319	spred3	0.00665008	0.0296516	0.760851	-1.31432	2.84518	3.73947
LL0000030508	tmem169a	0.313189	0.466579	0.76151	-1.31318	4.74037	6.22497
LL0000012749	ing4	1.10827e-05	0.000181529	0.762159	-1.31206	22.2402	29.1806
LL0000012394	hspbp1	0.00816528	0.0343373	0.762681	-1.31116	1.35242	1.77325
LL0000010219	fbxo42	0.00106026	0.00725416	0.762682	-1.31116	1.17546	1.54122
LL0000000441	aff4	4.13829e-05	0.00054707	0.76287	-1.31084	2.50719	3.28653
LL0000038804	zgc:158463	0.0170117	0.0591789	0.762907	-1.31078	934.034	1224.31
LL0000013440	kpna1	0.0645381	0.1567	0.764257	-1.30846	1.8428	2.41123
LL0000022342	pou6f1	0.0128604	0.0481463	0.764352	-1.3083	1.14729	1.501
LL0000023814	rnf220b	0.00510288	0.0242784	0.764527	-1.308	1.05753	1.38325
LL0000039803	fbxo11a	0.118042	0.241036	0.764768	-1.30759	1.60506	2.09875
LL0000010565	fosaa	0.445676	0.588357	0.764887	-1.30738	9.72826	12.7186
LL0000000324	add1	0.000466871	0.00383381	0.765014	-1.30716	2.82103	3.68755
LL0000023750	rnd3a	0.00270493	0.0148908	0.765181	-1.30688	4.47248	5.84499
LL0000021697	phf14	0.0853998	0.191333	0.765185	-1.30687	10.3283	13.4978
LL0000008776	ddx23	0.0166887	0.0584679	0.765382	-1.30654	4.17087	5.44939
LL0000018528	maff	0.00051111	0.00411094	0.765844	-1.30575	1.58547	2.07022
LL0000012098	hibadha	0.116084	0.238057	0.766113	-1.30529	1.36271	1.77873
LL0000005604	chmp2a	0.320628	0.473826	0.76633	-1.30492	3.49343	4.55865
LL0000029177	sowahd	0.0315815	0.0934393	0.766585	-1.30449	1.03409	1.34895
LL0000019354	mkrn1	0.0145608	0.0526171	0.766613	-1.30444	2.2975	2.99695
LL0000022421	ppp1r14ab	0.0116005	0.0446098	0.766746	-1.30421	1.34571	1.75509
LL0000023977	rps21	4.29261e-11	2.29369e-09	0.76701	-1.30376	1646.92	2147.2
LL0000000384	adka	0.00110538	0.00749439	0.767237	-1.30338	1.45581	1.89747
LL0000038294	zbed4	3.199e-05	0.000441618	0.767417	-1.30307	1.70457	2.22119
LL0000005627	chrac1	0.00712475	0.0310977	0.767639	-1.3027	1.42712	1.8591
LL0000032024	wdr5	0.000567381	0.00447636	0.767977	-1.30212	1.67059	2.17531
LL0000008508	cxxc1b	0.0683571	0.163479	0.76838	-1.30144	1.25065	1.62764
LL0000030691	tmsb4x	7.46778e-08	2.25986e-06	0.768513	-1.30121	2880	3747.49
LL0000007718	ctcf	0.0495773	0.129489	0.769063	-1.30028	1.73614	2.25747
LL0000021499	pde4ca	0.10133	0.215672	0.769224	-1.30001	1.86699	2.42711
LL0000002041	btaf1	0.0609959	0.150442	0.769753	-1.29912	1.15231	1.49698
LL0000028926	slu7	0.0118986	0.0454244	0.769849	-1.29896	1.87041	2.42958
LL0000004854	camlg	0.185959	0.329831	0.770019	-1.29867	2.97158	3.8591
LL0000004996	cbx1b	0.000165845	0.00169641	0.770348	-1.29811	206.77	268.412
LL0000021629	pfdn5	0.000330824	0.00291057	0.77042	-1.29799	3.94519	5.12083
LL0000028774	slc44a2	0.0602047	0.149044	0.770725	-1.29748	1.39125	1.80512
LL0000012224	hnrnpul1	0.000127124	0.0013825	0.770865	-1.29724	2.37268	3.07794
LL0000007500	CT025897.1	0.0304173	0.0908913	0.770941	-1.29712	1.28057	1.66105
LL0000038408	zfand3	0.110423	0.229561	0.771148	-1.29677	4.96925	6.44396
LL0000023939	rpl9	0.00136437	0.00884988	0.771398	-1.29635	648.153	840.231
LL0000023826	rnf40	0.00122237	0.00811129	0.771489	-1.29619	2.2039	2.85668
LL0000013421	klhl8	0.0120673	0.0458967	0.771724	-1.2958	1.24294	1.6106
LL0000031684	use1	0.0421151	0.114724	0.772127	-1.29512	1.51333	1.95995
LL0000023586	rfxap	0.134486	0.264098	0.772605	-1.29432	3.85382	4.98809
LL0000019366	mlf2	0.0111098	0.0432671	0.77297	-1.29371	16.8776	21.8347
LL0000019868	myo10l3	0.0171664	0.0595814	0.772979	-1.2937	1.14932	1.48687
LL0000008699	dcaf11	0.00483841	0.0233055	0.772994	-1.29367	1.3089	1.69328
LL0000026198	si:ch73-111k22.2	0.139334	0.270491	0.773175	-1.29337	1.69261	2.18917
LL0000029610	stx12	0.00252805	0.0142037	0.773208	-1.29331	3.19693	4.13463
LL0000027754	si:dkey-56m19.5	0.167595	0.306986	0.773543	-1.29275	85.8168	110.94
LL0000018394	lrrc75ba	0.0373358	0.105193	0.773767	-1.29238	1.11971	1.44709
LL0000018739	mbpb	0.00664385	0.0296516	0.773783	-1.29235	1.67359	2.16287
LL0000022256	pole3	0.170022	0.309947	0.774378	-1.29136	1.51999	1.96285
LL0000032112	wsb1	0.000195198	0.00192576	0.77477	-1.29071	1.53521	1.98151
LL0000011839	gtf2h3	0.0436931	0.117992	0.774961	-1.29039	1.09012	1.40668
LL0000005595	chico	0.0101787	0.0405716	0.775156	-1.29006	2.21755	2.86078
LL0000012380	hspa5	0.00105511	0.00724301	0.775397	-1.28966	17.8939	23.077
LL0000038703	zgc:153018	0.0100797	0.0402398	0.775408	-1.28964	1.24405	1.60439
LL0000030423	tmco3	0.0127861	0.0479267	0.775473	-1.28954	1.03214	1.33098
LL0000029587	stox2b	0.128275	0.255714	0.775753	-1.28907	2.01265	2.59445
LL0000008070	CU571064.1	0.0401808	0.110938	0.775814	-1.28897	1.03391	1.33268
LL0000031448	ubald1a	0.0466451	0.123809	0.775853	-1.2889	5.68311	7.32499
LL0000019076	mir125a-1	0.111272	0.230602	0.776097	-1.2885	1.29257	1.66548
LL0000023932	rpl5a	0.0150638	0.0540259	0.776543	-1.28776	45.6339	58.7654
LL0000018606	map3k4	0.059309	0.147376	0.77669	-1.28752	1.25041	1.60992
LL0000024185	samd4b	0.0383887	0.107368	0.777336	-1.28645	1.21185	1.55898
LL0000005952	cntnap5b	0.0631862	0.154374	0.77767	-1.28589	1.80148	2.31651
LL0000018740	mbtd1	0.0283253	0.0864353	0.778022	-1.28531	1.46361	1.8812
LL0000022398	ppm1f	0.0132647	0.0491898	0.778164	-1.28508	1.08895	1.39938
LL0000023926	rpl36a	6.69542e-10	2.96578e-08	0.77833	-1.2848	1391.44	1787.72
LL0000023990	rps3a	1.70627e-11	9.69338e-10	0.778675	-1.28423	1112.29	1428.44
LL0000020172	nedd4l	0.0524384	0.134751	0.779042	-1.28363	1.24731	1.60108
LL0000013437	knop1	0.00527743	0.0248831	0.779052	-1.28361	1.89916	2.43778
LL0000009514	eif4a1b	0.0233451	0.0750641	0.779099	-1.28353	36.0282	46.2434
LL0000015581	LOC103909205	0.277878	0.430246	0.77925	-1.28328	2.5909	3.32486
LL0000018639	mapk4	0.091976	0.201632	0.779449	-1.28296	1.25005	1.60376
LL0000012163	hmg20a	0.10184	0.216577	0.779645	-1.28263	6.54233	8.39142
LL0000024474	sept5b	0.237067	0.387803	0.779697	-1.28255	2.0597	2.64166
LL0000005571	chd2	0.00132411	0.00864379	0.780021	-1.28202	1.87513	2.40395
LL0000023801	rnf20	0.008595	0.0356345	0.780041	-1.28198	2.04428	2.62074
LL0000029542	stip1	0.111367	0.230736	0.780166	-1.28178	3.14787	4.03488
LL0000038910	zgc:171459	0.0894448	0.197471	0.780184	-1.28175	1.21749	1.56051
LL0000010066	fam219aa	0.000514631	0.00413056	0.781087	-1.28027	3.18769	4.0811
LL0000029356	srcap	0.0897621	0.198057	0.781294	-1.27993	2.36455	3.02645
LL0000005949	cntnap2b	0.0302616	0.0905538	0.781374	-1.2798	2.35221	3.01034
LL0000015138	LOC101885553	0.0435503	0.117739	0.781375	-1.2798	1.3538	1.73259
LL0000013354	klf11a	0.154824	0.290563	0.781394	-1.27976	1.613	2.06425
LL0000023925	rpl36	5.95607e-11	3.12263e-09	0.781753	-1.27918	999.911	1279.06
LL0000020612	nrd1a	0.0348853	0.100097	0.781906	-1.27893	1.14962	1.47028
LL0000018495	lzic	0.0670504	0.161339	0.782175	-1.27849	1.36018	1.73897
LL0000013671	lima1a	0.0479668	0.126284	0.782537	-1.2779	1.08912	1.39179
LL0000020067	ncl	2.28278e-05	0.000335114	0.782624	-1.27775	16.1456	20.6301
LL0000009560	elfn2a	0.0977847	0.210205	0.782687	-1.27765	3.18446	4.06863
LL0000018631	mapk11	0.0149925	0.0538209	0.782774	-1.27751	2.44152	3.11905
LL0000021701	phf20b	0.0882195	0.195557	0.78286	-1.27737	1.69726	2.16803
LL0000027582	si:dkey-32e23.4	0.0207315	0.0688438	0.78324	-1.27675	1.24134	1.58487
LL0000031139	trip12	0.0693761	0.165038	0.783688	-1.27602	2.63608	3.36369
LL0000008771	DDX17	0.155147	0.29101	0.783712	-1.27598	1.39822	1.7841
LL0000001350	arl14ep	0.0294317	0.0888531	0.783856	-1.27574	2.85645	3.64409
LL0000005855	cmip	0.160406	0.297757	0.783899	-1.27567	1.39665	1.78167
LL0000009039	dnaja1	4.63339e-05	0.000602616	0.783958	-1.27558	1.86217	2.37534
LL0000023279	rbm18	0.00910345	0.0371578	0.784039	-1.27545	1.08612	1.38529
LL0000000357	adgrg1	0.0154482	0.0551828	0.78406	-1.27541	1.05955	1.35137
LL0000000542	akap7	0.00919791	0.0374434	0.784127	-1.2753	1.17647	1.50035
LL0000011447	gnal	2.8085e-05	0.00039851	0.784168	-1.27524	9.12638	11.6383
LL0000038500	zgc:110158	0.0336162	0.0974806	0.784339	-1.27496	17.7174	22.5889
LL0000008856	dgcr6	0.0290706	0.0880415	0.784394	-1.27487	1.99473	2.54302
LL0000012284	hoxd12a	0.041953	0.114446	0.784443	-1.27479	1.01069	1.28842
LL0000031345	tub	0.287422	0.439987	0.784738	-1.27431	1.7636	2.24737
LL0000008790	ddx46	0.00180842	0.0109755	0.784759	-1.27428	1.46068	1.86132
LL0000031460	ubb	0.00312556	0.0165677	0.784839	-1.27415	115.936	147.719
LL0000023930	rpl39	1.75186e-08	6.05699e-07	0.784926	-1.27401	1999.31	2547.13
LL0000009013	dmtf1	0.0191662	0.0649585	0.785031	-1.27383	1.11795	1.42408
LL0000020711	nucks1a	0.041953	0.114446	0.785562	-1.27297	70.5986	89.8701
LL0000005807	clip2	0.00184118	0.0111301	0.785717	-1.27272	4.26491	5.42806
LL0000031503	ube3b	0.115648	0.237386	0.785785	-1.27261	1.69492	2.15698
LL0000021120	OTOP1	0.00957757	0.0386278	0.785908	-1.27241	1.03168	1.31273
LL0000014683	LOC101883185	0.0576034	0.144216	0.786158	-1.27201	1.0907	1.38737
LL0000030362	tlk2	0.0476327	0.125816	0.786174	-1.27198	1.54922	1.97058
LL0000023154	ralbp1	0.000843774	0.00609312	0.786268	-1.27183	8.97644	11.4165
LL0000008511	cxxc5b	0.0219991	0.0718203	0.786542	-1.27139	7.17549	9.12283
LL0000023935	rpl7	0.00304603	0.0162476	0.786788	-1.27099	872.793	1109.31
LL0000023777	rnf146	0.000142026	0.00150169	0.787241	-1.27026	5.4439	6.91516
LL0000001670	atrnl1a	0.147234	0.280682	0.787314	-1.27014	1.29197	1.64098
LL0000011649	gpr75	0.158715	0.295646	0.787324	-1.27012	1.32565	1.68373
LL0000013610	lfng	0.0914783	0.200916	0.78741	-1.26999	1.1856	1.5057
LL0000005011	cc2d2a	0.088936	0.196656	0.78754	-1.26978	1.18295	1.50208
LL0000005374	cdk9	0.00139524	0.00900427	0.787658	-1.26959	2.39207	3.03695
LL0000009522	eif4e2rs1	0.0137244	0.0503241	0.787734	-1.26946	2.33996	2.97049
LL0000028214	si:dkeyp-55f12.3	0.132601	0.261641	0.787791	-1.26937	1.25492	1.59296
LL0000005719	cited4b	0.0779235	0.179126	0.787908	-1.26918	2.37363	3.01257
LL0000012234	homezb	0.101943	0.216663	0.788832	-1.2677	1.3899	1.76197
LL0000012142	hivep1	0.142593	0.275141	0.789239	-1.26704	2.74921	3.48337
LL0000012009	hdx	0.0216231	0.0709107	0.789273	-1.26699	1.55161	1.96587
LL0000001333	arid1b	0.072241	0.169482	0.789432	-1.26673	1.83712	2.32714
LL0000023581	rfx5	0.00284728	0.0154473	0.790049	-1.26574	2.8302	3.58231
LL0000001827	bcas3	0.0270762	0.0836085	0.790292	-1.26536	5.73211	7.25315
LL0000029308	spoplb	0.329394	0.48272	0.791315	-1.26372	2.02935	2.56453
LL0000039744	zwi	0.00687689	0.0303298	0.791499	-1.26342	1.1464	1.44839
LL0000020322	nipblb	0.0532349	0.136202	0.792301	-1.26215	2.3012	2.90445
LL0000019020	micu3b	0.0235311	0.0754991	0.792935	-1.26114	3.03887	3.83243
LL0000005682	chtopa	0.190685	0.335516	0.793012	-1.26101	2.1834	2.7533
LL0000038212	xpc	0.0214331	0.0704644	0.793017	-1.26101	1.24642	1.57174
LL0000032011	wdr37	0.0509362	0.132012	0.79331	-1.26054	1.18171	1.4896
LL0000006171	cpsf6	0.000704379	0.00528959	0.793535	-1.26018	5.15123	6.4915
LL0000032007	wdr33	0.0327225	0.0956698	0.793592	-1.26009	2.04876	2.58163
LL0000039203	zgc:66388	8.70861e-06	0.000146893	0.793604	-1.26007	1.85517	2.33766
LL0000018671	2008-03-01	0.000898739	0.00640304	0.793649	-1.26	8.50897	10.7213
LL0000013089	kcmf1	0.0364923	0.103465	0.793947	-1.25953	1.46553	1.84588
LL0000023028	rab15	0.00569015	0.0263266	0.79423	-1.25908	2.74589	3.45729
LL0000029560	stk35	0.203852	0.351011	0.79456	-1.25856	1.80147	2.26726
LL0000028817	slc5a3b	0.114286	0.235032	0.795111	-1.25769	1.56592	1.96944
LL0000011400	glsa	0.0181722	0.0621966	0.795177	-1.25758	1.82304	2.29262
LL0000023988	rps29	1.50054e-06	3.37721e-05	0.795196	-1.25755	1686.25	2120.55
LL0000031630	unc5da	0.0717319	0.168751	0.795229	-1.2575	1.18144	1.48566
LL0000038580	zgc:113149	0.0348215	0.0999893	0.795415	-1.25721	1.38596	1.74244
LL0000008536	cyhr1	0.208296	0.356179	0.795815	-1.25657	1.71937	2.16051
LL0000020702	nuak1b	0.0124798	0.0470555	0.795837	-1.25654	2.61574	3.28678
LL0000001861	bcor	0.196061	0.341798	0.795855	-1.25651	1.36302	1.71265
LL0000029131	sobpa	0.0355299	0.101423	0.79605	-1.2562	1.21037	1.52047
LL0000023849	robo3	0.0511625	0.13241	0.796156	-1.25604	2.00984	2.52444
LL0000007745	ctnnd2a	0.0450938	0.120733	0.796288	-1.25583	2.36835	2.97424
LL0000028102	si:dkeyp-113d7.1	0.000383093	0.00329827	0.796306	-1.2558	2.38763	2.99838
LL0000030004	tbc1d20	0.129506	0.257445	0.796754	-1.25509	1.21799	1.52868
LL0000013049	jupa	0.0588048	0.146432	0.796889	-1.25488	1.0339	1.29743
LL0000031451	ubap1	0.0866123	0.192993	0.797033	-1.25465	1.38605	1.73901
LL0000012312	hrasb	0.369624	0.522051	0.797044	-1.25464	11.1519	13.9915
LL0000029687	supt6h	0.00175209	0.010723	0.797053	-1.25462	6.74624	8.46399
LL0000030875	tpm2	0.422735	0.568099	0.797273	-1.25428	2.33755	2.93194
LL0000023931	rpl4	0.0438944	0.118368	0.797531	-1.25387	13.0517	16.3652
LL0000002024	brox	0.0503684	0.13084	0.797937	-1.25323	1.51303	1.89618
LL0000023902	rpl15	3.37527e-06	6.68145e-05	0.798032	-1.25308	365.732	458.293
LL0000019818	myef2	0.00705851	0.0308851	0.798199	-1.25282	4.6485	5.82373
LL0000031446	ubac1	0.00724132	0.03143	0.798555	-1.25226	1.45762	1.82532
LL0000012766	ino80e	0.00384297	0.0194272	0.798791	-1.25189	1.5434	1.93217
LL0000033661	XLOC_011941	0.011086	0.0431854	0.798924	-1.25168	1.54561	1.93461
LL0000022896	ptprdb	0.0138478	0.0506395	0.799059	-1.25147	1.82294	2.28136
LL0000025841	si:ch211-251p5.5	0.141477	0.273712	0.799118	-1.25138	1.22025	1.527
LL0000010437	fndc4a	0.00389518	0.0196391	0.799124	-1.25137	1.00969	1.2635
LL0000031058	trhde.2	0.0224303	0.0728852	0.799233	-1.2512	1.05925	1.32533
LL0000013058	kansl1a	0.113184	0.23333	0.799256	-1.25116	1.47036	1.83966
LL0000021493	pde1a	0.0700932	0.165969	0.799272	-1.25114	1.35628	1.69689
LL0000012215	hnrnph1l	0.118544	0.241706	0.799774	-1.25035	9.00478	11.2592
LL0000021081	os9	0.0262432	0.0817299	0.80005	-1.24992	2.48152	3.10171
LL0000039632	znf609a	0.0160514	0.0568213	0.800379	-1.24941	2.21313	2.76511
LL0000039792	ebf3a	0.0438817	0.118355	0.800392	-1.24939	1.67077	2.08744
LL0000031434	u2surp	0.0001266	0.00137799	0.800395	-1.24938	15.3742	19.2083
LL0000034807	XLOC_020079	0.0742443	0.172589	0.800446	-1.2493	1.09084	1.36279
LL0000028957	smarcd3a	0.0374583	0.10538	0.801065	-1.24834	1.88118	2.34835
LL0000020257	nfil3-2	0.00663945	0.0296419	0.801129	-1.24824	1.20573	1.50505
LL0000001158	apc2	0.0518515	0.133536	0.801131	-1.24824	7.72736	9.64557
LL0000002480	BX284638.1	0.000977101	0.0068214	0.801358	-1.24788	7.59746	9.48073
LL0000029493	stag1a	0.0318244	0.0939606	0.801392	-1.24783	1.55417	1.93934
LL0000019598	mrps35	0.153381	0.289023	0.801415	-1.24779	1.43521	1.79084
LL0000038225	xrcc1	0.00545858	0.0255413	0.801486	-1.24768	1.11442	1.39044
LL0000029498	stam	0.0179495	0.0616691	0.801729	-1.2473	1.58523	1.97727
LL0000026157	si:ch211-86h15.1	0.126038	0.252596	0.801763	-1.24725	1.18578	1.47896
LL0000009951	faim2a	0.0144649	0.0523324	0.801863	-1.2471	1.24353	1.55081
LL0000013760	LO017648.1	0.0300034	0.090108	0.802016	-1.24686	1.25056	1.55927
LL0000038412	zfand6	0.0439231	0.118425	0.802184	-1.2466	1.2487	1.55662
LL0000023273	rbm12b	0.0142963	0.0518665	0.802237	-1.24651	1.38388	1.72503
LL0000009556	elf2b	0.00604292	0.027509	0.80234	-1.24635	1.24147	1.54732
LL0000027513	si:dkey-286j15.1	0.00512839	0.024377	0.802346	-1.24635	1.71893	2.14238
LL0000024459	senp7b	0.142782	0.275361	0.802482	-1.24613	1.21746	1.51711
LL0000010084	fam49a	0.0341705	0.0986014	0.802767	-1.24569	1.27904	1.59328
LL0000001999	brd2a	0.128524	0.255975	0.802942	-1.24542	2.06273	2.56896
LL0000040131	rpl37	2.8073e-07	7.44811e-06	0.803305	-1.24486	1735.3	2160.2
LL0000032194	XKR4	0.0383306	0.107225	0.803462	-1.24461	2.23176	2.77768
LL0000031338	ttpal	0.317146	0.470273	0.803606	-1.24439	1.75142	2.17946
LL0000021135	otulina	7.41367e-05	0.000885123	0.803969	-1.24383	1.67258	2.0804
LL0000009891	ext1c	0.00244521	0.0138514	0.803988	-1.2438	1.87093	2.32706
LL0000021800	pik3cd	0.0505722	0.13128	0.804143	-1.24356	1.11748	1.38965
LL0000004925	caskb	0.0261207	0.0813981	0.804244	-1.2434	2.54443	3.16376
LL0000011315	gid8b	0.0753048	0.174656	0.804323	-1.24328	1.54698	1.92334
LL0000022931	puf60b	0.02089	0.0692947	0.804326	-1.24328	2.15912	2.68438
LL0000032991	XLOC_006824	0.125703	0.252066	0.804396	-1.24317	2.43928	3.03243
LL0000023900	rpl13a	1.53449e-06	3.42837e-05	0.804657	-1.24277	1057.79	1314.59
LL0000009181	DPYSL2 (1 of many)	0.0719361	0.169101	0.804926	-1.24235	6.3166	7.84744
LL0000026393	si:ch73-269m14.2	0.0800717	0.18257	0.804926	-1.24235	1.284	1.59518
LL0000025628	si:ch211-220f16.2	0.0283813	0.0865196	0.804965	-1.24229	1.63854	2.03555
LL0000029408	srsf6a	0.0345125	0.0992885	0.804981	-1.24226	1.38838	1.72474
LL0000012761	ino80	1.76335e-05	0.000266879	0.805038	-1.24218	1.3746	1.70749
LL0000022599	prkcz	0.000705872	0.00529501	0.805042	-1.24217	1.86721	2.3194
LL0000006908	CR786577.1	0.15664	0.293067	0.80542	-1.24159	6.77863	8.41627
LL0000012264	hoxb8a	0.609806	0.719674	0.805566	-1.24136	169.752	210.724
LL0000009575	eloa	6.5297e-05	0.000797656	0.805614	-1.24129	1.61729	2.00753
LL0000018564	man2a2	0.0649328	0.157433	0.806013	-1.24067	8.45258	10.4869
LL0000011390	glra4a	0.11706	0.239607	0.806024	-1.24066	1.27013	1.5758
LL0000022991	qkib	0.0737056	0.171939	0.806112	-1.24052	1.18158	1.46578
LL0000028402	siah1	0.002054	0.012082	0.806608	-1.23976	2.08585	2.58596
LL0000013213	kctd13	0.000323792	0.00286101	0.806735	-1.23956	2.8242	3.50078
LL0000013639	lhfpl2a	0.337886	0.491075	0.807154	-1.23892	1.71053	2.11922
LL0000020573	nr1h3	0.000471766	0.00386695	0.807349	-1.23862	1.20356	1.49075
LL0000006102	COX3	7.0088e-05	0.000846708	0.807376	-1.23858	2405.69	2979.64
LL0000023332	rbsn	0.055054	0.139409	0.807595	-1.23824	1.35052	1.67227
LL0000023138	rad54l2	0.166074	0.304968	0.807867	-1.23783	1.28721	1.59334
LL0000012823	ipo8	0.0133123	0.0493066	0.808147	-1.2374	1.31152	1.62287
LL0000025012	si:ch211-126j24.1	0.0430431	0.116689	0.808216	-1.23729	1.69386	2.0958
LL0000009308	dync1li1	0.00332438	0.0173153	0.808413	-1.23699	2.69631	3.33531
LL0000008449	cwc22	0.114631	0.235614	0.808703	-1.23655	1.18332	1.46324
LL0000012433	huwe1	0.0935854	0.204007	0.808886	-1.23627	2.05061	2.53511
LL0000023155	ralgapa1	0.283707	0.436177	0.808941	-1.23618	1.52271	1.88235
LL0000026429	si:ch73-299h12.6	0.23869	0.389518	0.808944	-1.23618	1.36648	1.68921
LL0000032030	wdr60	0.00600677	0.0274016	0.808957	-1.23616	1.27716	1.57877
LL0000018513	maco1b	0.00161497	0.0100622	0.809139	-1.23588	1.76298	2.17883
LL0000018468	lyar	0.000937689	0.00663415	0.809218	-1.23576	1.4188	1.7533
LL0000005008	cby1	0.110527	0.22965	0.809362	-1.23554	1.12563	1.39076
LL0000039358	zmp:0000001073	0.0932265	0.20353	0.809472	-1.23537	1.09291	1.35015
LL0000019033	mier3b	0.000825276	0.00597447	0.809669	-1.23507	1.17419	1.45022
LL0000001998	brd1b	0.00293299	0.015774	0.809695	-1.23503	2.26815	2.80124
LL0000029396	srrt	0.0203163	0.067789	0.809779	-1.23491	1.20807	1.49185
LL0000012818	ipmkb	0.0145994	0.0527067	0.80979	-1.23489	1.50715	1.86116
LL0000018721	mbd3a	0.00666825	0.0297097	0.810152	-1.23434	2.83331	3.49726
LL0000018649	mapkap1	0.00922526	0.0375176	0.81028	-1.23414	1.42058	1.75319
LL0000040121	ptprsa	0.0169668	0.059123	0.810308	-1.2341	4.25958	5.25674
LL0000004739	cacna1da	0.0122268	0.0463302	0.81037	-1.234	2.63475	3.2513
LL0000001079	ano8b	0.031183	0.0925319	0.810995	-1.23305	1.42595	1.75827
LL0000021308	parvb	0.250069	0.40124	0.811004	-1.23304	1.85014	2.2813
LL0000013065	kat2b	0.00271211	0.0149195	0.811019	-1.23302	1.17204	1.44515
LL0000019927	n4bp1	0.0138286	0.0505933	0.811138	-1.23284	1.24094	1.52988
LL0000040348	LOC101886078	0.0180572	0.061946	0.811553	-1.23221	1.05837	1.30413
LL0000012241	hoxa11a	0.0409842	0.112688	0.811725	-1.23194	1.11961	1.3793
LL0000020004	nav1b	0.0488013	0.127841	0.811768	-1.23188	1.20984	1.49037
LL0000031023	trak2	0.142157	0.274689	0.812103	-1.23137	1.28153	1.57804
LL0000029561	stk35l	0.00127663	0.00840202	0.812388	-1.23094	1.67214	2.0583
LL0000011501	golga2	0.175969	0.317117	0.812709	-1.23045	1.35371	1.66568
LL0000008811	def8	0.00731259	0.0316485	0.813001	-1.23001	1.82141	2.24035
LL0000031818	vcam1b	0.15986	0.2972	0.813044	-1.22995	1.60114	1.96931
LL0000002026	brpf3a	0.00205114	0.0120745	0.813169	-1.22976	2.39972	2.95107
LL0000005053	ccdc171	0.0485934	0.127547	0.813278	-1.22959	1.05963	1.30291
LL0000023357	rcor3	0.152129	0.287265	0.81364	-1.22904	1.55383	1.90973
LL0000009090	dnal1	0.0779964	0.179212	0.813736	-1.2289	1.11935	1.37556
LL0000005594	chic2	0.102878	0.218329	0.813867	-1.2287	1.39414	1.71298
LL0000013028	jmjd1cb	0.0308707	0.0918191	0.813982	-1.22853	3.50203	4.30234
LL0000023072	rab40b	0.0108642	0.0425299	0.814002	-1.2285	1.68345	2.06812
LL0000031526	ubr4	0.0281016	0.0859241	0.814004	-1.2285	1.63416	2.00756
LL0000023027	rab14l	0.00369255	0.0187973	0.814074	-1.22839	2.27015	2.78863
LL0000029386	srpk2	0.208606	0.356585	0.814137	-1.22829	1.32038	1.62182
LL0000024523	sesn1	0.00077639	0.00570793	0.814152	-1.22827	5.34727	6.5679
LL0000010242	fcho2	0.0132237	0.0490855	0.814293	-1.22806	1.81679	2.23113
LL0000009600	emc1	0.00773046	0.032898	0.814391	-1.22791	1.30836	1.60655
LL0000020012	nbeab	0.178506	0.320367	0.814499	-1.22775	1.25761	1.54403
LL0000030982	trafd1	0.00641491	0.0287908	0.814607	-1.22759	1.14486	1.40541
LL0000025537	si:ch211-210g13.5	0.113911	0.234386	0.814619	-1.22757	1.15124	1.41322
LL0000004084	CABZ01037298.1	0.0721783	0.169422	0.814965	-1.22705	1.39112	1.70697
LL0000023337	rca2.1	0.0222432	0.072385	0.815013	-1.22697	2.03847	2.50115
LL0000002813	BX470259.2	0.0339897	0.0982281	0.815106	-1.22683	1.73891	2.13336
LL0000030359	tle3b	0.064943	0.157433	0.815132	-1.22679	1.27717	1.56682
LL0000011352	GK3P	0.176232	0.317405	0.815666	-1.22599	1.68698	2.06822
LL0000022440	ppp1r37	0.055155	0.139549	0.815857	-1.2257	1.18064	1.44711
LL0000029400	srsf1b	0.0481853	0.126698	0.816356	-1.22496	1.92936	2.36337
LL0000029651	sugt1	0.00191599	0.0114959	0.816501	-1.22474	1.54005	1.88616
LL0000023285	rbm25a	0.0118617	0.0453062	0.816697	-1.22444	1.92267	2.35421
LL0000038605	zgc:113336	0.02123	0.0700691	0.816797	-1.22429	1.17686	1.44083
LL0000028909	slit1a	0.238583	0.389518	0.816902	-1.22414	1.32242	1.61882
LL0000024880	si:ch211-102c2.7	0.000704043	0.00528959	0.81743	-1.22335	1.05499	1.29062
LL0000007292	crebbpb	0.505616	0.639056	0.817537	-1.22319	3.77101	4.61265
LL0000001302	arhgef10lb	0.182302	0.325421	0.81757	-1.22314	1.21714	1.48872
LL0000004830	caly	3.45647e-06	6.81571e-05	0.817989	-1.22251	69.1693	84.5602
LL0000028428	sirt1	0.000654965	0.00499211	0.818015	-1.22247	1.5398	1.88236
LL0000023088	rab6bb	0.199117	0.345314	0.818081	-1.22237	50.3119	61.4999
LL0000013733	lmnl3	0.264361	0.415621	0.81836	-1.22196	1.3986	1.70903
LL0000020073	ncoa5	0.251212	0.402132	0.818417	-1.22187	2.81823	3.44352
LL0000020062	nck2b	0.10488	0.221379	0.818674	-1.22149	2.80666	3.4283
LL0000038307	zbtb22a	0.0199481	0.0668818	0.818843	-1.22124	1.1155	1.36229
LL0000014069	LOC100330136	0.0349901	0.10036	0.818914	-1.22113	1.31665	1.60779
LL0000001538	ATG14	0.167409	0.306682	0.818976	-1.22104	1.21515	1.48374
LL0000023335	rc3h1b	0.0144948	0.0524284	0.81903	-1.22096	1.14303	1.39559
LL0000029074	snrpa1	2.34444e-05	0.000343506	0.819089	-1.22087	1.48441	1.81227
LL0000002030	brwd3	0.208637	0.356585	0.819237	-1.22065	1.32127	1.6128
LL0000038394	zdhhc5a	0.088502	0.195956	0.819544	-1.22019	1.51092	1.84361
LL0000030301	tia1	0.142252	0.274689	0.819711	-1.21994	2.12023	2.58656
LL0000018840	med28	0.00521031	0.0246516	0.819904	-1.21966	1.41904	1.73074
LL0000027080	si:dkey-207l24.2	0.00335966	0.0174337	0.819951	-1.21959	1.77906	2.16972
LL0000010870	frmpd1b	0.0436465	0.117908	0.820006	-1.2195	1.50759	1.83851
LL0000023327	rbpjb	0.0731627	0.170971	0.820914	-1.21815	1.03328	1.2587
LL0000038960	zgc:171971	0.00036598	0.00316878	0.820971	-1.21807	3.61861	4.40772
LL0000000233	actr10	0.416017	0.562269	0.821003	-1.21802	1.95185	2.3774
LL0000014378	LOC100537263	0.110978	0.230211	0.821171	-1.21777	1.06292	1.29439
LL0000018830	med18	0.00167058	0.0103318	0.821285	-1.2176	1.05593	1.28571
LL0000022443	ppp1r3b	0.0588159	0.146436	0.821376	-1.21747	1.09575	1.33404
LL0000023784	rnf165b	0.0509492	0.132012	0.821485	-1.21731	1.46442	1.78265
LL0000012395	hspd1	0.00140998	0.00905939	0.821538	-1.21723	1.98044	2.41065
LL0000001008	ankib1b	0.238757	0.389526	0.821564	-1.21719	1.40039	1.70455
LL0000019497	mpp6b	0.133618	0.2629	0.821576	-1.21717	1.39432	1.69713
LL0000021134	otud7b	0.0941822	0.204765	0.821641	-1.21708	1.03524	1.25997
LL0000010888	fsd1	0.0865477	0.192915	0.821899	-1.21669	1.50948	1.83657
LL0000002004	brd7	5.39264e-06	9.95853e-05	0.822247	-1.21618	6.31929	7.68539
LL0000039810	foxk2	0.0698074	0.165575	0.822351	-1.21603	2.00604	2.4394
LL0000040119	psmd2	0.0911974	0.200449	0.822462	-1.21586	1.27837	1.55432
LL0000023296	rbm4.1	0.0367702	0.104021	0.822514	-1.21578	4.38172	5.32723
LL0000005825	clpb	0.254788	0.404873	0.822785	-1.21538	1.325	1.61039
LL0000005211	cct3	1.32258e-05	0.000211198	0.822874	-1.21525	11.5168	13.9959
LL0000019805	myca	0.0299178	0.0899654	0.823081	-1.21495	1.74605	2.12136
LL0000029384	srpk1a	0.00950399	0.0383928	0.823146	-1.21485	3.09733	3.76279
LL0000030179	tet2	0.000190792	0.00189207	0.823189	-1.21479	4.31099	5.23693
LL0000006047	commd7	0.0295429	0.0891185	0.823195	-1.21478	2.69524	3.27413
LL0000022034	pknox1.1	0.245224	0.396353	0.823246	-1.2147	2.12173	2.57727
LL0000018673	marcksa	0.147549	0.28101	0.823308	-1.21461	1.89598	2.30288
LL0000025138	si:ch211-14a17.11	0.000317561	0.00282149	0.82356	-1.21424	2.98267	3.62168
LL0000039613	ZNF512B	0.00378786	0.0191994	0.823604	-1.21418	1.05656	1.28285
LL0000012025	hecw1b	0.00823058	0.0345834	0.823644	-1.21412	2.15699	2.61884
LL0000030355	tle2a	0.00269298	0.0148571	0.823684	-1.21406	3.17219	3.85122
LL0000009992	fam13b	5.24547e-06	9.75199e-05	0.823769	-1.21393	1.30149	1.57992
LL0000025329	si:ch211-183d21.3	0.303745	0.456558	0.823885	-1.21376	1.37013	1.66301
LL0000011008	fxr1	0.177637	0.319408	0.824137	-1.21339	1.78936	2.17119
LL0000004124	CABZ01044053.1	0.000102237	0.00115338	0.824281	-1.21318	2.31961	2.8141
LL0000002007	brdt	0.00347949	0.017958	0.824443	-1.21294	2.14105	2.59697
LL0000009681	ep300a	0.0199271	0.0668408	0.824513	-1.21284	1.38358	1.67806
LL0000028981	smg9	0.0379408	0.106329	0.824562	-1.21276	1.31642	1.59651
LL0000010821	FQ311908.1	0.0641376	0.156075	0.824581	-1.21274	1.14732	1.3914
LL0000010402	flot2b	8.26795e-05	0.000969691	0.824766	-1.21247	4.15624	5.0393
LL0000035403	XLOC_025327	0.106962	0.224501	0.824807	-1.21241	1.21256	1.47011
LL0000022024	pkig	0.309122	0.462368	0.824856	-1.21233	1.66025	2.01278
LL0000007774	cttnbp2nlb	0.226826	0.377141	0.825048	-1.21205	1.25359	1.51942
LL0000006066	cops9	0.395292	0.544599	0.825079	-1.21201	25.1777	30.5155
LL0000001525	atf4b	0.0342888	0.0988122	0.825164	-1.21188	53.5371	64.8806
LL0000013489	l1camb	0.0955724	0.207021	0.825253	-1.21175	2.49707	3.02582
LL0000025949	si:ch211-272n13.3	0.0528534	0.135521	0.825866	-1.21085	1.24232	1.50426
LL0000007456	cspp1b	0.00224252	0.0129419	0.825931	-1.21076	1.38056	1.67152
LL0000000231	actn4	0.00403403	0.0201923	0.825971	-1.2107	1.45729	1.76433
LL0000018758	mcf2l2	0.00513319	0.0243897	0.825972	-1.21069	7.60326	9.20523
LL0000001274	arhgap23a	0.191752	0.336861	0.826012	-1.21064	1.21452	1.47035
LL0000031704	usp19	0.194262	0.33963	0.82608	-1.21054	2.05644	2.48939
LL0000018491	lyst	0.0165384	0.0581012	0.826187	-1.21038	1.08467	1.31287
LL0000022415	ppp1r12a	0.0692307	0.164769	0.826237	-1.21031	2.70914	3.27888
LL0000022647	proser1	0.0143252	0.0519376	0.826309	-1.2102	1.63326	1.97657
LL0000021483	pdcd5	0.0160108	0.0567037	0.826391	-1.21008	4.3833	5.30415
LL0000007343	crtc1a	0.169408	0.309107	0.826404	-1.21006	1.43662	1.7384
LL0000014175	LOC100333241	0.357571	0.510216	0.826528	-1.20988	1.56212	1.88998
LL0000004595	CABZ01086877.1	0.000638737	0.00489282	0.826603	-1.20977	2.53169	3.06276
LL0000009306	dync1i2a	0.27372	0.42562	0.826905	-1.20933	2.00999	2.43073
LL0000030666	tmf1	0.000890592	0.00635389	0.826965	-1.20924	1.76207	2.13076
LL0000030824	top2b	0.0158876	0.0563981	0.827046	-1.20912	7.1922	8.69625
LL0000000475	agps	0.102922	0.218361	0.827212	-1.20888	1.12367	1.35838
LL0000009002	dmap1	0.0319662	0.0942699	0.827456	-1.20852	1.72978	2.09047
LL0000029316	spred1	0.0780357	0.179276	0.827687	-1.20819	1.28169	1.54852
LL0000010236	fbxw8	0.182585	0.325776	0.827879	-1.20791	1.39541	1.68553
LL0000009438	efnb2a	0.0214892	0.070608	0.828042	-1.20767	1.14509	1.38288
LL0000039592	znf384l	0.00424659	0.0210021	0.828114	-1.20756	1.2389	1.49605
LL0000022963	pxk	0.149653	0.283816	0.828213	-1.20742	1.42843	1.72472
LL0000012020	heca	0.408934	0.556634	0.828407	-1.20714	1.65841	2.00192
LL0000022116	plekhg5b	0.0697318	0.165524	0.828651	-1.20678	1.08751	1.31238
LL0000020630	nrp1a	0.23133	0.381976	0.828691	-1.20672	1.25497	1.51441
LL0000031354	tuba8l3	0.282274	0.434894	0.828736	-1.20666	1.71909	2.07436
LL0000010601	foxj3	0.128808	0.256409	0.828747	-1.20664	1.55859	1.88066
LL0000024751	si:cabz01080528.1	0.0169979	0.0591789	0.828826	-1.20653	1.58569	1.91317
LL0000030435	tmed8	0.175508	0.316491	0.82891	-1.2064	1.18531	1.42997
LL0000001334	arid2	0.134999	0.264631	0.829036	-1.20622	1.12309	1.3547
LL0000018526	mafba	0.646463	0.74766	0.829311	-1.20582	3.52914	4.25551
LL0000032745	XLOC_004556	0.00869822	0.0359454	0.829353	-1.20576	1.59465	1.92277
LL0000009637	enc1	0.138875	0.269873	0.829501	-1.20554	2.31647	2.79261
LL0000013586	ldlrad4a	0.0287654	0.0873421	0.829532	-1.2055	1.34551	1.62201
LL0000011191	gbp	0.0237828	0.0759716	0.829633	-1.20535	1.50717	1.81667
LL0000031126	TRIM67	0.377975	0.528626	0.8299	-1.20496	1.83944	2.21646
LL0000009508	eif3jb	0.0872635	0.194057	0.829952	-1.20489	4.44828	5.35969
LL0000001393	arntl1a	0.0172915	0.0599069	0.830021	-1.20479	1.4216	1.71272
LL0000021342	pbx1b	0.0140284	0.0511041	0.83003	-1.20478	7.3622	8.8698
LL0000019385	mmaa	0.0439695	0.118508	0.830069	-1.20472	1.24501	1.49989
LL0000022376	ppid	0.00765107	0.0326252	0.830266	-1.20443	4.13517	4.98053
LL0000022472	ppp2r5b	0.0842513	0.189381	0.830428	-1.2042	6.43742	7.75193
LL0000038553	zgc:112356	0.129479	0.257441	0.830474	-1.20413	4.05162	4.87868
LL0000039878	LOC100333482	0.0796089	0.181797	0.830493	-1.2041	1.24772	1.50238
LL0000001828	bcat1	0.140518	0.272271	0.830536	-1.20404	1.28022	1.54144
LL0000001419	arrdc3b	1.40206e-05	0.000221804	0.830818	-1.20363	2.68114	3.22711
LL0000038263	ypel1	0.0443509	0.119284	0.831107	-1.20321	1.35208	1.62685
LL0000029494	stag1b	0.00322352	0.0169693	0.831267	-1.20298	1.27138	1.52945
LL0000001661	ATP9A	0.0518215	0.133525	0.831423	-1.20276	1.78369	2.14535
LL0000005069	ccdc28b	0.000602192	0.0046762	0.831535	-1.2026	2.66541	3.20541
LL0000001498	asphd2	0.00461236	0.0224335	0.831572	-1.20254	1.46198	1.75809
LL0000028292	si:dkeyp-84f3.9	0.277683	0.429988	0.831636	-1.20245	1.59844	1.92204
LL0000009468	ehd3	0.00325269	0.0170758	0.831652	-1.20243	3.23196	3.88619
LL0000021438	PCMTD2 (1 of many)	0.151942	0.287055	0.831674	-1.20239	1.12251	1.3497
LL0000031272	tssc4	0.000293732	0.00267191	0.83172	-1.20233	3.33696	4.01212
LL0000007472	cstf2	0.368772	0.521281	0.831788	-1.20223	1.95164	2.34632
LL0000040278	zgc:114188	1.72103e-06	3.80068e-05	0.831806	-1.2022	1327.34	1595.73
LL0000026192	si:ch73-109d9.1	0.25233	0.40321	0.831946	-1.202	1.2551	1.50864
LL0000000937	ambra1b	0.116943	0.239496	0.832215	-1.20161	1.08906	1.30862
LL0000022799	ptbp2a	0.273124	0.424908	0.832217	-1.20161	1.32418	1.59114
LL0000010830	FQ377603.1	0.000511795	0.00411428	0.832231	-1.20159	1.00902	1.21243
LL0000021094	OSBPL8	0.0710298	0.167512	0.832236	-1.20158	1.50783	1.81178
LL0000023922	rpl34	0.0113288	0.0438517	0.832471	-1.20124	269.159	323.326
LL0000029292	spire1a	0.00764436	0.0326134	0.832626	-1.20102	1.38295	1.66096
LL0000021673	pgrmc1	0.0396833	0.110102	0.832631	-1.20101	1.21086	1.45426
LL0000013565	lcorl	0.000574436	0.00451656	0.832762	-1.20082	3.08552	3.70517
LL0000023340	rcan2	0.328684	0.482111	0.832831	-1.20072	2.31262	2.77682
LL0000021393	pcdh2ab11	0.14719	0.280682	0.833004	-1.20047	1.12105	1.34579
LL0000001708	azin1a	0.00779032	0.033081	0.833012	-1.20046	1.14429	1.37368
LL0000013455	krr1	0.0292328	0.088379	0.833271	-1.20009	1.27475	1.52982
LL0000027848	si:dkey-71h2.2	0.0110426	0.0430381	0.833272	-1.20009	1.14296	1.37166
LL0000024557	sf3b5	0.000526131	0.0042096	0.833273	-1.20009	8.46144	10.1545
LL0000009505	eif3i	0.0802465	0.182815	0.833501	-1.19976	2.77937	3.33457
LL0000003989	CABZ01005379.1	0.110343	0.229487	0.833566	-1.19966	1.06085	1.27266
LL0000039578	znf292b	0.00960938	0.0387044	0.833742	-1.19941	1.24092	1.48838
LL0000008707	dcaf8	0.118751	0.242031	0.834154	-1.19882	1.21261	1.45371
LL0000022137	plk2a	0.0285818	0.0869574	0.834184	-1.19878	1.2462	1.49392
LL0000018433	lsm3	0.000804788	0.00587334	0.834192	-1.19876	5.1995	6.23298
LL0000029496	stag2b	0.00872886	0.0360623	0.834568	-1.19823	3.55968	4.2653
LL0000008980	dlg5a	0.182183	0.325286	0.834699	-1.19804	1.42933	1.71239
LL0000010449	fntb	0.0050345	0.0240579	0.83477	-1.19793	1.92675	2.30812
LL0000011069	gabrb2l	0.112335	0.232144	0.834778	-1.19792	1.03445	1.23919
LL0000009205	drd5a	0.108022	0.226043	0.834844	-1.19783	1.14846	1.37566
LL0000019779	mxd3	0.0579658	0.14491	0.834987	-1.19762	2.7145	3.25094
LL0000021498	pde4bb	0.0113553	0.0439321	0.835058	-1.19752	1.05757	1.26646
LL0000021128	otud3	0.160033	0.297414	0.835125	-1.19743	1.31649	1.57639
LL0000030159	tent5ba	0.187442	0.331461	0.835189	-1.19733	1.15549	1.38351
LL0000028946	smarca5	0.152826	0.288321	0.835212	-1.1973	1.22274	1.46398
LL0000024262	scaper	0.0879665	0.19517	0.835398	-1.19703	1.31833	1.57809
LL0000019370	mllt10	0.00733032	0.0316715	0.835606	-1.19674	1.62176	1.94081
LL0000024241	sbno2a	0.111682	0.231205	0.83583	-1.19641	1.27927	1.53054
LL0000031700	usp13	0.0135056	0.0498292	0.835888	-1.19633	1.31081	1.56817
LL0000013176	kcnk1b	0.0785961	0.180319	0.835906	-1.19631	1.17863	1.41
LL0000031229	tshz3b	0.0330991	0.0964939	0.835916	-1.19629	4.20288	5.02787
LL0000008507	cxxc1a	0.222463	0.372405	0.835945	-1.19625	1.74441	2.08675
LL0000000200	acsbg2	0.0191735	0.0649688	0.836283	-1.19577	3.09251	3.69792
LL0000012748	ing3	0.0466716	0.123847	0.836333	-1.1957	2.04244	2.44214
LL0000027305	si:dkey-23i12.5	0.402142	0.550774	0.836445	-1.19554	1.48883	1.77995
LL0000018510	macf1a	0.701493	0.787349	0.836448	-1.19553	5.55324	6.63907
LL0000005206	ccsapb	0.263877	0.415045	0.836534	-1.19541	1.89686	2.26753
LL0000024002	rps6kb1b	0.0289762	0.0878775	0.836647	-1.19525	2.28189	2.72743
LL0000000456	agbl5	0.0898857	0.198301	0.836658	-1.19523	1.14948	1.3739
LL0000029372	srgap3	0.0967029	0.208642	0.836737	-1.19512	11.528	13.7773
LL0000021214	pag1	0.514841	0.646784	0.836825	-1.19499	2.26128	2.70222
LL0000031501	ube2z	0.00832648	0.0348713	0.836876	-1.19492	1.41919	1.69581
LL0000009067	dnajc17	0.0721187	0.169374	0.837003	-1.19474	1.18137	1.41143
LL0000018834	med21	0.0471146	0.124806	0.837102	-1.1946	2.79301	3.33653
LL0000023975	rps2	0.000109437	0.00122342	0.837104	-1.1946	1183.96	1414.35
LL0000020585	nr2f5	0.265703	0.417187	0.837225	-1.19442	1.29154	1.54265
LL0000025020	si:ch211-128m15.3	0.0167009	0.0584751	0.837256	-1.19438	1.24213	1.48357
LL0000021513	pde8a	0.0541712	0.13782	0.837458	-1.19409	1.06443	1.27103
LL0000012809	ints8	0.178862	0.320841	0.83754	-1.19397	1.18297	1.41244
LL0000024453	senp3a	0.0488543	0.127907	0.837588	-1.1939	1.43002	1.70731
LL0000018710	matr3l1.1	0.000233174	0.00222155	0.837806	-1.19359	5.77279	6.89037
LL0000005187	ccnt2b	0.00193025	0.0115428	0.837922	-1.19343	1.85948	2.21916
LL0000012697	ilkap	0.0142863	0.0518461	0.837966	-1.19337	1.3817	1.64888
LL0000008911	dhx38	0.0329896	0.0963215	0.838017	-1.19329	1.78125	2.12555
LL0000025707	si:ch211-22i13.2	0.166459	0.305491	0.838145	-1.19311	2.72622	3.25269
LL0000013132	kcnh7	7.06669e-05	0.000852353	0.838385	-1.19277	2.07408	2.47389
LL0000018653	mapkapk5	0.180368	0.322761	0.838431	-1.1927	1.12325	1.33971
LL0000031566	uggt2	0.0221938	0.0722845	0.838627	-1.19242	1.14278	1.36267
LL0000024517	serpinh1b	0.00298193	0.0159838	0.838635	-1.19241	1.0093	1.20351
LL0000001258	arhgap1	0.00686557	0.0303069	0.838654	-1.19239	1.8677	2.22703
LL0000032821	XLOC_005199	0.00757869	0.0324328	0.8387	-1.19232	1.0864	1.29534
LL0000031868	vldlr	0.000235593	0.00223762	0.83884	-1.19212	2.02913	2.41897
LL0000038407	zfand2a	0.224563	0.374687	0.838851	-1.19211	1.74501	2.08024
LL0000022665	prpf4ba	0.0210021	0.0695761	0.838872	-1.19208	3.12183	3.72146
LL0000018722	mbd3b	0.039349	0.109373	0.838882	-1.19206	14.2961	17.0419
LL0000022723	psd2	0.0232859	0.0749801	0.838972	-1.19194	1.50811	1.79757
LL0000007987	CU467861.1	0.0129543	0.0483554	0.83923	-1.19157	1.08746	1.29578
LL0000010027	fam177a1	0.0539334	0.137437	0.839321	-1.19144	2.96508	3.53271
LL0000023769	rnf14	0.00681116	0.0301617	0.839364	-1.19138	1.11385	1.32701
LL0000014248	LOC100534832	0.00161578	0.0100622	0.839423	-1.19129	1.05431	1.256
LL0000005944	cntn3b	0.00217958	0.0126504	0.839433	-1.19128	1.53436	1.82785
LL0000020676	nt5dc2	0.068163	0.163194	0.839454	-1.19125	1.08825	1.29638
LL0000038421	zfpm1	0.153784	0.289561	0.839477	-1.19122	1.09118	1.29984
LL0000005665	chst12a	0.0742009	0.172569	0.839998	-1.19048	1.4302	1.70263
LL0000020251	nfe2l2a	0.0956805	0.207168	0.840033	-1.19043	1.14911	1.36793
LL0000030697	tmtc4	0.0103969	0.0412046	0.840043	-1.19042	1.38275	1.64604
LL0000003518	BX855614.1	0.00472276	0.0228622	0.840097	-1.19034	1.27148	1.51349
LL0000022859	ptmaa	0.00484786	0.0233412	0.840139	-1.19028	2979.14	3546.01
LL0000009512	eif3s6ip	0.00230745	0.0132317	0.84017	-1.19023	18.1327	21.5822
LL0000029653	sulf2a	0.154508	0.290251	0.840189	-1.19021	1.091	1.29851
LL0000023747	rnd1a	0.0882346	0.195562	0.840233	-1.19015	2.12718	2.53166
LL0000018845	med6	0.00739512	0.0318524	0.840535	-1.18972	2.03322	2.41895
LL0000010204	fbxo28	0.278656	0.430883	0.840701	-1.18948	1.25387	1.49146
LL0000024644	sh3glb1b	0.0645308	0.1567	0.840896	-1.18921	1.38845	1.65115
LL0000021195	pabpc1a	2.46436e-05	0.000357988	0.841216	-1.18875	451.571	536.807
LL0000024251	scaf4a	0.0400389	0.110652	0.841305	-1.18863	1.42586	1.69482
LL0000012219	hnrnpl2	0.0104275	0.0412831	0.841351	-1.18856	2.93377	3.48698
LL0000024247	sc:d217	0.14642	0.279873	0.84192	-1.18776	1.14915	1.36492
LL0000001007	ankib1a	0.0158829	0.0563946	0.841974	-1.18768	1.24029	1.47307
LL0000005653	chrnb2b	0.0790702	0.181064	0.841986	-1.18767	1.19185	1.41552
LL0000030026	tbcelb	0.0293339	0.0886281	0.842221	-1.18734	1.64102	1.94844
LL0000038609	zgc:113348	0.000315116	0.00280629	0.842413	-1.18707	2.19022	2.59994
LL0000001461	asb2b	0.022507	0.0731036	0.842421	-1.18705	1.20976	1.43606
LL0000022036	pknox2	0.241366	0.3924	0.842445	-1.18702	1.2183	1.44614
LL0000025599	si:ch211-216l23.2	0.0148534	0.0534527	0.842638	-1.18675	2.41404	2.86486
LL0000012174	hmgcl	0.0783382	0.179808	0.842749	-1.18659	1.5149	1.79757
LL0000020416	nme2b.1	4.41507e-05	0.000577663	0.842821	-1.18649	910.533	1080.34
LL0000024341	sde2	0.198797	0.345101	0.842837	-1.18647	1.69404	2.00993
LL0000013377	klhdc4	0.131197	0.259668	0.843085	-1.18612	1.06116	1.25867
LL0000013573	ldb1a	0.0765819	0.17676	0.843115	-1.18608	2.87275	3.40731
LL0000029084	snrpg	0.109448	0.227966	0.843129	-1.18606	3.83656	4.55038
LL0000009006	dmd	0.00543691	0.025479	0.843187	-1.18598	1.11225	1.3191
LL0000004911	carmil2	0.00122667	0.00812921	0.843279	-1.18585	8.53977	10.1269
LL0000009652	enoph1	0.00442558	0.0216629	0.843322	-1.18579	1.96598	2.33123
LL0000023920	rpl31	3.80769e-05	0.000510879	0.843364	-1.18573	1943.36	2304.29
LL0000039577	znf292a	0.0964832	0.208352	0.84337	-1.18572	3.30286	3.91627
LL0000031725	usp42	0.0140082	0.0510791	0.843406	-1.18567	1.58886	1.88386
LL0000023393	reln	0.0774701	0.178244	0.843412	-1.18566	1.21054	1.43529
LL0000031546	uck2a	0.00681697	0.0301787	0.84369	-1.18527	1.76752	2.09499
LL0000029486	st8sia5	0.0251046	0.0789561	0.843795	-1.18512	6.94712	8.23318
LL0000022525	prdm2b	0.00109847	0.0074575	0.84388	-1.185	1.49916	1.77651
LL0000013854	LO018383.1	0.0546647	0.138722	0.844125	-1.18466	1.21118	1.43483
LL0000000759	AL935174.2	0.16345	0.301745	0.844136	-1.18464	1.28438	1.52153
LL0000025611	si:ch211-218d20.15	0.020619	0.0685745	0.844189	-1.18457	1.45993	1.72939
LL0000023253	rb1cc1	0.000870247	0.00625252	0.844244	-1.18449	2.50668	2.96914
LL0000019677	mta3	0.12479	0.250827	0.84425	-1.18448	1.21249	1.43618
LL0000039260	zgc:86896	0.000148876	0.00155937	0.844334	-1.18437	1.23428	1.46184
LL0000021492	pde12	0.0583143	0.145554	0.844342	-1.18435	1.39032	1.64663
LL0000019372	mllt1a	0.267927	0.419085	0.844451	-1.1842	1.25082	1.48122
LL0000039576	znf281b	0.25202	0.403073	0.844503	-1.18413	1.21625	1.44019
LL0000011974	hcfc1b	0.0517312	0.133418	0.844717	-1.18383	1.8228	2.15789
LL0000024647	sh3kbp1	0.00115576	0.00778301	0.844976	-1.18347	1.62145	1.91893
LL0000005369	cdk5rap2	0.00237818	0.0135386	0.845124	-1.18326	1.76264	2.08566
LL0000028179	si:dkeyp-44a8.2	0.229932	0.380398	0.845188	-1.18317	1.69608	2.00674
LL0000013761	LO017650.1	0.0825484	0.186448	0.845632	-1.18255	1.05994	1.25343
LL0000013679	limk2	0.276229	0.428213	0.845684	-1.18248	1.21724	1.43936
LL0000000543	akap8l	0.000196689	0.00193673	0.845872	-1.18221	5.42245	6.41049
LL0000001970	bnip3la	0.000656855	0.00500153	0.845954	-1.1821	3.06687	3.62534
LL0000018618	map4l	0.310738	0.464102	0.845995	-1.18204	11.374	13.4445
LL0000030082	tcf3b	0.00526589	0.0248451	0.846344	-1.18155	2.14003	2.52855
LL0000031707	usp22	0.00244856	0.0138589	0.846393	-1.18148	2.83464	3.34908
LL0000025586	si:ch211-215a10.4	0.332406	0.485869	0.846396	-1.18148	1.28433	1.51741
LL0000027939	si:dkey-7l6.3	0.190552	0.335446	0.846568	-1.18124	1.1217	1.325
LL0000013106	kcnc1a	0.000960391	0.00676345	0.846584	-1.18122	3.2839	3.879
LL0000011654	gpr85	0.0113857	0.044005	0.846683	-1.18108	9.20157	10.8678
LL0000012225	hnrnpul1l	1.67976e-05	0.000257697	0.847037	-1.18059	6.43741	7.59992
LL0000021131	otud5b	0.0483038	0.126944	0.847188	-1.18038	2.61682	3.08883
LL0000029919	taf15	0.0235021	0.0754377	0.847399	-1.18008	3.62869	4.28215
LL0000013539	larp6a	0.0787591	0.180503	0.847416	-1.18006	3.01444	3.55721
LL0000004257	CABZ01061349.1	0.095933	0.207626	0.847524	-1.17991	1.14877	1.35544
LL0000009318	dyrk1aa	0.0569741	0.143025	0.847868	-1.17943	1.34615	1.58769
LL0000029483	st8sia2	0.0881808	0.195512	0.847962	-1.1793	1.03252	1.21765
LL0000010124	fam98b	0.32119	0.474473	0.848024	-1.17921	1.28615	1.51664
LL0000031461	ubc	4.80823e-05	0.000620603	0.848098	-1.17911	2325.39	2741.9
LL0000020840	ola1	0.0280674	0.0859008	0.848186	-1.17899	15.0193	17.7075
LL0000008674	dapk1	0.174226	0.315016	0.848206	-1.17896	1.09072	1.28592
LL0000039528	znf1152	0.109254	0.22778	0.848334	-1.17878	1.31332	1.54812
LL0000008442	cux1a	0.385538	0.536105	0.848753	-1.1782	2.47245	2.91304
LL0000001053	ankrd55	0.126481	0.253293	0.848971	-1.1779	1.17956	1.38939
LL0000032148	wu:fe05a04	0.0848856	0.190516	0.848979	-1.17789	1.28365	1.51199
LL0000029154	sorbs2a	0.107506	0.225303	0.849005	-1.17785	2.50819	2.95427
LL0000039804	fbxo11b	0.0855635	0.191559	0.849253	-1.17751	1.98003	2.3315
LL0000039417	znf1035	0.591407	0.705919	0.849344	-1.17738	3.29946	3.88471
LL0000013013	jakmip2	0.00880071	0.0362807	0.849463	-1.17721	7.67343	9.03327
LL0000011412	glulb	0.129514	0.257445	0.849545	-1.1771	1.09529	1.28927
LL0000018807	mdm1	0.1061	0.223121	0.849585	-1.17704	1.11916	1.3173
LL0000023824	rnf38	0.0031913	0.0168519	0.849674	-1.17692	2.61234	3.07452
LL0000020770	nus1	0.0849466	0.190597	0.849675	-1.17692	1.59186	1.8735
LL0000001805	baz1b	0.0127653	0.0478839	0.849735	-1.17684	3.11138	3.66158
LL0000010256	fer	0.01924	0.0650749	0.849768	-1.17679	1.67477	1.97086
LL0000029368	srfbp1	0.015283	0.0546583	0.8501	-1.17633	1.50342	1.76852
LL0000035504	XLOC_026010	0.041197	0.113029	0.850233	-1.17615	1.08601	1.27731
LL0000009049	dnajb1a	0.240834	0.391702	0.85026	-1.17611	1.84716	2.17246
LL0000040150	si:ch1073-284b18.2	0.197486	0.343516	0.850535	-1.17573	1.15026	1.35239
LL0000027833	si:dkey-6e2.2	0.0350703	0.100533	0.850572	-1.17568	1.50575	1.77028
LL0000000909	alkbh7	0.174387	0.315134	0.850669	-1.17555	1.09032	1.28172
LL0000029423	ssh1b	0.00962645	0.0387543	0.850803	-1.17536	1.08294	1.27284
LL0000001696	avl9	0.127267	0.254334	0.85082	-1.17534	1.28279	1.50772
LL0000005717	cited2	0.12102	0.245347	0.851096	-1.17496	1.31882	1.54956
LL0000029913	tada3l	0.012056	0.0458763	0.851281	-1.1747	2.1486	2.52396
LL0000022662	prpf39	0.0669685	0.161221	0.851333	-1.17463	1.46657	1.72268
LL0000020010	nbas	0.124081	0.249896	0.851334	-1.17463	1.39211	1.63521
LL0000001313	arhgef1b	0.153421	0.289062	0.851355	-1.1746	1.06302	1.24862
LL0000039407	znf1024	0.328404	0.481916	0.851385	-1.17456	1.39583	1.63948
LL0000025868	si:ch211-255p10.4	0.0134624	0.0497179	0.851439	-1.17448	1.72065	2.02088
LL0000022956	pwp1	0.020848	0.0691704	0.851543	-1.17434	1.27644	1.49897
LL0000031514	ubl7b	0.00900527	0.036895	0.851573	-1.1743	2.91067	3.41799
LL0000019007	mibp2	0.000129575	0.00139941	0.851634	-1.17421	18.1772	21.3439
LL0000031271	tsr3	0.00898116	0.0368403	0.851683	-1.17415	1.11294	1.30676
LL0000018356	lrrc24	0.28475	0.436915	0.85169	-1.17414	1.21525	1.42686
LL0000012096	hiat1a	0.012049	0.0458614	0.851873	-1.17388	1.24535	1.4619
LL0000024236	sbf1	0.00369176	0.0187973	0.852072	-1.17361	1.2744	1.49564
LL0000028958	smarcd3b	0.000508987	0.00409965	0.852135	-1.17352	1.53286	1.79885
LL0000029176	sowahcb	0.0197286	0.0663348	0.852186	-1.17345	3.22352	3.78264
LL0000021444	pcnx2	0.0319434	0.0942211	0.85226	-1.17335	3.38649	3.97354
LL0000028922	slkb	0.163879	0.302283	0.852366	-1.1732	1.38917	1.62978
LL0000023678	ric8a	0.00152939	0.00966591	0.852377	-1.17319	2.02441	2.37501
LL0000004479	CABZ01078737.1	0.0953393	0.206634	0.852385	-1.17318	1.00906	1.18381
LL0000005503	cfap298	0.000166259	0.00169951	0.852473	-1.17306	1.27061	1.49049
LL0000031206	trrap	0.0168989	0.0589744	0.852631	-1.17284	1.2781	1.49901
LL0000038807	zgc:158517	0.00721531	0.031369	0.85287	-1.17251	1.14448	1.34192
LL0000011354	gkap1	0.081891	0.185594	0.853072	-1.17223	3.83094	4.49076
LL0000007325	crkl	0.121218	0.245618	0.85311	-1.17218	1.1177	1.31015
LL0000030277	thoc2	0.0293096	0.0885721	0.853209	-1.17205	4.76304	5.58249
LL0000027499	si:dkey-280e21.3	0.000756732	0.00560053	0.85323	-1.17202	5.03249	5.89817
LL0000002764	BX465862.3	0.103721	0.219568	0.853258	-1.17198	1.24676	1.46118
LL0000009130	DOCK4 (1 of many)	0.0085638	0.0355341	0.853396	-1.17179	2.08547	2.44373
LL0000022998	qrich1	0.00896773	0.0368202	0.853642	-1.17145	1.20583	1.41257
LL0000000996	ank3b	0.288317	0.440605	0.85365	-1.17144	14.4047	16.8742
LL0000016953	LOC108192079	0.293369	0.446096	0.8537	-1.17137	1.32077	1.54711
LL0000011801	gsna	0.337395	0.490774	0.853756	-1.17129	1.28692	1.50736
LL0000029091	snu13b	0.287057	0.439516	0.853909	-1.17108	1.21377	1.42142
LL0000033182	XLOC_008233	0.169555	0.309242	0.853992	-1.17097	1.06275	1.24445
LL0000024688	shoc2	0.00277456	0.0151702	0.854084	-1.17084	5.59612	6.55219
LL0000000965	anapc13	0.180676	0.323161	0.854201	-1.17068	2.2412	2.62374
LL0000003948	ca4a	0.17916	0.321165	0.854205	-1.17068	1.09236	1.27881
LL0000012190	hmox2b	0.109196	0.227752	0.854244	-1.17063	1.21186	1.41864
LL0000009958	fam102bb	0.000343011	0.00300223	0.854269	-1.17059	2.9761	3.48379
LL0000000255	ada	0.0376989	0.105923	0.854432	-1.17037	1.19348	1.39681
LL0000023141	radil	0.102948	0.218385	0.854446	-1.17035	1.05927	1.23971
LL0000021730	pho	0.20178	0.348351	0.854449	-1.17034	1.32066	1.54563
LL0000022813	ptenb	0.00957985	0.0386278	0.854523	-1.17024	2.912	3.40775
LL0000009142	dok4	0.607242	0.717923	0.854614	-1.17012	2.09183	2.44769
LL0000028291	si:dkeyp-84f3.5	0.228562	0.37896	0.854706	-1.16999	1.24778	1.45989
LL0000031335	ttn.1	0.16476	0.303393	0.85475	-1.16993	1.06159	1.24199
LL0000022514	prdm10	0.145062	0.27814	0.854873	-1.16976	1.31832	1.54213
LL0000039371	zmp:0000001228	0.123082	0.248374	0.854927	-1.16969	1.14716	1.34183
LL0000012801	ints14	0.0997271	0.213211	0.854946	-1.16966	1.05895	1.23862
LL0000013517	lamp1a	0.145679	0.279015	0.85516	-1.16937	1.21235	1.41768
LL0000021798	pik3ca	0.002465	0.0139168	0.855339	-1.16913	1.41571	1.65515
LL0000001928	bloc1s4	0.196206	0.341973	0.855656	-1.16869	1.73986	2.03336
LL0000008706	dcaf7	1.65185e-07	4.70086e-06	0.855762	-1.16855	25.0283	29.2467
LL0000030797	tns3.2	0.231995	0.382368	0.85578	-1.16852	1.15165	1.34573
LL0000032043	wdr82	0.022107	0.0720979	0.855917	-1.16834	1.63059	1.90508
LL0000013600	leng8	0.410286	0.557729	0.855967	-1.16827	1.59893	1.86798
LL0000029722	swt1	0.000970489	0.0067949	0.855999	-1.16823	1.38528	1.61832
LL0000010253	fem1c	0.00252077	0.0141783	0.856223	-1.16792	2.08205	2.43167
LL0000007453	cspg5a	0.00965828	0.0388415	0.856232	-1.16791	60.2037	70.3124
LL0000013063	kars	0.0679356	0.162726	0.856311	-1.1678	1.54473	1.80393
LL0000022507	praf2	0.0716437	0.168621	0.856351	-1.16774	2.42198	2.82826
LL0000005970	cog4	0.0244462	0.0774596	0.856547	-1.16748	1.20763	1.40989
LL0000003034	BX539313.1	0.195165	0.340702	0.856574	-1.16744	1.26028	1.4713
LL0000029533	steap2	0.0423893	0.115286	0.857082	-1.16675	1.17723	1.37354
LL0000024940	si:ch211-113e8.10	0.144611	0.277445	0.857216	-1.16657	1.35218	1.57741
LL0000020471	nop16	0.073469	0.171558	0.857234	-1.16654	1.35342	1.57882
LL0000036791	XLOC_035513	0.283525	0.436126	0.857236	-1.16654	1.47746	1.72352
LL0000019595	mrps31	0.0446237	0.119745	0.857256	-1.16651	1.72269	2.00955
LL0000012232	homer3b	0.133238	0.262521	0.857277	-1.16648	1.06356	1.24062
LL0000030843	tox4b	0.0725463	0.170039	0.857408	-1.16631	1.20889	1.40993
LL0000024064	rspry1	0.206677	0.354176	0.857515	-1.16616	1.11989	1.30598
LL0000009894	extl3	0.0572416	0.143522	0.857609	-1.16603	1.11613	1.30145
LL0000028953	smarcc1b	0.0533553	0.136447	0.857713	-1.16589	1.38396	1.61355
LL0000022787	psmg2	0.270193	0.421594	0.857927	-1.1656	1.35518	1.5796
LL0000023704	riok3	0.18682	0.330975	0.857957	-1.16556	1.08818	1.26834
LL0000023390	relch	0.000612488	0.00473687	0.85796	-1.16555	1.45065	1.69081
LL0000013243	kdm3b	0.083631	0.188343	0.85799	-1.16552	1.77964	2.0742
LL0000030132	tecpr2	0.222884	0.372906	0.858075	-1.1654	1.21338	1.41408
LL0000005602	chmp1a	0.104267	0.22048	0.858134	-1.16532	1.63999	1.91111
LL0000039629	znf593	0.234821	0.38511	0.858451	-1.16489	1.62167	1.88907
LL0000004312	CABZ01066921.1	0.128221	0.255673	0.858836	-1.16437	1.12374	1.30844
LL0000006794	CR749167.2	0.158003	0.294642	0.858938	-1.16423	1.11726	1.30074
LL0000004718	CABZ01117348.1	0.000202473	0.00198728	0.858997	-1.16415	4.65059	5.41398
LL0000024456	senp6a	0.120951	0.245273	0.85901	-1.16413	1.39138	1.61975
LL0000005276	cdc25b	0.160432	0.297757	0.859184	-1.16389	1.08807	1.2664
LL0000029966	tardbpl	0.123588	0.24913	0.859259	-1.16379	3.82189	4.44788
LL0000023198	raph1b	0.274335	0.426316	0.85934	-1.16368	1.43201	1.6664
LL0000006814	CR751227.1	0.0814301	0.184933	0.859342	-1.16368	1.24537	1.44921
LL0000021243	pan3	0.0395387	0.10976	0.859347	-1.16367	1.14447	1.33179
LL0000005410	cebpz	0.287607	0.440162	0.859352	-1.16367	1.18718	1.38148
LL0000012529	igf1rb	0.257009	0.407535	0.859414	-1.16358	1.78916	2.08184
LL0000009115	dnmt3ba	0.0940971	0.204638	0.859443	-1.16354	1.08806	1.26601
LL0000013035	josd2	0.00532552	0.0250414	0.859552	-1.1634	2.47138	2.8752
LL0000002500	BX294160.1	0.00283939	0.0154308	0.85958	-1.16336	1.00878	1.17358
LL0000002096	bud31	0.00331185	0.0172736	0.859593	-1.16334	30.4597	35.435
LL0000020422	nme7	0.017474	0.0604157	0.859678	-1.16323	1.21119	1.40889
LL0000022801	ptbp3	0.000362928	0.0031495	0.859757	-1.16312	3.85864	4.48806
LL0000005293	cdc42ep4a	0.272173	0.423984	0.859776	-1.16309	1.79684	2.0899
LL0000022760	psmc4	0.0633406	0.154628	0.859808	-1.16305	9.16014	10.6537
LL0000023664	rhot1a	0.428095	0.571967	0.859938	-1.16287	1.35783	1.57898
LL0000024483	serbp1a	2.5713e-05	0.000370005	0.86006	-1.16271	180.26	209.59
LL0000038320	zbtb39	0.192423	0.337536	0.860453	-1.16218	1.08873	1.2653
LL0000003869	bzw1a	0.00324168	0.0170355	0.860498	-1.16212	9.72445	11.301
LL0000009307	dync1i2b	0.0161601	0.0570737	0.860631	-1.16194	1.72944	2.0095
LL0000004604	CABZ01087560.1	0.011303	0.0437963	0.860733	-1.1618	1.631	1.8949
LL0000004130	CABZ01044277.1	0.181997	0.325029	0.860734	-1.1618	1.06294	1.23492
LL0000029079	snrpd2	3.63779e-06	7.12727e-05	0.860754	-1.16177	20.051	23.2947
LL0000018843	med31	0.0278996	0.0855288	0.860958	-1.1615	3.67365	4.26693
LL0000023984	rps27.2	0.000213589	0.00206441	0.860987	-1.16146	433.398	503.374
LL0000020115	ndufa4l	0.02007	0.0671431	0.861005	-1.16143	101.105	117.426
LL0000025801	si:ch211-244c8.4	0.012198	0.0462398	0.861044	-1.16138	1.62858	1.8914
LL0000022371	pphln1	0.0575446	0.14414	0.861103	-1.1613	1.30945	1.52066
LL0000009865	exoc1	0.065234	0.157938	0.861253	-1.1611	2.2163	2.57335
LL0000023274	rbm14a	0.179769	0.32203	0.861434	-1.16086	1.55235	1.80206
LL0000022231	pnrc1	0.159889	0.297218	0.861454	-1.16083	1.03406	1.20037
LL0000001121	ap1m2	0.267038	0.418289	0.861587	-1.16065	1.37609	1.59716
LL0000022959	pwwp2b	0.40815	0.555994	0.861625	-1.1606	3.6712	4.26079
LL0000004465	CABZ01078055.1	0.132583	0.261639	0.86176	-1.16042	1.24739	1.44749
LL0000038401	zeb1a	0.0210511	0.069678	0.861777	-1.16039	2.2858	2.65243
LL0000027121	si:dkey-217l24.1	0.0710063	0.167489	0.861825	-1.16033	1.21209	1.40642
LL0000018780	mcmbp	0.0784248	0.17998	0.861834	-1.16032	1.08679	1.26103
LL0000024712	si:busm1-57f23.1	0.159	0.296032	0.861859	-1.16028	1.03376	1.19946
LL0000039205	zgc:66427	0.123603	0.24913	0.862461	-1.15947	1.11792	1.29619
LL0000029999	tbc1d15	0.0966921	0.208642	0.862536	-1.15937	1.00872	1.16948
LL0000023648	rhoac	1.68588e-07	4.77466e-06	0.862642	-1.15923	14.1355	16.3863
LL0000028397	si:zfos-80g12.1	0.214993	0.363805	0.862666	-1.1592	1.60182	1.85682
LL0000005725	ckba	0.0545054	0.138446	0.862708	-1.15914	1.24602	1.44431
LL0000030234	tgfbrap1	0.415451	0.561702	0.86281	-1.159	1.29375	1.49947
LL0000024298	scn3b	0.265846	0.417324	0.863045	-1.15869	1.16029	1.34441
LL0000005354	cdk17	0.00332208	0.0173092	0.863048	-1.15868	1.57623	1.82635
LL0000030842	tox4a	0.00150856	0.00956193	0.863156	-1.15854	1.41501	1.63934
LL0000006097	cox16	0.158492	0.295339	0.863476	-1.15811	1.18126	1.36803
LL0000005662	chst1	0.00500654	0.0239543	0.863586	-1.15796	1.38497	1.60374
LL0000024492	serinc5	0.117361	0.24008	0.863742	-1.15775	2.05463	2.37875
LL0000024259	scamp5a	0.038128	0.106709	0.863988	-1.15742	4.52398	5.23616
LL0000030523	tmem178	0.0167168	0.0584991	0.864086	-1.15729	1.58517	1.8345
LL0000011151	gas2l1	0.0113596	0.0439378	0.864122	-1.15724	1.14257	1.32224
LL0000001769	bada	0.34928	0.502561	0.864643	-1.15655	1.92911	2.23111
LL0000026339	si:ch73-233f7.7	0.202037	0.348653	0.864803	-1.15633	1.09172	1.26239
LL0000006065	cops8	0.238254	0.389203	0.865029	-1.15603	2.63814	3.04977
LL0000005003	cbx6b	0.0167061	0.0584751	0.865215	-1.15578	1.38103	1.59617
LL0000018918	mex3b	0.0787945	0.180558	0.86538	-1.15556	4.76342	5.50443
LL0000039574	znf280d	0.318852	0.472161	0.865619	-1.15524	1.69348	1.95638
LL0000038411	zfand5b	0.0529276	0.135643	0.865659	-1.15519	8.37997	9.68044
LL0000028858	slc7a14a	6.58718e-05	0.000804036	0.865697	-1.15514	2.11802	2.44661
LL0000022272	polr2a	0.235969	0.386525	0.865788	-1.15502	1.43137	1.65326
LL0000028712	slc35e1	0.0078732	0.0333384	0.865823	-1.15497	1.45665	1.68238
LL0000024410	selenot1a	0.0129815	0.0484113	0.865829	-1.15496	15.3275	17.7027
LL0000025182	si:ch211-155e24.3	0.0325272	0.095211	0.865829	-1.15496	1.72766	1.99538
LL0000030974	traf3ip1	0.2513	0.402132	0.865873	-1.1549	1.32104	1.52567
LL0000039387	znf1001	0.00976428	0.0392056	0.865916	-1.15485	1.05699	1.22066
LL0000011136	ganc	0.00814361	0.0342556	0.866164	-1.15452	1.00857	1.16441
LL0000031341	ttyh2	0.321342	0.474513	0.866251	-1.1544	1.21564	1.40334
LL0000005895	cnksr2b	0.00935059	0.0378933	0.866263	-1.15438	1.20683	1.39314
LL0000001352	arl15b	0.0436079	0.117866	0.866291	-1.15435	1.11457	1.2866
LL0000030031	tbl1xr1a	0.00125323	0.00826935	0.866386	-1.15422	3.2584	3.76091
LL0000010791	FP243382.1	0.00360897	0.0184703	0.866464	-1.15412	1.00858	1.16402
LL0000019316	mir7a-1	0.224602	0.374687	0.86664	-1.15388	1.21301	1.39967
LL0000018309	lrch3	0.157117	0.2936	0.866814	-1.15365	1.14572	1.32176
LL0000039314	zmiz1a	0.323034	0.475954	0.866824	-1.15364	3.4695	4.00254
LL0000029317	spred2a	0.060463	0.149441	0.866886	-1.15355	1.82724	2.10783
LL0000018375	lrrc47	0.471956	0.610191	0.867029	-1.15336	1.36017	1.56878
LL0000007076	CR848812.1	0.186233	0.330164	0.867078	-1.1533	1.52163	1.75489
LL0000005004	cbx7a	0.0113379	0.0438758	0.867212	-1.15312	1.61036	1.85694
LL0000030559	tmem218	0.245392	0.396507	0.867445	-1.15281	1.12044	1.29165
LL0000008777	ddx24	0.110448	0.229561	0.867735	-1.15243	1.05927	1.22073
LL0000008838	deptor	0.283299	0.435902	0.867858	-1.15226	1.18267	1.36274
LL0000020069	ncoa1	0.206747	0.354244	0.867886	-1.15223	1.0878	1.25339
LL0000001897	bicd1a	0.00813055	0.0342101	0.867946	-1.15215	1.724	1.9863
LL0000021416	pcdh7b	0.00322224	0.0169684	0.86796	-1.15213	26.5809	30.6246
LL0000022083	plch1	0.0306566	0.0913779	0.86802	-1.15205	1.03054	1.18723
LL0000004516	CABZ01080375.1	0.173483	0.314269	0.868143	-1.15188	1.03365	1.19064
LL0000021755	pias4a	0.000545992	0.0043435	0.868284	-1.1517	2.83047	3.25984
LL0000026323	si:ch73-221f6.4	0.137626	0.2682	0.868382	-1.15157	1.03267	1.18918
LL0000019005	mib2	0.135428	0.265199	0.868398	-1.15155	1.03252	1.18899
LL0000004856	camsap1b	0.147267	0.280682	0.868406	-1.15154	1.1179	1.2873
LL0000031256	tspan4a	0.00306467	0.0163186	0.868547	-1.15135	1.67296	1.92616
LL0000001119	ap1g2	0.0308392	0.0917611	0.868584	-1.1513	1.11327	1.28171
LL0000004753	cacna2d2a	0.211999	0.360747	0.86863	-1.15124	2.31	2.65936
LL0000029081	snrpd3l	0.0392741	0.109264	0.86865	-1.15121	8.07844	9.3
LL0000006077	coq8a	0.00285765	0.0154696	0.868792	-1.15102	1.0834	1.24702
LL0000005216	cct8	0.00192504	0.0115272	0.868808	-1.151	3.33473	3.83828
LL0000029153	sorbs1	0.319794	0.473051	0.86889	-1.15089	1.18324	1.36179
LL0000039083	zgc:175284	0.0743448	0.17277	0.868963	-1.1508	1.42791	1.64323
LL0000030811	tomm34	0.21221	0.360975	0.869011	-1.15073	1.06213	1.22222
LL0000038379	zdhhc16b	0.0769961	0.177447	0.86912	-1.15059	1.03598	1.19198
LL0000006934	CR788316.3	0.145083	0.27814	0.869267	-1.15039	1.2149	1.39762
LL0000022490	ppp4r3b	0.00998423	0.0399108	0.869366	-1.15026	1.53904	1.7703
LL0000039064	zgc:174906	0.0249466	0.0786537	0.86938	-1.15025	1.1434	1.3152
LL0000001395	arntl2	0.496365	0.631384	0.869643	-1.1499	1.36558	1.57028
LL0000022544	prep	0.15069	0.285285	0.86997	-1.14946	1.03486	1.18953
LL0000031680	uros	0.00012481	0.00136532	0.870131	-1.14925	3.2552	3.74104
LL0000019547	mrpl3	0.00213722	0.012447	0.870153	-1.14922	1.3403	1.54031
LL0000012542	igfbp2b	0.170501	0.310486	0.870172	-1.1492	1.08783	1.25013
LL0000039587	znf362a	0.0857538	0.191788	0.870331	-1.14899	1.20973	1.38997
LL0000013241	kdm2ba	0.00903762	0.0369641	0.870413	-1.14888	6.9933	8.03446
LL0000015406	LOC101886876	0.101946	0.216663	0.870466	-1.14881	1.41972	1.63098
LL0000026194	si:ch73-109d9.3	0.00260924	0.0145103	0.870498	-1.14877	1.53791	1.7667
LL0000030478	tmem136a	0.147296	0.280682	0.870709	-1.14849	1.03235	1.18565
LL0000039389	znf1003	0.0123063	0.0465507	0.87077	-1.14841	1.00854	1.15822
LL0000012474	ier2a	0.397046	0.546193	0.870782	-1.14839	2.28117	2.61968
LL0000021381	pcdh1g32	0.0130543	0.0486455	0.87081	-1.14836	1.08614	1.24727
LL0000012082	hgs	0.0213629	0.0703054	0.870816	-1.14835	2.40876	2.76609
LL0000039382	zmynd11	0.00544014	0.0254863	0.870821	-1.14834	3.85972	4.43228
LL0000024821	si:ch1073-322p19.1	0.12237	0.247329	0.870955	-1.14816	1.05886	1.21575
LL0000011964	hbp1	0.374032	0.525604	0.871053	-1.14804	1.22762	1.40936
LL0000027987	si:dkey-86e18.1	0.27508	0.426866	0.871087	-1.14799	1.1205	1.28632
LL0000039984, LL0000034910	LOC108179085	0.0981266	0.210673	0.871211	-1.14783	1.05122	1.20661
LL0000001680	atxn3	0.000441899	0.00368217	0.871259	-1.14776	1.16921	1.34198
LL0000019633	msgn1	0.166509	0.305509	0.871559	-1.14737	1.05987	1.21607
LL0000009445	efs	0.0854293	0.191343	0.871585	-1.14733	1.20815	1.38615
LL0000012468	idh3b	0.0727883	0.170378	0.87167	-1.14722	1.38553	1.58952
LL0000022211	pnkd	0.0352528	0.100886	0.871711	-1.14717	1.03058	1.18225
LL0000005165	ccnc	0.192941	0.338068	0.871835	-1.14701	1.12387	1.28908
LL0000024786	si:ch1073-184j22.1	0.154501	0.290251	0.871893	-1.14693	1.14873	1.31752
LL0000012999	jade1	0.127325	0.254417	0.871947	-1.14686	1.3891	1.5931
LL0000031431	u2af1	7.73388e-05	0.000917168	0.871947	-1.14686	10.2094	11.7087
LL0000007848	CU179656.2	0.181325	0.324018	0.871951	-1.14685	1.03351	1.18529
LL0000028106	si:dkeyp-115e12.6	0.00233797	0.0133766	0.872	-1.14679	1.05532	1.21023
LL0000008845	desi2	0.000851653	0.00613913	0.872051	-1.14672	2.08836	2.39477
LL0000001389	armh3	0.179679	0.321934	0.872229	-1.14649	1.46911	1.68431
LL0000021083	osbp2	0.103549	0.219296	0.872252	-1.14646	1.24405	1.42625
LL0000023876	rpa3	0.18927	0.333921	0.872404	-1.14626	1.03416	1.18542
LL0000019714	mtmr1a	0.0479452	0.126262	0.87253	-1.14609	1.50719	1.72738
LL0000022666	prpf4bb	0.0211621	0.0699994	0.872661	-1.14592	4.01973	4.6063
LL0000000148	acbd5a	0.499195	0.633876	0.872725	-1.14584	1.36296	1.56173
LL0000024698	shrprbck1r	0.224348	0.374534	0.872739	-1.14582	1.08837	1.24707
LL0000009359	eci1	0.0759973	0.175777	0.87275	-1.1458	1.38803	1.59041
LL0000027033	si:dkey-1h24.2	0.0757398	0.175425	0.872805	-1.14573	1.00868	1.15568
LL0000009683	ep400	0.0603932	0.149317	0.872835	-1.14569	1.46366	1.6769
LL0000023999	rps6ka5	0.00120957	0.00804728	0.872842	-1.14568	1.49319	1.71072
LL0000021536	pdik1l	0.264896	0.416233	0.872889	-1.14562	1.4687	1.68258
LL0000001687	aup1	0.511002	0.64368	0.8729	-1.14561	1.40132	1.60536
LL0000003946	ca16b	0.422021	0.567523	0.873252	-1.14514	1.22417	1.40185
LL0000030715	tnfaip2a	0.0177992	0.0612905	0.873254	-1.14514	1.58948	1.82018
LL0000002052	btbd3a	0.115793	0.237618	0.873259	-1.14514	1.1152	1.27705
LL0000011646	gpr63	0.214156	0.362747	0.873337	-1.14503	1.43359	1.64151
LL0000023189	rapgef1b	0.199724	0.345974	0.873365	-1.145	1.14739	1.31376
LL0000022462	ppp2r2aa	0.493437	0.628969	0.873536	-1.14477	1.36442	1.56196
LL0000034791	XLOC_019975	0.00774753	0.0329432	0.873567	-1.14473	1.20327	1.37743
LL0000013303	kif21b	0.2343	0.384863	0.873861	-1.14435	1.43257	1.63936
LL0000001016	ankrd10b	6.52195e-05	0.000797348	0.873878	-1.14432	1.60972	1.84204
LL0000000018	aarsd1	0.317064	0.470268	0.873922	-1.14427	1.18178	1.35227
LL0000001360	arl4ab	0.197285	0.343344	0.873937	-1.14425	1.03417	1.18335
LL0000022455	ppp1r9ba	0.0233221	0.0750641	0.873996	-1.14417	1.72911	1.97839
LL0000028520	slc16a9b	0.0878491	0.195047	0.874008	-1.14415	1.28169	1.46645
LL0000029151	soga3a	0.115097	0.23635	0.874096	-1.14404	1.46681	1.67809
LL0000019022	mid1ip1a	0.0782544	0.179643	0.874141	-1.14398	1.11325	1.27353
LL0000001014	ankra2	2.63661e-05	0.00037798	0.874219	-1.14388	3.12212	3.57132
LL0000007353	cry2	0.301876	0.454688	0.874271	-1.14381	1.32041	1.5103
LL0000020614	nrde2	0.119955	0.243835	0.874333	-1.14373	1.08692	1.24314
LL0000023188	rapgef1a	0.535562	0.663623	0.874378	-1.14367	1.43861	1.64529
LL0000024196	sap130b	0.0776518	0.178635	0.874406	-1.14363	1.0306	1.17863
LL0000028968	smchd1	0.456583	0.598516	0.874543	-1.14345	1.32976	1.52052
LL0000023819	rnf25	0.0461471	0.122796	0.874584	-1.1434	1.93766	2.21552
LL0000020075	ncor1	0.188921	0.333509	0.874739	-1.1432	1.63736	1.87183
LL0000003138	BX571664.1	0.00500939	0.0239604	0.874846	-1.14306	1.23935	1.41664
LL0000029455	st14a	0.190776	0.335609	0.87487	-1.14303	1.03357	1.1814
LL0000007721	ctdp1	0.41758	0.563636	0.874962	-1.14291	1.21921	1.39344
LL0000022932	pum1	0.045187	0.120873	0.875055	-1.14279	1.34684	1.53915
LL0000010385	fkrp	0.117633	0.240459	0.875078	-1.14276	1.08719	1.24239
LL0000020017	nbr1a	1.30895e-05	0.00020924	0.875105	-1.14272	1.75223	2.00231
LL0000012103	hic2	0.00419694	0.0208042	0.875106	-1.14272	6.12634	7.00068
LL0000000059	abcd2	0.200107	0.346434	0.875261	-1.14252	1.279	1.46127
LL0000004674	CABZ01102518.1	0.0502603	0.130737	0.875299	-1.14247	1.14618	1.30947
LL0000039057	zgc:174862	0.186884	0.33101	0.875303	-1.14246	1.03387	1.18115
LL0000008978	dlg4a	0.335719	0.489062	0.875437	-1.14229	1.25651	1.4353
LL0000027448	si:dkey-26c10.5	0.0144115	0.0521641	0.875438	-1.14228	1.67363	1.91176
LL0000008839	dera	0.130601	0.258965	0.875456	-1.14226	1.2453	1.42246
LL0000010117	fam89a	0.001293	0.00848052	0.875532	-1.14216	1.45261	1.65912
LL0000018847	med8	0.469495	0.608397	0.875681	-1.14197	1.28936	1.4724
LL0000025937	si:ch211-271b14.1	0.0320476	0.0944284	0.875724	-1.14191	1.87934	2.14604
LL0000020039	ncam1b	0.00293349	0.015774	0.875724	-1.14191	1.67182	1.90907
LL0000019645	msl2b	0.105904	0.222955	0.875734	-1.1419	5.42529	6.19514
LL0000009835	ets1	0.144403	0.277163	0.875807	-1.1418	1.03242	1.17882
LL0000001537	atg13	0.0285338	0.0868631	0.875904	-1.14168	2.93919	3.3556
LL0000021091	osbpl5	0.00713495	0.0310977	0.875949	-1.14162	1.11161	1.26903
LL0000019961	naga	0.138975	0.269966	0.876009	-1.14154	1.14761	1.31005
LL0000001012	ankmy2a	0.00321269	0.0169407	0.876205	-1.14129	1.14177	1.30308
LL0000013033	JMY	0.228301	0.378692	0.876289	-1.14118	1.18896	1.35681
LL0000008703	dcaf17	0.00456923	0.0222663	0.876379	-1.14106	1.00845	1.1507
LL0000006295	CR354556.3	0.00981184	0.0393246	0.876485	-1.14092	1.11247	1.26924
LL0000039667	znf865	0.0152165	0.0544458	0.876572	-1.14081	6.00434	6.8498
LL0000001513	atad2b	0.135673	0.265509	0.876761	-1.14056	1.54896	1.76669
LL0000019008	mical1	0.0826623	0.186493	0.876776	-1.14054	1.20992	1.37997
LL0000011991	hdac3	0.0689053	0.164304	0.876832	-1.14047	1.31639	1.5013
LL0000005012	ccar1	0.0646538	0.156882	0.877009	-1.14024	1.31038	1.49415
LL0000028762	slc40a1	0.0283909	0.0865308	0.87706	-1.14017	5.31565	6.06076
LL0000018695	mast1b	0.00733371	0.0316772	0.877116	-1.1401	1.58085	1.80233
LL0000021320	pax2b	0.16215	0.300069	0.87717	-1.14003	1.64434	1.87459
LL0000028954	smarcc2	0.0244834	0.0775453	0.877171	-1.14003	2.3485	2.67736
LL0000038881	zgc:165409	0.31096	0.464227	0.877247	-1.13993	1.1201	1.27683
LL0000038624	zgc:113518	0.00686577	0.0303069	0.877281	-1.13989	1.23737	1.41046
LL0000008633	cyth1b	0.0226416	0.0733534	0.877293	-1.13987	1.49948	1.70921
LL0000028456	skila	0.0180363	0.0618978	0.877308	-1.13985	1.34258	1.53035
LL0000018641	mapk7	0.112334	0.232144	0.877352	-1.13979	1.11734	1.27354
LL0000020481	nosip	0.00638616	0.0286786	0.877469	-1.13964	1.63075	1.85846
LL0000022281	polr2i	0.0594825	0.147687	0.877853	-1.13914	1.54831	1.76375
LL0000010909	fthl31	0.122275	0.247268	0.877884	-1.1391	1.11719	1.27259
LL0000013246	kdm4b	2.09684e-05	0.000310203	0.878142	-1.13877	21.0769	24.0017
LL0000032779	XLOC_004932	0.199847	0.346108	0.878149	-1.13876	1.03334	1.17672
LL0000011846	gtf3c3	0.00893965	0.0367246	0.87821	-1.13868	1.45873	1.66103
LL0000009289	dusp4	0.294103	0.446546	0.878325	-1.13853	3.08507	3.51245
LL0000019556	mrpl39	0.0178396	0.061402	0.878374	-1.13847	1.26994	1.44579
LL0000018822	med11	0.067502	0.161992	0.878408	-1.13842	1.83481	2.0888
LL0000022494	ppp6r2a	0.0346537	0.0996095	0.878542	-1.13825	1.11437	1.26844
LL0000028930	smad1	0.160139	0.29757	0.878544	-1.13825	1.09436	1.24565
LL0000019669	mt-co2	0.0122562	0.0464303	0.878593	-1.13818	2730.73	3108.07
LL0000020250	nfe2l1b	0.0844145	0.189626	0.878741	-1.13799	1.08548	1.23526
LL0000007740	ctnnb1	0.034857	0.100053	0.878838	-1.13787	3.02654	3.44379
LL0000005208	ccser2a	0.000431495	0.00361717	0.878884	-1.13781	1.66328	1.89249
LL0000028468	slain2	0.239521	0.39023	0.879096	-1.13753	1.06123	1.20718
LL0000003185	BX571811.2	0.156426	0.292951	0.879404	-1.13713	1.03221	1.17376
LL0000010254	fen1	0.0443327	0.119268	0.879422	-1.13711	1.09557	1.24579
LL0000000315	adcy5	0.146245	0.279679	0.879491	-1.13702	1.11754	1.27066
LL0000001873	BEND4	0.0760183	0.175777	0.87952	-1.13698	1.08689	1.23577
LL0000013898	LOC100000890	0.0756819	0.175318	0.879521	-1.13698	1.42446	1.61958
LL0000011610	gpr176	0.093041	0.203416	0.879692	-1.13676	1.31171	1.4911
LL0000008206	CU694481.1	0.132709	0.26182	0.87973	-1.13671	1.00851	1.14639
LL0000022387	ppip5k1a	0.261078	0.411914	0.87981	-1.13661	1.24875	1.41934
LL0000009175	dpy19l3	0.277196	0.429408	0.87987	-1.13653	1.21251	1.37806
LL0000008882	dhrs11a	0.37941	0.530189	0.879923	-1.13646	1.51854	1.72576
LL0000024555	sf3b3	0.195065	0.340606	0.880068	-1.13628	1.11722	1.26947
LL0000007741	ctnnb2	0.106999	0.224549	0.880266	-1.13602	1.50788	1.71298
LL0000013424	kmt2ba	0.284895	0.436993	0.880394	-1.13586	2.18517	2.48204
LL0000005097	ccdc82	0.00133176	0.00867886	0.880411	-1.13583	1.4521	1.64934
LL0000009967	fam117aa	0.0266353	0.0826144	0.880467	-1.13576	1.02951	1.16927
LL0000039762	bicd2	0.00583333	0.0268299	0.880601	-1.13559	1.27005	1.44225
LL0000007040	CR847984.1	0.00452086	0.0220657	0.880699	-1.13546	1.00841	1.14501
LL0000011121	galnt7	0.0446148	0.119745	0.880723	-1.13543	1.45971	1.6574
LL0000021291	parn	0.150036	0.284332	0.880735	-1.13542	1.6454	1.86821
LL0000005025	ccdc124	0.0940005	0.204583	0.880813	-1.13532	5.38041	6.10846
LL0000031242	tspan17	0.000243527	0.00229444	0.880917	-1.13518	1.9576	2.22223
LL0000001438	asah1a	0.142463	0.275027	0.881097	-1.13495	1.05829	1.2011
LL0000038327	zbtb46	0.249961	0.401143	0.881295	-1.13469	1.11894	1.26965
LL0000038452	zgc:101566	0.265428	0.416969	0.881336	-1.13464	1.47369	1.67211
LL0000012206	hnrnpa1a	0.0036223	0.0185261	0.881404	-1.13455	7.19828	8.16683
LL0000025150	si:ch211-151g22.1	0.208069	0.355898	0.881445	-1.1345	1.08877	1.23521
LL0000009765	ercc3	0.258214	0.408957	0.881455	-1.13449	1.15011	1.30479
LL0000023312	rbms2b	0.368352	0.52088	0.881489	-1.13444	1.83906	2.08631
LL0000019898	myo9ab	0.101282	0.215629	0.88154	-1.13438	1.46213	1.65861
LL0000020578	nr2c2	0.324504	0.477201	0.881635	-1.13426	1.18123	1.33982
LL0000022957	pwp2h	0.0358483	0.102113	0.8818	-1.13404	1.05598	1.19753
LL0000004964	cbarpb	0.409618	0.557118	0.881923	-1.13389	1.21486	1.37751
LL0000005185	ccnt1	0.0114231	0.0441273	0.881939	-1.13387	1.38073	1.56556
LL0000014382	LOC100537317	0.311809	0.465066	0.882193	-1.13354	1.24902	1.41581
LL0000031411	txnipa	0.0864612	0.192778	0.882226	-1.1335	2.60128	2.94854
LL0000034459	XLOC_017423	0.0578114	0.144642	0.882277	-1.13343	1.31054	1.48541
LL0000021363	pcdh18b	0.323077	0.475957	0.882282	-1.13342	1.21251	1.37428
LL0000013729	lmln	0.245051	0.396224	0.882299	-1.1334	1.06052	1.202
LL0000023685	rilpl1	0.170755	0.310767	0.882352	-1.13333	1.08652	1.23139
LL0000039652	znf710b	0.0939698	0.204565	0.882402	-1.13327	1.54818	1.75451
LL0000025569	si:ch211-214c7.4	0.232899	0.383406	0.882414	-1.13325	1.24669	1.41282
LL0000021614	pex14	0.0994782	0.212917	0.882507	-1.13314	1.11692	1.26562
LL0000024097	RUNDC1	0.119538	0.243181	0.882514	-1.13313	1.08594	1.23051
LL0000018573	mansc1	0.00491955	0.0236046	0.882542	-1.13309	1.917	2.17213
LL0000001773	bag3	0.227336	0.377625	0.882542	-1.13309	1.03433	1.17198
LL0000020308	nif3l1	0.0290311	0.0880091	0.88263	-1.13298	1.00838	1.14247
LL0000005524	cfdp1	0.0058443	0.0268448	0.882649	-1.13295	2.7817	3.15154
LL0000024949	si:ch211-114c12.2	0.436762	0.580097	0.882752	-1.13282	2.38273	2.69921
LL0000011433	gna11b	0.409077	0.55668	0.882777	-1.13279	4.58931	5.19872
LL0000008773	ddx19	0.284189	0.436568	0.882834	-1.13272	1.28269	1.45292
LL0000001584	atp1b1a	0.247465	0.398683	0.882966	-1.13255	1.06132	1.20199
LL0000012102	hic1l	0.331119	0.484365	0.883079	-1.1324	2.7499	3.11399
LL0000025955	si:ch211-274p24.4	0.372627	0.524547	0.883228	-1.13221	1.14967	1.30167
LL0000020609	nrbp2b	0.213812	0.362576	0.883244	-1.13219	1.11887	1.26677
LL0000013545	las1l	0.356012	0.508798	0.883248	-1.13219	1.31544	1.48932
LL0000031128	trim71	0.657825	0.756749	0.883353	-1.13205	1.70211	1.92687
LL0000012794	insrb	0.13249	0.261495	0.883361	-1.13204	1.35137	1.5298
LL0000027656	si:dkey-42i9.4	0.102229	0.217223	0.88358	-1.13176	10.056	11.381
LL0000002044	btbd11a	0.321663	0.474622	0.883641	-1.13168	1.25699	1.42251
LL0000012790	insm1a	0.0857103	0.191747	0.883681	-1.13163	2.44737	2.76952
LL0000021194	pa2g4b	0.00192573	0.0115272	0.883713	-1.13159	1.41929	1.60605
LL0000023597	rgra	0.0478459	0.126131	0.883732	-1.13157	1.00836	1.14102
LL0000021372	pcdh1g14	0.0597779	0.148252	0.883886	-1.13137	1.00843	1.14091
LL0000028476	slc11a2	0.260235	0.411135	0.883925	-1.13132	1.06095	1.20027
LL0000009299	dvl3a	0.145884	0.279302	0.883944	-1.13129	1.4648	1.65712
LL0000009104	dnlz	0.159748	0.297028	0.883974	-1.13125	1.3509	1.52821
LL0000039631	znf608	0.0335025	0.09724	0.884046	-1.13116	1.93146	2.18479
LL0000018483	lyrm5a	0.0742361	0.172589	0.884077	-1.13112	1.17428	1.32826
LL0000022659	prpf31	0.267823	0.419008	0.884364	-1.13076	1.68652	1.90704
LL0000022463	ppp2r2ab	0.142209	0.274689	0.88437	-1.13075	1.63507	1.84885
LL0000011019	fzd1	0.258273	0.409008	0.884408	-1.1307	1.06069	1.19932
LL0000031263	tspan9b	0.411158	0.558567	0.884461	-1.13063	1.28671	1.45479
LL0000018664	2002-03-01	0.207684	0.355452	0.88447	-1.13062	2.56015	2.89456
LL0000004782	cactin	0.014812	0.0533608	0.884489	-1.1306	1.72689	1.95242
LL0000001142	ap4s1	0.382092	0.532733	0.884552	-1.13052	1.43708	1.62464
LL0000023160	ralgps2	0.371297	0.52364	0.884628	-1.13042	1.24904	1.41194
LL0000005296	cdc42l	0.0450988	0.120733	0.884743	-1.13027	4.78414	5.40738
LL0000023208	rasa1a	0.265605	0.417075	0.884951	-1.13001	1.14961	1.29906
LL0000022384	ppil3	0.281441	0.434055	0.885276	-1.12959	1.08848	1.22953
LL0000005562	chchd3a	0.290194	0.442722	0.885314	-1.12954	1.28267	1.44883
LL0000011394	glrx	0.173901	0.314726	0.885437	-1.12939	1.80486	2.03838
LL0000008901	dhx16	0.00752289	0.0322309	0.885455	-1.12936	1.5899	1.79557
LL0000005351	cdk14	0.0147886	0.0532891	0.885476	-1.12934	1.50234	1.69665
LL0000000072	abcg2c	0.230582	0.38107	0.88557	-1.12922	1.25838	1.42098
LL0000008436	cul4b	0.00107779	0.0073563	0.885628	-1.12914	1.45535	1.6433
LL0000004938	casp9	0.00527618	0.0248831	0.885804	-1.12892	1.2382	1.39783
LL0000004853	camkvl	0.409687	0.557163	0.885893	-1.1288	1.37424	1.55125
LL0000019933	naa15a	0.317134	0.470273	0.885899	-1.1288	1.28173	1.44681
LL0000023418	rexo1	0.165563	0.304396	0.88601	-1.12866	1.19516	1.34892
LL0000027225	si:dkey-230p4.1	0.213332	0.362237	0.886031	-1.12863	1.15011	1.29804
LL0000024044	rrs1	0.114853	0.235971	0.886063	-1.12859	1.03108	1.16367
LL0000029043	snap47	0.153066	0.288571	0.886071	-1.12858	1.05857	1.19468
LL0000001937	bmi1a	0.347333	0.500325	0.886157	-1.12847	1.24785	1.40816
LL0000023835	rnft1	0.0191981	0.0650114	0.886206	-1.12841	1.00815	1.13761
LL0000019852	mylipa	0.227602	0.377835	0.88621	-1.1284	1.06011	1.19622
LL0000009390	eea1	0.0159977	0.0566836	0.886256	-1.12834	2.28223	2.57513
LL0000021221	pak1ip1	0.148173	0.281675	0.886311	-1.12827	1.08726	1.22672
LL0000033818	XLOC_013197	0.268513	0.419786	0.886446	-1.1281	1.06083	1.19672
LL0000021469	pcyt1ba	0.142218	0.274689	0.886541	-1.12798	1.14628	1.29298
LL0000009350	ecd	0.127984	0.2553	0.886548	-1.12797	1.00823	1.13725
LL0000007611	CT573433.1	0.653533	0.753871	0.88665	-1.12784	1.65505	1.86664
LL0000007728	ctdsplb	0.127051	0.254035	0.886695	-1.12778	1.27569	1.4387
LL0000027548	si:dkey-29p10.4	0.347784	0.500785	0.886712	-1.12776	1.29036	1.45522
LL0000009456	egr1	0.374385	0.525859	0.886782	-1.12767	1.28492	1.44896
LL0000018252	LOC798120	0.0871289	0.193814	0.887011	-1.12738	1.00824	1.13667
LL0000009131	dock4b	0.00441854	0.0216354	0.887093	-1.12728	1.17269	1.32194
LL0000018534	magi1b	0.0244287	0.0774362	0.887278	-1.12704	6.40075	7.21392
LL0000005910	cnot10	0.0339183	0.0981087	0.88731	-1.127	1.03636	1.16798
LL0000009389	edrf1	0.000200166	0.0019697	0.887353	-1.12695	1.26851	1.42954
LL0000013189	kcnn1a	0.207343	0.354947	0.887575	-1.12666	5.17093	5.82591
LL0000038862	zgc:162962	0.311326	0.464527	0.887596	-1.12664	1.11875	1.26042
LL0000012021	hectd1	0.00531781	0.0250206	0.887649	-1.12657	1.86223	2.09794
LL0000001466	asb6	0.18937	0.333961	0.887665	-1.12655	1.03214	1.16276
LL0000012855	irf2a	0.0975845	0.209965	0.887678	-1.12653	2.79056	3.14366
LL0000011842	gtf2ird1	0.0195941	0.0660133	0.887689	-1.12652	1.14225	1.28677
LL0000001925	bloc1s1	0.157479	0.294076	0.8877	-1.12651	2.70617	3.04851
LL0000010439	fndc5a	0.292171	0.444849	0.887748	-1.12645	1.39396	1.57022
LL0000036757	XLOC_035300	0.120856	0.245142	0.88786	-1.1263	1.11564	1.25655
LL0000038496	zgc:110006	0.459831	0.601165	0.88787	-1.12629	1.21539	1.36889
LL0000010416	fmn2b	0.00291631	0.0157092	0.88788	-1.12628	3.00479	3.38423
LL0000011190	gbgt1l4	0.0431494	0.116896	0.887915	-1.12623	1.05656	1.18993
LL0000012638	il10rb	0.067593	0.162148	0.888084	-1.12602	1.3517	1.52204
LL0000034211	XLOC_016003	0.152996	0.288545	0.888111	-1.12599	1.03179	1.16178
LL0000011663	gps2	1.83705e-05	0.000276317	0.888118	-1.12598	2.17676	2.45098
LL0000029262	specc1	0.394615	0.544172	0.888154	-1.12593	1.15156	1.29658
LL0000031439	uba1	0.00678847	0.0300874	0.888165	-1.12592	3.9748	4.47529
LL0000005721	ciz1b	0.199015	0.345269	0.888191	-1.12588	1.15187	1.29687
LL0000026883	si:dkey-175m17.7	0.25421	0.404334	0.888238	-1.12582	2.71838	3.06042
LL0000012259	hoxb5a	0.466552	0.60597	0.888473	-1.12553	1.81414	2.04186
LL0000005458	cep290	0.0578905	0.144769	0.888576	-1.1254	1.42842	1.60754
LL0000030148	telo2	0.197347	0.343386	0.888586	-1.12538	1.0598	1.19268
LL0000018899	mettl16	0.0413751	0.113355	0.888644	-1.12531	1.00832	1.13468
LL0000022103	plekha5	0.271149	0.42274	0.888718	-1.12522	1.79693	2.02193
LL0000001792	bap1	0.121587	0.246236	0.888864	-1.12503	1.59916	1.7991
LL0000019865	mynn	0.527099	0.65631	0.8889	-1.12499	1.28266	1.44298
LL0000013499	lactb	0.401021	0.549681	0.888916	-1.12497	1.2138	1.36548
LL0000024595	sgk494a	0.121044	0.245364	0.889064	-1.12478	1.03175	1.16049
LL0000022385	ppil4	0.0540045	0.13755	0.889091	-1.12474	1.08514	1.2205
LL0000020722	nudt17	0.122208	0.247186	0.8891	-1.12473	1.14804	1.29124
LL0000028975	smfn	0.054921	0.139153	0.88911	-1.12472	1.24172	1.39658
LL0000010005	fam161b	0.223035	0.373076	0.889271	-1.12452	1.05941	1.19132
LL0000029354	srbd1	0.0798668	0.182249	0.889523	-1.1242	1.31379	1.47696
LL0000007726	ctdspl3	0.585116	0.701423	0.889597	-1.12411	1.36292	1.53206
LL0000000431	aep1	0.282881	0.435389	0.889628	-1.12407	1.06087	1.19249
LL0000014571	LOC101882596	0.217454	0.366172	0.889665	-1.12402	1.00834	1.13339
LL0000006048	commd8	0.000451252	0.00374581	0.88979	-1.12386	2.59713	2.91882
LL0000023089	rab7a	0.0265756	0.0825129	0.889865	-1.12377	3.00837	3.3807
LL0000011502	golga3	0.0197993	0.066514	0.890025	-1.12356	1.54504	1.73595
LL0000008690	dbn1	0.0273274	0.08416	0.890042	-1.12354	21.6958	24.3762
LL0000023306	rbm6	0.00278539	0.0152131	0.890248	-1.12328	1.34256	1.50807
LL0000009953	faima	0.0884085	0.195834	0.890275	-1.12325	1.03027	1.15725
LL0000021232	palm1a	0.0529525	0.135684	0.890289	-1.12323	54.4436	61.1527
LL0000029744	syncripl	0.0858794	0.191957	0.890307	-1.12321	1.30988	1.47127
LL0000028738	slc38a4	0.0215422	0.0707214	0.890311	-1.1232	1.05552	1.18556
LL0000012800	ints13	0.0289996	0.087931	0.890311	-1.1232	1.17808	1.32322
LL0000012763	ino80c	0.329118	0.482454	0.890495	-1.12297	1.63605	1.83724
LL0000020445	noc2l	0.272703	0.42447	0.890553	-1.1229	1.14808	1.28918
LL0000013734	lmo1	0.589729	0.704835	0.890604	-1.12283	1.87028	2.10001
LL0000000047	abcc13	0.016966	0.059123	0.890647	-1.12278	1.00821	1.132
LL0000038729	skor2 (zgc:153395)	0.0252263	0.0792438	0.890653	-1.12277	1.0866	1.22
LL0000018737	mboat7	0.0287187	0.0872869	0.890803	-1.12258	1.24071	1.39279
LL0000012521	ift80	0.037754	0.106026	0.89082	-1.12256	1.11321	1.24965
LL0000019985	napepld	0.0640972	0.156014	0.8909	-1.12246	1.14404	1.28415
LL0000021334	pbdc1	0.00866852	0.0358702	0.890975	-1.12237	3.18662	3.57655
LL0000000203	acsl1a	0.25292	0.403626	0.891034	-1.12229	1.11845	1.25523
LL0000010125	fan1	0.0894312	0.19747	0.891177	-1.12211	1.05718	1.18627
LL0000031524	ubr2	0.39801	0.546928	0.891199	-1.12208	1.15009	1.29049
LL0000026307	si:ch73-211e3.1	0.103813	0.219733	0.891223	-1.12205	1.24064	1.39207
LL0000021258	papolg	0.00577265	0.0266438	0.891267	-1.122	1.45896	1.63695
LL0000022758	psmc3	0.0128692	0.0481463	0.89129	-1.12197	1.76414	1.97931
LL0000010475	FO704648.2	0.00186837	0.0112588	0.891311	-1.12194	1.97092	2.21126
LL0000018530	mafgb	0.0285762	0.0869574	0.891384	-1.12185	1.17373	1.31675
LL0000010940	ftr36	0.168181	0.307651	0.891407	-1.12182	1.1458	1.28538
LL0000008656	dachb	0.0283125	0.0864134	0.891491	-1.12172	1.21002	1.3573
LL0000001162	apex1	0.0196829	0.0662105	0.891534	-1.12166	3.50211	3.92819
LL0000025000	si:ch211-125a15.1	0.0156583	0.0557136	0.891544	-1.12165	1.11269	1.24805
LL0000026591	si:ch73-92e7.4	0.171985	0.312482	0.891566	-1.12162	1.21094	1.35821
LL0000025860	si:ch211-255f4.7	0.00240643	0.0136761	0.891587	-1.1216	1.17145	1.31389
LL0000010356	fign	0.154643	0.290398	0.891589	-1.12159	1.00827	1.13087
LL0000026335	si:ch73-233f7.3	0.558781	0.682052	0.891618	-1.12156	1.33112	1.49293
LL0000019952	nacc1a	0.215457	0.364169	0.891684	-1.12147	1.11597	1.25153
LL0000005178	ccni2	0.0932405	0.20353	0.891713	-1.12144	1.24064	1.3913
LL0000038257	yju2	0.482616	0.619465	0.891777	-1.12136	1.21333	1.36057
LL0000010251	fem1a	0.0881866	0.195512	0.891923	-1.12117	1.17753	1.32021
LL0000037353	XLOC_040069	0.178891	0.320841	0.891991	-1.12109	1.55026	1.73798
LL0000013312	KIF2A	0.0739472	0.172344	0.892056	-1.12101	1.46918	1.64696
LL0000001799	basp1	0.0289755	0.0878775	0.892059	-1.121	26.6318	29.8543
LL0000023276	rbm15	0.0181973	0.0622406	0.892138	-1.1209	1.62848	1.82537
LL0000027657	si:dkey-42i9.6	0.031375	0.092921	0.892266	-1.12074	1.2742	1.42805
LL0000022107	plekha8	0.063692	0.155281	0.892281	-1.12072	1.02993	1.15426
LL0000029419	ssbp3a	0.0590019	0.146756	0.892356	-1.12063	1.461	1.63724
LL0000021999	PITPNC1	0.224151	0.374328	0.892401	-1.12057	1.46785	1.64484
LL0000007281	creb1a	0.0118477	0.0452753	0.892475	-1.12048	6.2234	6.97319
LL0000038696	zgc:152938	0.456698	0.598615	0.892503	-1.12044	1.1876	1.33064
LL0000029371	srgap2	0.66513	0.760988	0.892565	-1.12037	1.53318	1.71772
LL0000039220	zgc:73226	0.00106562	0.00728624	0.892781	-1.1201	1.14033	1.27728
LL0000031956	waca	0.215201	0.364036	0.892787	-1.12009	2.70166	3.02609
LL0000029121	snx4	0.0314953	0.0932051	0.892872	-1.11998	1.54258	1.72766
LL0000038400	zdhhc9	0.000246981	0.00231556	0.892961	-1.11987	1.65985	1.85881
LL0000010038	fam193b	0.21886	0.367783	0.893063	-1.11974	1.14757	1.28499
LL0000039027	zgc:174222	0.246864	0.398119	0.89308	-1.11972	1.03322	1.15692
LL0000009962	fam110b	0.635036	0.738499	0.893301	-1.11944	1.52327	1.70521
LL0000012126	hirip3	0.247871	0.399111	0.893316	-1.11942	1.2865	1.44014
LL0000024749	si:cabz01071912.2	0.120139	0.243983	0.893378	-1.11935	1.2413	1.38945
LL0000007750	ctr9	0.0594388	0.147602	0.893391	-1.11933	1.31224	1.46883
LL0000031640	unkl	0.119003	0.242403	0.893492	-1.1192	1.27795	1.43029
LL0000023205	rarres3l	0.262935	0.413945	0.893571	-1.11911	1.06036	1.18666
LL0000030461	tmem121aa	0.0362604	0.103061	0.893595	-1.11908	1.27352	1.42517
LL0000026084	si:ch211-59d17.3	0.0530858	0.135889	0.893623	-1.11904	1.42432	1.59387
LL0000001756	b9d1	0.0832373	0.187643	0.893768	-1.11886	1.17873	1.31883
LL0000019488	mpp2a	0.0426827	0.115857	0.893807	-1.11881	2.63845	2.95193
LL0000001017	ankrd11	0.113579	0.234	0.893816	-1.1188	10.7619	12.0404
LL0000005424	celsr2	0.0652799	0.158016	0.893836	-1.11877	1.02982	1.15214
LL0000010123	fam98a	0.237186	0.387957	0.893847	-1.11876	1.35224	1.51284
LL0000021665	pgm2	0.276971	0.42919	0.893932	-1.11865	1.17884	1.31871
LL0000038592	zgc:113263	0.272846	0.424606	0.894196	-1.11832	1.4429	1.61363
LL0000020326	nisch	0.154571	0.290323	0.894234	-1.11827	1.08679	1.21534
LL0000001711	b2ml	0.0405015	0.111662	0.89438	-1.11809	2.10456	2.3531
LL0000021158	oxsr1a	0.473176	0.611301	0.894411	-1.11805	3.04905	3.409
LL0000019453	morc2	0.00533918	0.0250929	0.894599	-1.11782	1.45562	1.62712
LL0000039793	efna5b	0.699415	0.785974	0.894656	-1.11775	1.57787	1.76366
LL0000000161	acin1b	0.264	0.415195	0.894743	-1.11764	2.89862	3.23962
LL0000039268	zgc:91976	0.150786	0.285384	0.894758	-1.11762	1.05709	1.18142
LL0000039705	znhit1	0.748559	0.820269	0.89481	-1.11756	1.85688	2.07517
LL0000004855	camsap1a	0.462261	0.602908	0.895	-1.11732	1.39546	1.55918
LL0000039539	znf1163	0.235597	0.386143	0.895019	-1.11729	1.08818	1.21582
LL0000008682	daxx	0.0201734	0.0674301	0.895066	-1.11724	1.17484	1.31257
LL0000024004	rps6kl1	0.344782	0.497942	0.895132	-1.11715	1.14971	1.2844
LL0000019641	msi2b	0.258722	0.409294	0.895152	-1.11713	10.9517	12.2345
LL0000023290	rbm33a	0.0157184	0.0558808	0.895328	-1.11691	2.63747	2.94581
LL0000001971	bnip3lb	0.293171	0.44596	0.895328	-1.11691	1.84363	2.05916
LL0000013432	kmt5b	0.0135701	0.0499879	0.895362	-1.11687	1.77285	1.98004
LL0000011542	gpatch3	0.0569777	0.143025	0.895387	-1.11684	1.92834	2.15363
LL0000018993	mhc1zda	0.0503981	0.130885	0.895401	-1.11682	1.24429	1.38965
LL0000012287	hoxd4a	0.35928	0.512175	0.895436	-1.11677	1.11892	1.24959
LL0000028228	si:dkeyp-68b7.7	0.0106469	0.0419455	0.895447	-1.11676	1.34446	1.50144
LL0000028964	smc3	0.0245133	0.0776076	0.895496	-1.1167	1.98659	2.21842
LL0000022077	plcd3b	0.365695	0.518559	0.895507	-1.11669	1.18353	1.32163
LL0000019614	ms4a17a.11	0.313469	0.466721	0.895606	-1.11656	1.21173	1.35297
LL0000039074	zgc:175107	0.368958	0.521447	0.89566	-1.1165	1.09095	1.21804
LL0000013993	LOC100148332	0.0597257	0.148146	0.89567	-1.11648	1.20901	1.34984
LL0000018809	mdm4	0.00153873	0.00970085	0.895779	-1.11635	1.80291	2.01268
LL0000001052	ankrd54	0.0125287	0.047188	0.895883	-1.11622	4.73148	5.28136
LL0000009760	erc1a	0.107992	0.226043	0.895936	-1.11615	2.42841	2.71047
LL0000012941	itgb1bp1	0.0342341	0.0987104	0.895982	-1.11609	1.11407	1.24341
LL0000000452	agap3	0.0136587	0.050192	0.896125	-1.11592	2.6264	2.93084
LL0000005415	celf1	0.147202	0.280682	0.896266	-1.11574	1.11338	1.24225
LL0000030853	tp53rk	0.000343476	0.00300458	0.896299	-1.1157	1.00792	1.12453
LL0000012820	ipo13	0.0015679	0.00986847	0.896334	-1.11566	1.6697	1.86281
LL0000008826	dennd4a	0.00515257	0.0244615	0.89637	-1.11561	1.34425	1.49966
LL0000025424	si:ch211-197h24.6	0.0129601	0.0483654	0.896581	-1.11535	2.14981	2.39778
LL0000029926	taf5	0.000723912	0.00540441	0.896602	-1.11532	1.6218	1.80883
LL0000004255	CABZ01060891.1	0.0340386	0.0983322	0.896668	-1.11524	1.50271	1.67589
LL0000000936	ambra1a	0.0536841	0.136939	0.896728	-1.11517	1.17548	1.31086
LL0000018824	med13a	0.22086	0.370451	0.896769	-1.11511	1.38523	1.54469
LL0000021681	phactr4b	0.0250387	0.0788302	0.896829	-1.11504	1.14382	1.2754
LL0000010626	foxp4	0.350771	0.503994	0.896835	-1.11503	1.08861	1.21383
LL0000038434	zfyve9a	0.174785	0.315629	0.896852	-1.11501	2.2287	2.48503
LL0000007556	CT030188.1	0.143229	0.27581	0.896868	-1.11499	1.00816	1.12409
LL0000008086	CU571318.1	0.422257	0.567711	0.896951	-1.11489	1.15343	1.28595
LL0000038382	zdhhc18b	0.0853067	0.191208	0.89698	-1.11485	1.27434	1.4207
LL0000005383	cdkn1d	0.000616863	0.00476346	0.89709	-1.11472	1.45134	1.61783
LL0000030575	tmem237b	0.0429116	0.116396	0.897299	-1.11446	1.11577	1.24348
LL0000010988	fuca1.1	0.3564	0.50921	0.897421	-1.1143	1.24668	1.38918
LL0000011573	gpm6ba	0.0530326	0.135844	0.897424	-1.1143	2.64074	2.94258
LL0000011018	fynb	0.318071	0.471278	0.897558	-1.11413	1.06066	1.18172
LL0000009553	elavl4	0.586217	0.702247	0.897583	-1.1141	898.752	1001.3
LL0000030033	tbl2	0.268177	0.419427	0.897664	-1.114	1.05854	1.17922
LL0000026296	si:ch73-199g24.2	0.213832	0.362576	0.897716	-1.11394	1.06411	1.18535
LL0000022252	poldip2	0.02497	0.078693	0.897738	-1.11391	1.34131	1.4941
LL0000030601	tmem267	0.00316851	0.0167547	0.897788	-1.11385	1.11211	1.23872
LL0000005822	clockb	0.0768534	0.177196	0.897901	-1.11371	1.14415	1.27425
LL0000020457	nol11	0.209937	0.358065	0.897993	-1.11359	1.11529	1.24198
LL0000038410	zfand5a	0.023839	0.0761194	0.898004	-1.11358	3.85584	4.29378
LL0000006013	col4a5	0.19673	0.342496	0.898139	-1.11341	1.059	1.17911
LL0000022775	psmd5	0.378085	0.52866	0.898189	-1.11335	1.08983	1.21337
LL0000039536	znf1160	0.242273	0.393287	0.898294	-1.11322	1.03223	1.1491
LL0000011620	gpr19	0.124503	0.250524	0.898497	-1.11297	1.5973	1.77775
LL0000009713	ephb1	0.270861	0.422463	0.898543	-1.11291	1.03312	1.14977
LL0000001863	bcr	3.59137e-05	0.000486987	0.898783	-1.11262	2.067	2.29977
LL0000024832	si:ch1073-357b18.4	0.508408	0.641523	0.898875	-1.1125	1.32236	1.47113
LL0000004618	CABZ01088274.1	0.0021286	0.012411	0.89891	-1.11246	1.11092	1.23586
LL0000001285	arhgap32b	0.0442766	0.119181	0.898958	-1.1124	1.20442	1.33979
[truncated: 18,514 more rows]

## Sheet: (M1) vs (WT1)
Lawson V4.3.2 Gene ID	Gene Symbol	P-value ((M1) vs (WT1))	FDR step up ((M1) vs (WT1))	Ratio ((M1) vs (WT1))	Fold change ((M1) vs (WT1))	LSMean (M1)	LSMean (WT1)
LL0000038729	skor2 (zgc:153395)	0	0	0.00230015	-434.753	1.08541	471.884
LL0000020626	nrn1a	0	0	0.0110216	-90.7311	7.97832	723.882
LL0000022337	pou3f3b	0	0	0.0222227	-44.999	2.71558	122.199
LL0000001916	birc6-as2	0	0	0.0251031	-39.8357	2.01171	80.1381
LL0000022335	pou3f2b	0	0	0.0309331	-32.3279	2.9969	96.8833
LL0000039884	pou2f2a (LOC100537384)	0	0	0.0354177	-28.2345	2.52219	71.2128
LL0000023396	rem2	0	0	0.0438213	-22.8199	1.48376	33.8592
LL0000039194	neff1 (zgc:65851)	0	0	0.0452999	-22.0751	1.59722	35.2587
LL0000031042	trarg1a	0	0	0.0487248	-20.5234	5.22173	107.168
LL0000023265	rbfox3a	0	0	0.0536845	-18.6274	5.73713	106.868
LL0000039792	ebf3a	0	0	0.0542425	-18.4357	1.66795	30.75
LL0000000478	agrn	0	0	0.0572539	-17.466	1.82008	31.7896
LL0000038414	zfhx3b (zfhx3)	0	0	0.0584475	-17.1094	8.41396	143.958
LL0000013268	khdrbs1b	0	0	0.0585728	-17.0728	4.97928	85.01
LL0000018526	mafba	0	0	0.0615812	-16.2387	2.1369	34.7005
LL0000029654	sulf2b	0	0	0.0634848	-15.7518	2.60419	41.0208
LL0000001723	b3glcta	0	0	0.0661746	-15.1115	1.42289	21.5021
LL0000009857	evx2	0	0	0.0662334	-15.0981	1.75656	26.5207
LL0000028522	slc17a6a	0	0	0.0689494	-14.5034	2.8831	41.8147
LL0000027113	si:dkey-215k6.1	7.79732e-11	3.40243e-09	0.0757073	-13.2088	1.02175	13.4961
LL0000040111	pou2f2b (pou2f2a)	0	0	0.0766174	-13.0519	3.11111	40.6058
LL0000012291	hpca	0	0	0.0782425	-12.7808	20.4777	261.721
LL0000039791	ebf1a	0	0	0.0797741	-12.5354	2.03475	25.5064
LL0000031262	tspan9a	0	0	0.0872316	-11.4637	8.29063	95.0416
LL0000019503	mpped2a	0	0	0.093078	-10.7437	12.811	137.637
LL0000022005	pitx2	1.66191e-09	6.1514e-08	0.0937645	-10.665	1.0179	10.8559
LL0000005587	chgb	0	0	0.0980156	-10.2025	1.11829	11.4093
LL0000020785	nxph3	0	0	0.0982366	-10.1795	1.12821	11.4847
LL0000021342	pbx1b	0	0	0.109105	-9.16545	3.1044	28.4532
LL0000018507	mab21l2	0	0	0.11198	-8.9302	129.059	1152.53
LL0000006144	cplx2l	0	0	0.113515	-8.80937	367.335	3235.99
LL0000029594	strbp	0	0	0.123432	-8.1016	2.44674	19.8225
LL0000021806	pik3r3b	0	0	0.133643	-7.48264	4.0768	30.5052
LL0000020596	nr5a2	0	0	0.133938	-7.46616	1.0975	8.19408
LL0000011715	gria2b	0	0	0.137555	-7.26982	1.49364	10.8585
LL0000003719	BX927333.1	0	0	0.141723	-7.05603	1.63273	11.5206
LL0000020389	nlgn1	0	0	0.144971	-6.89795	1.28094	8.83583
LL0000012741	inab	0	0	0.155583	-6.42745	14.9106	95.8371
LL0000001100	anxa13l	0	0	0.163174	-6.12841	3.75599	23.0183
LL0000007034	CR847968.1	0	0	0.167655	-5.96463	3.34121	19.9291
LL0000029149	soga1	0	0	0.180782	-5.53154	1.4635	8.09539
LL0000004982	cbln2b	1.04361e-14	6.6622e-13	0.182917	-5.46697	1.07289	5.86545
LL0000031854	vim	0	0	0.184333	-5.42497	11.9748	64.9629
LL0000020200	nell2b	0	0	0.186663	-5.35725	10.7029	57.338
LL0000021452	pcp4a	0	0	0.203047	-4.92496	4.12523	20.3166
LL0000029041	snap25b	0	0	0.20669	-4.83817	32.6682	158.054
LL0000031357	tubb2	0	0	0.211822	-4.72094	84.7845	400.262
LL0000040121	ptprsa	0	0	0.212813	-4.69896	3.50917	16.4894
LL0000005657	chrnb4	0	0	0.216377	-4.62156	1.38997	6.42384
LL0000018376	lrrc4ba	0	0	0.216971	-4.60891	1.89655	8.74102
LL0000001691	auts2a	0	0	0.224147	-4.46136	3.58541	15.9958
LL0000013411	klhl4	1.11022e-16	8.37607e-15	0.225996	-4.42487	1.12567	4.98092
LL0000010177	fbrsl1	0	0	0.229099	-4.36492	1.47013	6.41698
LL0000009984	fam131ba	0	0	0.233859	-4.27609	1.47255	6.29675
LL0000024323	scrt1a	2.55351e-15	1.72067e-13	0.242326	-4.12667	6.43896	26.5714
LL0000023750	rnd3a	0	0	0.245208	-4.07816	6.23366	25.4219
LL0000009587	elovl6	0	0	0.246287	-4.06031	5.07417	20.6027
LL0000030151	TENM2	0	0	0.252274	-3.96394	1.67934	6.6568
LL0000030343	tjp1a	0	0	0.256316	-3.90144	1.78541	6.96568
LL0000022180	plxna2	0	0	0.258159	-3.87358	1.26539	4.9016
LL0000011764	grm4	0	0	0.258895	-3.86256	1.50813	5.82527
LL0000005335	cdh4	1.11022e-16	8.37607e-15	0.264294	-3.78367	1.61453	6.10885
LL0000007740	ctnnb1	0	0	0.264309	-3.78345	3.25507	12.3154
LL0000021579	pdzrn4	1.11022e-14	7.05887e-13	0.264959	-3.77416	3.60518	13.6066
LL0000029938	tagln3b	2.77556e-15	1.86234e-13	0.268782	-3.72049	1.17739	4.38048
LL0000018576	map1ab	0	0	0.269312	-3.71317	21.7748	80.8533
LL0000009773	erfl1	3.09752e-14	1.90788e-12	0.272261	-3.67295	1.08069	3.96931
LL0000009431	efna2a	3.87468e-14	2.37727e-12	0.27869	-3.58821	5.12349	18.3842
LL0000005263	cd9a	2.22045e-16	1.62846e-14	0.282476	-3.54012	17.4492	61.7724
LL0000020355	nkain2	2.22045e-16	1.62846e-14	0.283098	-3.53235	1.33111	4.70197
LL0000014141	LOC100332354	8.88178e-16	6.16951e-14	0.28777	-3.475	1.21577	4.2248
LL0000024903	si:ch211-106h4.9	3.33067e-16	2.39808e-14	0.289693	-3.45193	1.83702	6.34127
LL0000005952	cntnap5b	4.996e-15	3.25525e-13	0.293673	-3.40515	2.90442	9.88999
LL0000021415	pcdh7a	1.45939e-12	7.68922e-11	0.309186	-3.2343	3.81816	12.3491
LL0000002028	brsk2b	8.22675e-14	4.7867e-12	0.309639	-3.22957	2.10113	6.78574
LL0000012180	hmgn3	0	0	0.312044	-3.20468	72.8455	233.446
LL0000020166	nectin1b	1.40254e-12	7.42125e-11	0.312205	-3.20302	2.37887	7.61958
LL0000021156	oxr1b	4.10783e-15	2.72152e-13	0.313588	-3.1889	1.85914	5.9286
LL0000040132	rps17	0	0	0.319684	-3.12809	55.4704	173.516
LL0000002394	BX247868.1	4.31433e-13	2.3458e-11	0.324137	-3.08511	1.68725	5.20534
LL0000021352	pcbp4	4.30767e-14	2.63268e-12	0.328756	-3.04177	1.67942	5.1084
LL0000027933	si:dkey-7j14.5	1.108e-13	6.37627e-12	0.330736	-3.02356	26.6644	80.6212
LL0000005726	ckbb	0	0	0.332703	-3.00568	488.995	1469.76
LL0000018414	lrrtm1	1.3476e-11	6.45865e-10	0.333848	-2.99537	23.9566	71.759
LL0000031243	tspan18a	7.70986e-09	2.55935e-07	0.335583	-2.97989	14.5356	43.3144
LL0000021341	pbx1a	0	0	0.338329	-2.9557	32.4857	96.0181
LL0000020101	ndrg3a	0	0	0.338568	-2.95361	45.8259	135.352
LL0000001599	atp2b2	1.11022e-16	8.37607e-15	0.338701	-2.95246	20.5517	60.678
LL0000012885	irx3b	4.52416e-13	2.45144e-11	0.340251	-2.939	1.46302	4.29982
LL0000024301	scn4ba	1.28686e-12	6.83205e-11	0.340861	-2.93375	1.12617	3.3039
LL0000005574	chd4b	3.64864e-12	1.84989e-10	0.341891	-2.92491	26.5906	77.775
LL0000029372	srgap3	1.51858e-10	6.41954e-09	0.342745	-2.91762	11.8498	34.5732
LL0000002014	brinp1	4.21108e-13	2.29759e-11	0.34323	-2.9135	1.88676	5.49707
LL0000012247	hoxa3a	3.4425e-10	1.399e-08	0.350615	-2.85213	5.08092	14.4914
LL0000028868	slc7a8a	5.28577e-13	2.8349e-11	0.35179	-2.84261	1.3898	3.95065
LL0000028913	slitrk1	2.67575e-12	1.37431e-10	0.351887	-2.84182	3.36669	9.56751
LL0000018626	map7d2b	2.88658e-15	1.92863e-13	0.353061	-2.83237	18.8605	53.4199
LL0000009960	fam107b	2.00662e-12	1.04424e-10	0.353904	-2.82563	1.58181	4.46961
LL0000014773	LOC101883723	4.30822e-12	2.16344e-10	0.356244	-2.80707	2.75978	7.7469
LL0000018794	mcu	1.42591e-11	6.7927e-10	0.35838	-2.79033	3.42458	9.55571
LL0000020040	ncam2	4.41513e-12	2.21009e-10	0.36102	-2.76993	1.09419	3.03081
LL0000038752	zgc:153867	2.07758e-11	9.72087e-10	0.361653	-2.76508	13.0467	36.0752
LL0000000322	adcyap1b	2.02129e-11	9.48565e-10	0.366274	-2.73019	1.50743	4.11558
LL0000040236	si:dkey-87k14.1	2.91136e-06	6.38547e-05	0.368349	-2.71482	1.01734	2.76189
LL0000021355	pcdh10a	3.33263e-11	1.53204e-09	0.368738	-2.71195	2.27734	6.17605
LL0000011233	gdf11	2.92874e-10	1.19949e-08	0.372753	-2.68274	2.37493	6.37131
LL0000004277	CABZ01064248.1	8.96216e-12	4.38868e-10	0.37382	-2.67509	1.50155	4.01678
LL0000008672	dap1b	1.7536e-09	6.45729e-08	0.374306	-2.67161	2.7665	7.391
LL0000013370	klf7a	2.22045e-15	1.50266e-13	0.375244	-2.66493	14.5201	38.6951
LL0000001692	auts2b	1.28591e-08	4.15495e-07	0.379266	-2.63667	3.26745	8.61518
LL0000040059	meis2b	2.35582e-11	1.09577e-09	0.383764	-2.60577	1.5256	3.97535
LL0000018672	2009-03-01	4.98546e-10	1.99207e-08	0.384598	-2.60012	4.86509	12.6498
LL0000001768	bach2b	5.07601e-11	2.28681e-09	0.385341	-2.5951	10.7805	27.9764
LL0000024325	scrt2	1.30769e-10	5.54292e-09	0.387403	-2.58129	1.77489	4.58151
LL0000039758	adcyap1r1b	3.66629e-12	1.85289e-10	0.388145	-2.57636	1.41877	3.65526
LL0000011349	gjd1a	7.72355e-10	2.96314e-08	0.388594	-2.57338	9.35743	24.0802
LL0000040262	txn	2.97973e-12	1.52053e-10	0.388859	-2.57162	1.15209	2.96274
LL0000001481	asic2	2.6753e-12	1.37431e-10	0.389338	-2.56846	1.19885	3.07921
LL0000018631	mapk11	4.1553e-09	1.42436e-07	0.389413	-2.56797	2.85291	7.32618
LL0000002055	btbd6b	8.62318e-10	3.26852e-08	0.394702	-2.53356	3.14459	7.967
LL0000019424	mn1b	2.33447e-07	6.24955e-06	0.396251	-2.52365	8.00399	20.1993
LL0000001869	bdnf	3.136e-11	1.44586e-09	0.401339	-2.49166	1.18629	2.95583
LL0000018630	mapk10	7.1227e-11	3.14596e-09	0.401415	-2.49119	11.7835	29.3548
LL0000004911	carmil2	5.50364e-08	1.64048e-06	0.401736	-2.4892	10.4623	26.0428
LL0000021361	pcdh17	9.42557e-12	4.60131e-10	0.401774	-2.48896	4.50686	11.2174
LL0000018506	mab21l1	0	0	0.404442	-2.47254	101.489	250.936
LL0000004791	cadm4	8.96846e-09	2.94002e-07	0.408731	-2.44659	9.84344	24.0829
LL0000012274	hoxc1a	9.66818e-09	3.15627e-07	0.411261	-2.43155	2.76422	6.72132
LL0000019502	mpped2	5.47216e-08	1.63419e-06	0.412131	-2.42641	3.04231	7.38188
LL0000024330	scxa	4.43203e-10	1.78276e-08	0.413428	-2.4188	1.50836	3.64842
LL0000028910	slit1b	7.36164e-11	3.24241e-09	0.416336	-2.4019	1.18526	2.84688
LL0000030020	tbcb	3.13644e-09	1.10392e-07	0.416955	-2.39834	12.3191	29.5454
LL0000028125	si:dkeyp-123h10.2	7.41289e-10	2.86486e-08	0.418746	-2.38808	1.74824	4.17493
LL0000019641	msi2b	5.59021e-10	2.20918e-08	0.418995	-2.38666	17.9604	42.8654
LL0000021196	pabpc1b	3.48898e-09	1.22254e-07	0.423998	-2.3585	23.5695	55.5888
LL0000022916	ptprub	1.05154e-10	4.51792e-09	0.424925	-2.35336	1.12279	2.64232
LL0000028918	slitrk5a	1.18256e-10	5.05327e-09	0.425278	-2.3514	1.13803	2.67598
LL0000039289	zgc:92606	9.23631e-08	2.69202e-06	0.43329	-2.30792	12.4254	28.6769
LL0000005948	cntnap2a	6.66104e-08	1.96688e-06	0.433341	-2.30765	3.11204	7.18151
LL0000028531	slc18a3a	9.12223e-07	2.19602e-05	0.438498	-2.28051	1.03128	2.35186
LL0000023230	rasl10a	3.83043e-10	1.54471e-08	0.440024	-2.2726	1.46891	3.33825
LL0000030786	tnr	8.07677e-11	3.50839e-09	0.443166	-2.25649	1.17962	2.66181
LL0000001745	b4galnt4a	2.47716e-09	8.81711e-08	0.444249	-2.25099	1.67091	3.7612
LL0000020702	nuak1b	6.47935e-09	2.17375e-07	0.448218	-2.23106	2.85362	6.36658
LL0000023405	rergla	1.30589e-10	5.54292e-09	0.448862	-2.22786	1.69253	3.77071
LL0000030344	tjp1b	6.05168e-07	1.51465e-05	0.449364	-2.22537	3.53278	7.86172
LL0000011387	glra1	5.37676e-07	1.35433e-05	0.45267	-2.20911	2.57854	5.69629
LL0000023310	rbms1b	6.66614e-09	2.23167e-07	0.457365	-2.18644	1.51208	3.30607
LL0000020504	NPAS3	1.49111e-08	4.75947e-07	0.459755	-2.17507	1.59603	3.47148
LL0000007316	crim1	9.15989e-09	2.99654e-07	0.461393	-2.16735	1.49748	3.24556
LL0000004862	camta1a	3.30039e-07	8.60174e-06	0.462342	-2.1629	2.16064	4.67325
LL0000011610	gpr176	1.08445e-09	4.09083e-08	0.46523	-2.14948	1.37732	2.96051
LL0000009717	ephb3	4.23634e-05	0.000735129	0.466491	-2.14366	11.3148	24.2552
LL0000024085	rtn4r	5.6753e-09	1.92035e-07	0.467002	-2.14132	1.30434	2.793
LL0000012255	hoxb1b	1.53995e-06	3.59201e-05	0.469231	-2.13115	5.46176	11.6398
LL0000020107	ndst3	7.55172e-10	2.91138e-08	0.469935	-2.12795	1.28951	2.74402
LL0000028523	slc17a6b	2.22329e-08	6.92822e-07	0.470665	-2.12466	1.67314	3.55484
LL0000026889	si:dkey-178e17.1	2.25413e-08	6.99667e-07	0.472326	-2.11718	1.50093	3.17774
LL0000020644	nsa2	1.14271e-05	0.000223828	0.472464	-2.11656	18.8482	39.8933
LL0000023312	rbms2b	4.44239e-08	1.33934e-06	0.472653	-2.11572	2.24137	4.7421
LL0000008039	CU539058.1	1.81538e-07	4.95241e-06	0.47297	-2.1143	1.91033	4.03902
LL0000019513	mrap2a	4.32676e-09	1.47672e-07	0.474197	-2.10883	1.24816	2.63215
LL0000030438	tmeff1b	0	0	0.474427	-2.1078	429.157	904.579
LL0000011390	glra4a	1.23364e-08	3.99427e-07	0.475164	-2.10454	1.36252	2.86747
LL0000030475	tmem132e	5.61934e-10	2.21514e-08	0.476237	-2.0998	1.30563	2.74155
LL0000014914	LOC101884441	2.68621e-07	7.11868e-06	0.477728	-2.09324	1.04362	2.18454
LL0000014232	LOC100334937	2.57018e-06	5.69195e-05	0.478609	-2.08939	3.39856	7.10091
LL0000001597	atp2b1a	2.34969e-08	7.25047e-07	0.479998	-2.08334	38.51	80.2296
LL0000002015	brinp2	2.05977e-06	4.66644e-05	0.480028	-2.08321	1.03057	2.14689
LL0000022366	ppfia4	8.17264e-05	0.00135506	0.4805	-2.08117	23.8426	49.6204
LL0000021622	pex5lb	1.9177e-08	6.05977e-07	0.481166	-2.07828	1.38726	2.88312
LL0000012251	hoxa9b	8.44551e-06	0.000170511	0.481243	-2.07795	10.4271	21.667
LL0000020585	nr2f5	2.31715e-09	8.34671e-08	0.482235	-2.07368	1.1822	2.4515
LL0000008976	dlg2	8.30217e-08	2.42873e-06	0.484116	-2.06562	1.6142	3.33433
LL0000005175	ccng2	2.28507e-06	5.11803e-05	0.484177	-2.06536	7.51372	15.5185
LL0000031060	trhra	1.24171e-06	2.93044e-05	0.485112	-2.06138	2.01841	4.16072
LL0000022179	plxna1a	1.17902e-08	3.83316e-07	0.485146	-2.06124	1.34351	2.76929
LL0000030787	tnrc18	1.44764e-08	4.63951e-07	0.487434	-2.05156	1.29784	2.6626
LL0000002006	brd9	6.92335e-07	1.70043e-05	0.488476	-2.04719	12.7567	26.1154
LL0000018370	lrrc4.1	2.34723e-08	7.25047e-07	0.488683	-2.04632	1.82659	3.73778
LL0000011064	gabra5	6.76959e-09	2.2615e-07	0.489094	-2.0446	1.09539	2.23963
LL0000029798	syt9b	2.95103e-07	7.79427e-06	0.489988	-2.04087	1.04184	2.12627
LL0000029788	syt2a	1.25299e-07	3.5922e-06	0.490172	-2.0401	189.908	387.431
LL0000023918	rpl3	0	0	0.49032	-2.03949	140.258	286.055
LL0000011133	gamt	1.81914e-06	4.15713e-05	0.490389	-2.0392	2.35768	4.80778
LL0000025887	si:ch211-260e23.9	4.69915e-05	0.000809795	0.49049	-2.03878	5.05951	10.3152
LL0000023993	rps6	8.765e-09	2.8793e-07	0.491116	-2.03618	72.3279	147.273
LL0000028988	SMIM18	2.49928e-06	5.56619e-05	0.491467	-2.03472	2.95367	6.0099
LL0000019746	mtus2a	1.0514e-05	0.000209061	0.492765	-2.02937	2.75239	5.5856
LL0000012280	hoxc8a	0.000542178	0.00724497	0.493655	-2.02571	32.2702	65.37
LL0000011393	glrbb	2.45473e-09	8.75705e-08	0.496607	-2.01366	35.5627	71.6114
LL0000029632	stxbp5a	3.08946e-06	6.71926e-05	0.497201	-2.01126	3.89818	7.84025
LL0000009403	eef1g	0	0	0.497378	-2.01054	574.943	1155.95
LL0000030899	tpt1	0	0	0.501308	-1.99478	312.355	623.081
LL0000028540	slc1a2b	2.86438e-14	1.77119e-12	0.502112	-1.99159	142.479	283.758
LL0000012240	hoxa10b	2.16994e-06	4.88794e-05	0.502898	-1.98847	3.52874	7.01681
LL0000021721	phlda1	3.06761e-05	0.000547793	0.503436	-1.98635	11.5226	22.8879
LL0000039782	cpne8	4.55217e-08	1.36982e-06	0.505022	-1.98011	1.25358	2.48222
LL0000010224	FBXO48	3.35078e-05	0.000592322	0.50772	-1.96959	10.7134	21.101
LL0000011572	gpm6ab	1.65947e-06	3.83673e-05	0.508936	-1.96488	173.224	340.365
LL0000005834	clstn1	6.16456e-07	1.53559e-05	0.509281	-1.96355	18.5244	36.3737
LL0000023849	robo3	1.29142e-05	0.000248938	0.512178	-1.95245	2.34485	4.57818
LL0000023848	robo2	3.58721e-07	9.25747e-06	0.513761	-1.94643	32.6782	63.6058
LL0000021356	pcdh10b	2.94058e-06	6.43986e-05	0.513853	-1.94608	2.0568	4.0027
LL0000009401	eef1db	1.69946e-07	4.6848e-06	0.514021	-1.94545	101.471	197.407
LL0000010081	fam43a	1.39736e-07	3.97001e-06	0.514378	-1.94409	1.41921	2.75907
LL0000011472	gng2	1.83742e-13	1.03105e-11	0.51681	-1.93495	150.426	291.066
LL0000020637	nrxn1a	7.41629e-14	4.36343e-12	0.517857	-1.93104	163.345	315.426
LL0000030358	tle3a	3.69831e-07	9.5286e-06	0.519653	-1.92436	2.12115	4.08186
LL0000029786	syt1a	0.000172456	0.00265555	0.522037	-1.91557	5.52596	10.5854
LL0000009553	elavl4	0	0	0.522881	-1.91248	828.766	1585
LL0000005641	chrna2a	0.000586754	0.00775519	0.523169	-1.91143	5.99952	11.4677
LL0000020007	nav3	1.26972e-05	0.000245354	0.523822	-1.90904	2.1778	4.15753
LL0000011730	grik5	2.94653e-05	0.000527965	0.527142	-1.89702	2.41038	4.57254
LL0000000994	ank2b	1.63531e-06	3.78723e-05	0.527624	-1.89529	21.9506	41.6026
LL0000011447	gnal	0.00037512	0.00525768	0.527962	-1.89407	9.27046	17.5589
LL0000013186	kcnk9	5.16926e-07	1.30623e-05	0.528616	-1.89173	1.05601	1.99769
LL0000008863	dgkg	2.21704e-08	6.92296e-07	0.530156	-1.88624	1.12156	2.11552
LL0000013133	kcnh8	7.98912e-08	2.34586e-06	0.530635	-1.88453	1.09555	2.06459
LL0000010267	fez1	3.14548e-10	1.2816e-08	0.532101	-1.87934	107.702	202.41
LL0000009494	eif2s3	0.000259361	0.00378667	0.532211	-1.87895	23.033	43.278
LL0000001575	atp1a1a.1	3.73332e-08	1.13424e-06	0.533592	-1.87409	59.9742	112.397
LL0000004790	cadm3	9.66106e-05	0.00157047	0.53419	-1.87199	16.8088	31.4659
LL0000022478	ppp3ca	9.36051e-05	0.0015295	0.534327	-1.87151	28.3278	53.0159
LL0000011544	gpatch8	2.01206e-06	4.5715e-05	0.5371	-1.86185	8.62142	16.0518
LL0000005946	cntn5	3.54913e-07	9.17421e-06	0.538919	-1.85557	1.36258	2.52835
LL0000012250	hoxa9a	3.9579e-08	1.20016e-06	0.541078	-1.84816	28.6216	52.8973
LL0000009560	elfn2a	0.000358733	0.00505495	0.544115	-1.83785	3.56434	6.55071
LL0000020161	necab2	1.55912e-07	4.3589e-06	0.544339	-1.83709	1.21259	2.22765
LL0000024413	selenou1a	2.95846e-06	6.47003e-05	0.545789	-1.83221	5.52329	10.1198
LL0000008657	dachc	1.33799e-07	3.822e-06	0.547688	-1.82586	1.22937	2.24465
LL0000005943	cntn3a.2	8.25303e-07	2.00514e-05	0.54905	-1.82133	1.46686	2.67164
LL0000038238	yaf2	0.00049216	0.00663847	0.550237	-1.8174	3.71859	6.75815
LL0000007313	crhr1	4.99119e-07	1.26529e-05	0.550335	-1.81707	1.2652	2.29897
LL0000009686	epb41a	0.00235847	0.0253845	0.550533	-1.81642	17.6167	31.9994
LL0000029154	sorbs2a	0.00011954	0.0019175	0.551612	-1.81287	2.48673	4.50812
LL0000001171	aplp1	2.42819e-10	1.00493e-08	0.55179	-1.81228	90.4947	164.002
LL0000001363	arl4d	1.21362e-05	0.000235809	0.552205	-1.81092	1.77318	3.21108
LL0000002340	BX088524.3	8.42973e-05	0.00139183	0.552965	-1.80843	1.01667	1.83858
LL0000000371	adgrl3.1	0.000589364	0.00777664	0.553137	-1.80787	20.4256	36.9269
LL0000022181	plxna3	7.39147e-06	0.00015058	0.553245	-1.80752	4.11947	7.44601
LL0000008511	cxxc5b	0.000743467	0.0094682	0.555166	-1.80126	5.72696	10.3158
LL0000022333	pou3f1	2.49301e-07	6.65139e-06	0.555888	-1.79892	1.30849	2.35387
LL0000023148	rai1	9.43676e-07	2.26482e-05	0.556419	-1.79721	3.74537	6.7312
LL0000029778	syt12	1.06923e-05	0.000211539	0.556781	-1.79604	2.83524	5.09221
LL0000005941	cntn2	0.000485106	0.00655454	0.557283	-1.79442	4.60735	8.26752
LL0000020550	nptx1l	1.13813e-06	2.6946e-05	0.558467	-1.79062	1.2983	2.32475
LL0000011126	galnt9	0.000128842	0.00204796	0.562028	-1.77927	2.38502	4.24359
LL0000000491	ahcyl1	0.00078064	0.009871	0.562214	-1.77868	7.4868	13.3166
LL0000024421	sema3aa	3.92213e-07	1.00888e-05	0.56388	-1.77343	1.09596	1.9436
LL0000023243	RASSF5	1.10894e-05	0.000218572	0.563911	-1.77333	1.77744	3.15198
LL0000020267	nfkbiab	0.00157983	0.0181301	0.564501	-1.77148	10.3769	18.3825
LL0000006259	CR354372.1	7.44041e-07	1.8161e-05	0.567564	-1.76191	1.08231	1.90693
LL0000030152	tenm3	2.03891e-05	0.000377785	0.567899	-1.76088	1.62571	2.86268
LL0000012275	hoxc3a	0.000371747	0.00521969	0.568802	-1.75808	31.1086	54.6914
LL0000029486	st8sia5	5.89387e-05	0.00100253	0.56975	-1.75516	8.74588	15.3504
LL0000009314	dynll2b	2.12148e-09	7.70772e-08	0.57115	-1.75085	80.2162	140.447
LL0000001715	b3galt2	3.12663e-05	0.0005577	0.571189	-1.75073	2.13607	3.73969
LL0000031296	TTC28	1.70335e-06	3.92093e-05	0.571798	-1.74887	1.27841	2.23577
LL0000005075	ccdc3a	9.04757e-07	2.18138e-05	0.5751	-1.73883	1.11333	1.93589
LL0000039662	znf804b	1.23343e-07	3.54904e-06	0.576909	-1.73338	1.07915	1.87057
LL0000009201	drd3	0.000122194	0.0019561	0.577494	-1.73162	1.01815	1.76304
LL0000020782	nxph1	8.75769e-07	2.12448e-05	0.580571	-1.72244	1.22885	2.11663
LL0000006389	CR382300.1	5.76609e-07	1.44546e-05	0.581237	-1.72047	1.22709	2.11116
LL0000025879	si:ch211-257p13.3	0.000100976	0.00163806	0.581363	-1.7201	2.76586	4.75756
LL0000018458	luzp1	4.95698e-06	0.000104355	0.584045	-1.7122	1.36173	2.33156
LL0000000987	angptl4	2.4393e-05	0.000446204	0.584128	-1.71195	1.9699	3.37239
LL0000010082	fam43b	6.28719e-07	1.5563e-05	0.587447	-1.70228	1.1818	2.01176
LL0000000398	adora1b	3.85563e-06	8.27152e-05	0.587895	-1.70098	1.29348	2.2002
LL0000005323	cdh18a	2.12448e-05	0.000392258	0.589315	-1.69688	1.0311	1.74966
LL0000007723	ctdsp2	0.00306239	0.0315879	0.590798	-1.69263	4.09684	6.93441
LL0000028821	SLC5A7	4.22897e-06	8.99897e-05	0.591472	-1.6907	1.05527	1.78414
LL0000009499	eif3ea	1.40847e-07	3.99439e-06	0.591658	-1.69017	51.6121	87.2331
LL0000013401	klhl29	0.000207558	0.00310464	0.593261	-1.6856	2.34345	3.95011
LL0000014168	LOC100333111	2.31227e-07	6.20066e-06	0.593542	-1.6848	1.11942	1.886
LL0000040173	si:ch211-269c21.2	0.000201989	0.00304421	0.594094	-1.68323	1.01748	1.71266
LL0000022424	ppp1r14c	1.12561e-05	0.000221305	0.595796	-1.67843	20.7101	34.7604
LL0000012790	insm1a	3.7872e-05	0.000665737	0.59606	-1.67768	2.39155	4.01227
LL0000023202	rarga	2.30386e-05	0.000422901	0.596425	-1.67666	1.46711	2.45983
LL0000020091	ndnf	2.17904e-06	4.90144e-05	0.596769	-1.67569	1.13969	1.90978
LL0000001769	bada	0.000364681	0.00512961	0.596915	-1.67528	1.94441	3.25743
LL0000009856	evx1	0.00162209	0.0185342	0.597597	-1.67337	5.16754	8.64719
LL0000023618	rgs6	0.00015968	0.00247088	0.598402	-1.67112	1.01611	1.69803
LL0000030500	tmem163a	3.52536e-06	7.62522e-05	0.59853	-1.67076	1.06979	1.78737
LL0000001839	bcl11ba	3.92817e-06	8.41567e-05	0.598537	-1.67074	1.09956	1.83708
LL0000001841	bcl2b	6.17018e-05	0.00104278	0.598675	-1.67035	1.7591	2.93832
LL0000038442	zgc:100920	1.94195e-05	0.000361913	0.60029	-1.66586	40.4347	67.3586
LL0000020860	olfm1a	0.000801116	0.0100975	0.600486	-1.66532	2.28536	3.80585
LL0000001373	arl8a	0.00213958	0.0234284	0.600519	-1.66523	9.07092	15.1051
LL0000009406	eef2b	1.81727e-10	7.64126e-09	0.60114	-1.66351	225.458	375.051
LL0000001612	atp5mc3a	1.55431e-15	1.06097e-13	0.602957	-1.65849	141.538	234.74
LL0000018371	lrrc4.2	6.53187e-06	0.000134986	0.60342	-1.65722	1.05532	1.74889
LL0000038090	XLOC_043857	0.000740713	0.00944185	0.604178	-1.65514	4.10464	6.79376
LL0000021368	pcdh1b	8.74408e-06	0.000175863	0.606573	-1.64861	1.23645	2.03842
LL0000018577	map1b	0.000211564	0.00315605	0.607246	-1.64678	24.3264	40.0602
LL0000022334	pou3f2a	5.06965e-06	0.000106442	0.607395	-1.64638	1.6385	2.69758
LL0000009706	epha3	1.73611e-05	0.00032628	0.607895	-1.64502	1.33044	2.18861
LL0000031807	vaspb	3.55597e-06	7.67038e-05	0.609524	-1.64062	1.11005	1.82118
LL0000021456	pcsk2	2.06695e-06	4.676e-05	0.610904	-1.63692	1.34448	2.20081
LL0000020633	nrp2b	6.92188e-06	0.000141746	0.611151	-1.63626	1.34492	2.20063
LL0000004898	capza1a	1.81372e-05	0.000338847	0.612453	-1.63278	4.59004	7.49451
LL0000024053	rsl24d1	0.00142859	0.016621	0.613474	-1.63006	79.4711	129.543
LL0000031347	tuba1b	0.0145989	0.107373	0.613679	-1.62952	8.725	14.2175
LL0000023909	rpl22l1	0.0074703	0.0638784	0.615831	-1.62382	19.5238	31.7032
LL0000030338	tiparp	0.000226505	0.0033662	0.617644	-1.61906	1.78643	2.89233
LL0000004754	cacna2d2b	1.26029e-05	0.000244432	0.618503	-1.61681	1.2434	2.01033
LL0000001172	aplp2	0.00261083	0.027685	0.618759	-1.61614	4.39991	7.11086
LL0000011855	gtpbp4	0.0100585	0.0803795	0.618834	-1.61594	5.4557	8.81609
LL0000031380	tusc3	0.00176658	0.0199252	0.619035	-1.61542	34.6109	55.911
LL0000003946	ca16b	3.5831e-05	0.000630562	0.620544	-1.61149	1.78787	2.88113
LL0000014960	LOC101884666	0.00313212	0.0320488	0.621111	-1.61002	8.62617	13.8883
LL0000000520	ajap1	6.7625e-06	0.000138662	0.621326	-1.60946	1.08241	1.7421
LL0000023922	rpl34	1.74198e-09	6.43267e-08	0.622305	-1.60693	217.003	348.708
LL0000030256	thap4	0.000255612	0.0037354	0.624462	-1.60138	2.19515	3.51527
LL0000026205	si:ch73-119p20.1	0.00073271	0.0093558	0.624954	-1.60012	87.6878	140.311
LL0000013270	KHDRBS3	8.62126e-06	0.000173836	0.624997	-1.60001	1.18194	1.89111
LL0000013735	lmo2	0.000346886	0.00490997	0.625411	-1.59895	1.80019	2.87841
LL0000039313	zmat5	0.000547274	0.00730688	0.626936	-1.59506	2.27674	3.63153
LL0000000439	aff2	3.83164e-05	0.00067205	0.627637	-1.59328	1.37693	2.19383
LL0000030851	tp53inp1	0.00619789	0.0552449	0.62772	-1.59307	3.14076	5.00344
LL0000020301	nhsl1b	1.67409e-05	0.000315001	0.627753	-1.59298	1.05629	1.68265
LL0000000991	ank1a	0.000202136	0.00304421	0.627999	-1.59236	1.51645	2.41473
LL0000021705	PHF21B	0.000374242	0.00525004	0.62861	-1.59081	1.64247	2.61287
LL0000032064	whrna	4.77925e-06	0.000100748	0.629245	-1.5892	1.05727	1.68022
LL0000022182	plxna4	0.000281026	0.00407281	0.630099	-1.58705	1.5448	2.45168
LL0000010881	fryl	1.58798e-05	0.000299871	0.631958	-1.58238	1.18394	1.87345
LL0000026007	si:ch211-284f22.3	0.000160333	0.00247613	0.633384	-1.57882	1.4716	2.32339
LL0000020695	ntrk2a	1.09763e-05	0.000216613	0.633553	-1.5784	1.18297	1.86719
LL0000021233	palm1b	6.25508e-06	0.000129948	0.63426	-1.57664	36.2287	57.1196
LL0000024009	rpsa	0	0	0.634744	-1.57544	688.048	1083.98
LL0000010617	foxo3b	0.0111634	0.0873568	0.634807	-1.57528	4.40729	6.94272
LL0000031345	tub	0.000760995	0.00965355	0.63601	-1.5723	1.9054	2.99586
LL0000020783	nxph2a	3.54168e-05	0.000624667	0.636836	-1.57026	1.028	1.61423
LL0000030293	thsd7ba	6.05498e-05	0.00102661	0.636854	-1.57022	1.02828	1.61462
LL0000024067	rsrp1	0.00496843	0.0466046	0.636858	-1.57021	4.64079	7.28701
LL0000020917	oprd1a	0.00065489	0.00849901	0.636894	-1.57012	1.89161	2.97005
LL0000031968	wasf3b	0.000653633	0.00849126	0.637778	-1.56794	1.85904	2.91486
LL0000029306	spop	0.0022109	0.0240259	0.638372	-1.56648	2.77505	4.34708
LL0000040058	meis2a	4.55671e-05	0.000786968	0.639152	-1.56457	5.5768	8.72531
LL0000012242	hoxa11b	1.63566e-06	3.78723e-05	0.639561	-1.56357	4.98912	7.80084
LL0000019019	micu3a	0.000210708	0.00314626	0.640624	-1.56098	1.62759	2.54064
LL0000022084	plch2a	3.55717e-05	0.000626699	0.640923	-1.56025	1.02764	1.60338
LL0000012106	hif1aa	0.000146896	0.00229105	0.641879	-1.55792	1.43726	2.23914
LL0000024648	sh3pxd2aa	0.000303894	0.00436015	0.642326	-1.55684	1.47663	2.29888
LL0000012073	hexim1	0.00701792	0.0610025	0.642406	-1.55665	7.26882	11.315
LL0000008891	dhrs3b	0.000428741	0.00590427	0.642425	-1.5566	1.0162	1.58181
LL0000018499	lzts2a	7.01878e-06	0.000143544	0.642569	-1.55625	1.20631	1.87732
LL0000023262	rbfox1	3.89547e-05	0.000681729	0.642623	-1.55612	64.7716	100.792
LL0000028833	slc6a17	8.08955e-06	0.000163743	0.642777	-1.55575	2.21892	3.45208
LL0000038415	zfhx4	0.000981941	0.0120025	0.642968	-1.55529	44.2096	68.7586
LL0000012284	hoxd12a	2.47383e-05	0.000451473	0.643783	-1.55332	1.18744	1.84448
LL0000000555	akt1s1	0.0122064	0.0937966	0.644479	-1.55164	11.4188	17.7179
LL0000023932	rpl5a	0.000351381	0.0049558	0.645409	-1.5494	48.2059	74.6905
LL0000021802	pik3ip1	0.00199204	0.0219962	0.646738	-1.54622	1.99026	3.07739
LL0000004735	cacna1ab	0.00173658	0.0196149	0.647667	-1.544	1.97902	3.05561
LL0000023766	rnf130	0.000175768	0.00269864	0.647889	-1.54347	1.43031	2.20765
LL0000004410	CABZ01073166.1	2.28204e-05	0.000419384	0.648718	-1.5415	1.16639	1.79799
LL0000004734	cacna1aa	0.000103734	0.00167762	0.649388	-1.53991	22.5892	34.7854
LL0000012667	il1rapl1a	6.45935e-05	0.00108932	0.649508	-1.53963	1.24629	1.91882
LL0000016485	LOC108181449	0.00544939	0.0500734	0.650844	-1.53647	4.42583	6.80014
LL0000023902	rpl15	1.11022e-16	8.37607e-15	0.650873	-1.5364	327.849	503.707
LL0000023201	rarab	0.000301299	0.00432685	0.651703	-1.53444	1.56332	2.39883
LL0000011444	gnai2b	0.000240597	0.00353779	0.652269	-1.53311	1.78179	2.73168
LL0000011212	gchfr	9.49039e-05	0.00154591	0.652868	-1.5317	3.6559	5.59976
LL0000008655	dacha	0.0176417	0.122193	0.653328	-1.53063	4.80896	7.36071
LL0000023910	rpl23	4.44089e-16	3.14009e-14	0.654367	-1.52819	995.083	1520.68
LL0000012286	hoxd3a	0.0105938	0.0836888	0.654816	-1.52715	7.18232	10.9685
LL0000023586	rfxap	0.000301194	0.00432685	0.655667	-1.52516	4.64556	7.08524
LL0000018739	mbpb	0.00314904	0.0321594	0.65588	-1.52467	1.98257	3.02276
LL0000000996	ank3b	0.00414879	0.0402325	0.65606	-1.52425	12.1735	18.5555
LL0000023619	rgs7a	0.0112728	0.0879688	0.657454	-1.52102	3.33343	5.07022
LL0000039079	zgc:175214	0.00133146	0.0156442	0.658023	-1.5197	1.69086	2.5696
LL0000026777	si:dkey-151g10.6	0	0	0.658135	-1.51945	2249.99	3418.74
LL0000021598	pepd	7.86792e-05	0.00130866	0.658927	-1.51762	1.21515	1.84414
LL0000003402	BX649639.1	0.00108262	0.013144	0.659548	-1.51619	1.59342	2.41593
LL0000030388	tlx2	0.000102316	0.00165639	0.661204	-1.51239	2.74839	4.15664
LL0000023673	ribc1	0.0126482	0.0961143	0.661418	-1.5119	3.73929	5.65345
LL0000012262	hoxb6b	0.000627504	0.00820438	0.661502	-1.51171	2.31088	3.49338
LL0000012482	iffo2b	0.000466981	0.00636648	0.661714	-1.51123	1.64387	2.48425
LL0000006675	CR456642.1	0.000277519	0.00402939	0.661851	-1.51091	1.75094	2.64552
LL0000020862	olfm2a	2.13317e-06	4.81888e-05	0.664478	-1.50494	4.62792	6.96475
LL0000027686	si:dkey-46i9.1	0.00311635	0.0319289	0.664586	-1.5047	5.89799	8.87468
LL0000028762	slc40a1	0.0317233	0.188689	0.664612	-1.50464	4.74518	7.13977
LL0000023088	rab6bb	0.000159589	0.00247088	0.665477	-1.50268	114.958	172.745
LL0000019017	micu1	0.00452552	0.0431429	0.666305	-1.50081	2.82867	4.2453
LL0000030633	tmem59	0.0210403	0.138872	0.666748	-1.49982	9.02247	13.5321
LL0000019874	myo18ab	0.00273068	0.0287181	0.667242	-1.49871	1.78591	2.67655
LL0000023933	rpl5b	0.00345866	0.0346702	0.667378	-1.4984	12.4407	18.6412
LL0000027618	si:dkey-35i13.1	0.026493	0.165705	0.667858	-1.49732	4.04134	6.0512
LL0000012878	irs2a	0.000512124	0.00687834	0.668561	-1.49575	1.53932	2.30243
LL0000018316	lrfn5b	0.0129703	0.0977744	0.66857	-1.49573	3.41624	5.10977
LL0000012476	ier3ip1	0.0130933	0.0984056	0.668844	-1.49512	3.62862	5.42521
LL0000001861	bcor	0.000743981	0.0094682	0.669116	-1.49451	1.72849	2.58325
LL0000028915	slitrk3a	3.14206e-05	0.000559188	0.669259	-1.49419	1.19485	1.78534
LL0000023972	rps18	0.000561786	0.00747531	0.669657	-1.4933	119.856	178.981
LL0000024416	selenow2a	0.0318889	0.18941	0.669881	-1.4928	9.12921	13.6281
LL0000029430	ssr3	0.000261755	0.00381456	0.67031	-1.49185	38.8782	58.0003
LL0000030848	tp53i11a	1.21434e-05	0.000235809	0.670394	-1.49166	1.22385	1.82557
LL0000001155	apbb2b	0.0115714	0.0896162	0.67071	-1.49096	2.97745	4.43925
LL0000011522	gosr1	0.00739828	0.0634345	0.67223	-1.48759	3.01873	4.49062
LL0000023257	rbbp6	0.0157484	0.11272	0.672311	-1.48741	2.76422	4.11152
LL0000021432	pcloa	0.0642963	0.300125	0.672632	-1.4867	9.73055	14.4664
LL0000023914	rpl27	6.2832e-12	3.0864e-10	0.672825	-1.48627	390.78	580.805
LL0000013564	lcor	0.00882127	0.0725581	0.673202	-1.48544	5.51035	8.18529
LL0000004966	cbfa2t3	0.00161549	0.0184855	0.673594	-1.48457	2.0527	3.04739
LL0000023942	rplp2	2.99616e-12	1.52398e-10	0.673687	-1.48437	401.064	595.326
LL0000001517	atat1	0.0347395	0.20087	0.675201	-1.48104	4.50633	6.67406
LL0000010286	fgf13b	0.0149539	0.108911	0.675558	-1.48026	2.70841	4.00915
LL0000039597	znf395a	0.0162282	0.115368	0.676891	-1.47734	2.72578	4.02691
LL0000039661	znf804a	0.00611975	0.0547652	0.677351	-1.47634	1.93265	2.85325
LL0000019072	mir124-3	0.00378597	0.0372874	0.678167	-1.47456	1.77216	2.61316
LL0000029040	snap25a	0	0	0.678633	-1.47355	1912.1	2817.57
LL0000030461	tmem121aa	0.000715189	0.00917583	0.67867	-1.47347	1.381	2.03486
LL0000023966	rps14	2.22045e-16	1.62846e-14	0.679581	-1.4715	738.686	1086.97
LL0000023936	rpl7a	0	0	0.679876	-1.47086	899.076	1322.41
LL0000011001	fut8a	0.00165039	0.0187624	0.680485	-1.46954	2.61687	3.8456
LL0000008986	dlgap3	0.000309948	0.00443893	0.681064	-1.46829	1.27783	1.87622
LL0000024476	sept7a	0.0538274	0.269274	0.682214	-1.46582	6.97251	10.2204
LL0000028485	slc12a5b	0.00188432	0.0209535	0.682272	-1.46569	1.69466	2.48385
LL0000015124	LOC101885478	0.000127159	0.00202325	0.682348	-1.46553	1.04181	1.5268
LL0000023898	rpl12	2.28384e-07	6.13485e-06	0.683463	-1.46314	457.108	668.811
LL0000028722	slc35f4	9.54939e-05	0.00155392	0.684523	-1.46087	1.12409	1.64215
LL0000001837	bcl11aa	2.61208e-05	0.000473961	0.684615	-1.46068	1.05258	1.53748
LL0000016346	LOC108179567	0.0020946	0.0229837	0.68467	-1.46056	1.56659	2.28809
LL0000019489	mpp2b	0.00787839	0.0666094	0.685401	-1.459	2.02495	2.95441
LL0000022679	prr12b	0.000305106	0.00437355	0.685484	-1.45882	3.45585	5.04147
LL0000011331	ginm1	0.00169312	0.0192066	0.685496	-1.4588	9.14017	13.3337
LL0000005835	clstn2	0.000467473	0.00636648	0.685742	-1.45827	1.27951	1.86587
LL0000001930	bloc1s6	0.0146003	0.107373	0.686588	-1.45648	9.23298	13.4476
LL0000009234	dscamb	0.068284	0.310728	0.687012	-1.45558	11.0633	16.1035
LL0000022294	polr3glb	0.00709974	0.0615441	0.687582	-1.45437	2.71764	3.95246
LL0000023695	rims3	0.000291668	0.00420771	0.688707	-1.452	1.02891	1.49398
LL0000019972	nanos1	0.0350479	0.201986	0.690141	-1.44898	9.81536	14.2223
LL0000001928	bloc1s4	0.00407743	0.0397115	0.690282	-1.44868	1.82208	2.63962
LL0000038835	zgc:162339	0.00306504	0.0315879	0.69061	-1.448	1.55278	2.24841
LL0000006171	cpsf6	0.00866394	0.0716001	0.690625	-1.44796	4.98672	7.22059
LL0000000159	ache	0.0101677	0.08089	0.690849	-1.44749	3.65793	5.29484
LL0000008947	diras1a	0.0130091	0.0979127	0.691014	-1.44715	5.88946	8.52293
LL0000014383	LOC100537342	0.000230166	0.00341738	0.69169	-1.44573	1.02812	1.48638
LL0000013005	jag2b	0.000572973	0.00760492	0.692599	-1.44384	1.29819	1.87438
LL0000022482	ppp3r1a	1.34606e-07	3.8381e-06	0.693123	-1.44275	232.783	335.846
LL0000029503	stap2a	0.014355	0.106118	0.694813	-1.43924	2.51514	3.61988
LL0000018579	map1lc3b	0.0672713	0.308532	0.695198	-1.43844	29.8293	42.9077
LL0000023200	raraa	0.00419518	0.0404832	0.695263	-1.43831	1.57706	2.26829
LL0000040210	si:dkey-192j17.1	0.00026154	0.00381456	0.695584	-1.43764	1.02792	1.47778
LL0000018540	magixb	0.00108283	0.013144	0.696087	-1.4366	1.01622	1.4599
LL0000004879	capn1b	0.000926757	0.0113632	0.696093	-1.43659	1.39292	2.00106
LL0000007282	creb1b	0.000845311	0.010545	0.696394	-1.43597	8.16028	11.7179
LL0000021436	pcmtd1	0.0287892	0.176153	0.696395	-1.43597	2.8276	4.06034
LL0000026041	si:ch211-39a7.1	0.000551647	0.00735281	0.69669	-1.43536	1.01811	1.46135
LL0000024081	rtn3	0.000225823	0.00335922	0.696929	-1.43487	2.47765	3.5551
LL0000012248	hoxa4a	0.000118141	0.00189699	0.697763	-1.43315	1.09719	1.57244
LL0000031344	ttyh3b	0.00590048	0.0532563	0.698896	-1.43083	1.76373	2.52359
LL0000002060	btf3	6.4837e-14	3.85793e-12	0.699102	-1.43041	624.38	893.116
LL0000005805	clint1b	0.00147715	0.0171263	0.699147	-1.43032	1.57514	2.25295
LL0000009512	eif3s6ip	0.0148745	0.108433	0.699732	-1.42912	16.2102	23.1663
LL0000007264	crabp1b	0.000232993	0.00345285	0.699836	-1.42891	1.04189	1.48876
LL0000001874	bend5	0.0192273	0.130287	0.700668	-1.42721	2.44744	3.49301
LL0000011571	gpm6aa	0.0793941	0.338348	0.701401	-1.42572	85.4828	121.874
LL0000038251	yipf2	0.0123935	0.0948646	0.701523	-1.42547	1.9068	2.71808
LL0000001506	astn1	0.0102778	0.08156	0.701847	-1.42481	1.97756	2.81765
LL0000010296	fgf20a	0.000193343	0.00292617	0.703099	-1.42228	1.08389	1.54159
LL0000018959	mgat2	0.00318084	0.0323475	0.70334	-1.42179	3.22	4.57816
LL0000007294	crebrf	0.00225906	0.0244824	0.703825	-1.42081	1.40052	1.98987
LL0000025153	si:ch211-151p13.8	3.85733e-05	0.000675805	0.704072	-1.42031	1.22395	1.73839
LL0000000027	abca1a	0.021763	0.142449	0.704306	-1.41984	3.1701	4.50102
LL0000020460	nol4lb	0.0127871	0.0968894	0.704349	-1.41975	2.82958	4.01729
LL0000005101	ccdc85al	0.00015678	0.00243318	0.704566	-1.41931	1.09499	1.55414
LL0000009501	eif3f	0.00671911	0.0589905	0.705164	-1.41811	138.982	197.092
LL0000021220	pak1	0.0800256	0.339867	0.705456	-1.41752	7.81871	11.0832
LL0000040303	zgc:56493	0.108213	0.408805	0.705601	-1.41723	10.545	14.9447
LL0000021346	pbx4	0.0137198	0.102459	0.706639	-1.41515	32.6946	46.2677
LL0000011555	gpc6a	0.0492262	0.254991	0.707748	-1.41293	2.98076	4.21161
LL0000018512	maco1a	0.0085283	0.0708505	0.709074	-1.41029	1.69601	2.39187
LL0000012311	hrasa	0.00602514	0.0540719	0.709599	-1.40925	1.63148	2.29916
LL0000012257	hoxb3a	0.0594677	0.286197	0.710988	-1.40649	7.20317	10.1312
LL0000020354	nkain1	0.0206857	0.137335	0.711615	-1.40525	24.0302	33.7686
LL0000002003	brd4	0.0272572	0.16918	0.711807	-1.40487	2.75401	3.86904
LL0000024385	sec61a1	0.0128553	0.0971727	0.712329	-1.40385	2.63945	3.70538
LL0000010071	fam222ba	0.0226707	0.147047	0.713505	-1.40153	2.07553	2.90892
LL0000009411	eepd1	0.00142191	0.0165589	0.714013	-1.40054	1.01593	1.42284
LL0000031958	waif2	0.00135196	0.0158378	0.714296	-1.39998	1.01575	1.42202
LL0000038854	zgc:162928	1.26628e-05	0.000244991	0.714691	-1.39921	1.05125	1.47092
LL0000010347	fibcd1	0.000392621	0.00546889	0.71488	-1.39884	1.21249	1.69607
LL0000011979	hcn2b	0.00617533	0.0551062	0.715439	-1.39774	1.51183	2.11315
LL0000030847	tp53bp2b	0.00631763	0.0560904	0.716069	-1.39651	1.53244	2.14007
LL0000028851	slc6a8	0.089732	0.365134	0.716281	-1.3961	5.69184	7.94638
LL0000009170	dpp6b	0.0450187	0.239272	0.716361	-1.39594	2.91765	4.07287
LL0000031261	tspan7b	1.31019e-05	0.000252248	0.716667	-1.39535	11.8806	16.5775
LL0000019806	mycb	0.00111494	0.0134922	0.71681	-1.39507	1.55518	2.16959
LL0000030291	thsd7aa	0.0151418	0.109823	0.716837	-1.39502	3.47811	4.85202
LL0000019003	mia3	0.0208934	0.138075	0.717085	-1.39453	2.11424	2.94838
LL0000009649	eno2	5.02409e-07	1.27159e-05	0.717168	-1.39437	65.7917	91.7382
LL0000038893	zgc:165573	0.0235911	0.151521	0.718026	-1.39271	1.98502	2.76454
LL0000020204	neo1a	0.0345538	0.200311	0.718148	-1.39247	2.5663	3.57349
LL0000021155	oxr1a	0.000126869	0.00202067	0.718619	-1.39156	1.13498	1.57939
LL0000013065	kat2b	0.000809761	0.0101717	0.718998	-1.39082	1.2401	1.72476
LL0000000111	ablim1a	0.00350901	0.035019	0.719888	-1.38911	1.62407	2.25601
LL0000022036	pknox2	0.00170401	0.0193161	0.720108	-1.38868	1.35967	1.88815
LL0000020167	nectin3b	0.000540693	0.00723126	0.720553	-1.38782	1.13979	1.58183
LL0000028817	slc5a3b	0.0176313	0.122193	0.721055	-1.38686	1.77384	2.46006
LL0000024015	rpz2	0.00261589	0.02772	0.721084	-1.3868	2.52405	3.50036
LL0000019354	mkrn1	0.052893	0.266739	0.721264	-1.38645	2.629	3.64499
LL0000024659	shank3a	0.0256914	0.161987	0.722165	-1.38472	3.05597	4.23167
LL0000024065	rsrc1	0.0027916	0.0292672	0.722863	-1.38339	1.44477	1.99867
LL0000031685	usf1	0.0571462	0.280274	0.72293	-1.38326	8.7039	12.0398
LL0000022653	proza	0.02586	0.162584	0.723395	-1.38237	1.95575	2.70357
LL0000039846	kcnh1b	0.000149509	0.0023295	0.723542	-1.38209	1.14206	1.57843
LL0000024478	sept8a	0.00573945	0.0520711	0.724378	-1.3805	1.4509	2.00296
LL0000028600	slc25a24	0.000889073	0.0109744	0.725635	-1.3781	1.18165	1.62844
LL0000030745	tnika	0.0061737	0.0551062	0.726527	-1.37641	1.91585	2.637
LL0000018696	mast2	0.051953	0.263831	0.726667	-1.37615	2.62034	3.60598
LL0000020114	ndufa4	0.0222746	0.145075	0.726815	-1.37587	404.042	555.907
LL0000020559	npy2rl	9.40485e-05	0.00153503	0.727012	-1.37549	1.09309	1.50354
LL0000007439	CSMD3	0.00559503	0.0511666	0.727342	-1.37487	2.01767	2.77404
LL0000007076	CR848812.1	0.00344359	0.0345411	0.727508	-1.37456	1.34911	1.85443
LL0000013103	kcnb1	0.00149285	0.0172702	0.727737	-1.37412	1.39014	1.91022
LL0000007246	CR936968.2	0.000463511	0.00633331	0.728292	-1.37308	1.09606	1.50497
LL0000005111	ccdc92	0.00269891	0.0284467	0.728766	-1.37218	1.73104	2.37531
LL0000028265	si:dkeyp-77h1.4	0.0723276	0.320379	0.72882	-1.37208	3.94525	5.4132
LL0000018393	LRRC75A	0.0349562	0.201753	0.729191	-1.37138	2.12631	2.91598
LL0000022914	ptprt	0.000342091	0.00485517	0.729568	-1.37067	1.04057	1.42629
LL0000004094	CABZ01039304.1	0.00292409	0.0304136	0.729601	-1.37061	1.95259	2.67624
LL0000026537	si:ch73-386h18.1	0.00115071	0.013819	0.729712	-1.3704	197.572	270.754
LL0000010118	fam89b	0.00225048	0.0244223	0.729767	-1.3703	1.98956	2.7263
LL0000000992	ank1b	0.00300439	0.0311052	0.729849	-1.37015	4.69712	6.43575
LL0000024096	rufy3	0.0278123	0.17144	0.730313	-1.36928	8.56452	11.7272
LL0000009602	emc2	0.181348	0.540314	0.730418	-1.36908	22.4346	30.7148
LL0000038847	zgc:162730	0.000663102	0.00857736	0.730433	-1.36905	1.16769	1.59863
LL0000031789	vamp1	0.00573027	0.0520177	0.73108	-1.36784	18.2906	25.0186
LL0000009939	fabp3	2.22045e-16	1.62846e-14	0.731117	-1.36777	1019.1	1393.89
LL0000001084	anp32a	0.161189	0.50792	0.731246	-1.36753	18.3564	25.1029
LL0000023339	rcan1a	0.0208933	0.138075	0.731567	-1.36693	6.53768	8.93654
LL0000031531	ubtd2	0.0204093	0.136068	0.73158	-1.3669	1.90954	2.61015
LL0000020619	nrg3b	0.00719235	0.0622784	0.731721	-1.36664	1.43566	1.96204
LL0000029196	sox4a	0.00310072	0.0318309	0.732344	-1.36548	1.25425	1.71265
LL0000024014	rpz	0.0181024	0.124646	0.73272	-1.36478	1.72288	2.35135
LL0000022096	pleca	0.0012449	0.0147813	0.733011	-1.36424	1.19794	1.63427
LL0000013309	kif26ba	0.000733356	0.0093558	0.733028	-1.36421	1.18133	1.61157
LL0000029005	smpd3	0.00214795	0.0234712	0.733147	-1.36398	1.52128	2.075
LL0000018588	map2k4a	0.0800014	0.339867	0.733212	-1.36386	2.97315	4.05497
LL0000009814	esrrb	0.00203371	0.0224092	0.733348	-1.36361	1.22681	1.67288
LL0000038380	zdhhc17	0.025788	0.162455	0.734214	-1.362	2.16487	2.94855
LL0000037360	XLOC_040108	0.00521409	0.0483597	0.734795	-1.36092	1.36128	1.8526
LL0000010825	FQ311928.1	0.0128617	0.0971749	0.734957	-1.36062	1.61108	2.19207
LL0000024404	selenon	0.0011502	0.013819	0.735049	-1.36045	1.18594	1.61342
LL0000024349	sdhaf4	0.0880886	0.361431	0.735404	-1.3598	3.30864	4.49909
LL0000019779	mxd3	0.0839427	0.350582	0.73555	-1.35953	3.15768	4.29295
LL0000031254	tspan3a	0.0214461	0.140753	0.736029	-1.35864	5.44485	7.3976
LL0000013368	klf6a	0.120495	0.434679	0.736234	-1.35826	11.3446	15.4089
LL0000038236	xylt1	0.0359319	0.205206	0.736409	-1.35794	1.94009	2.63452
LL0000020617	nrg2a	0.00441376	0.0421795	0.736774	-1.35727	1.32703	1.80113
LL0000030688	tmsb	0.0328759	0.193428	0.73691	-1.35702	218.121	295.995
LL0000030489	tmem150ab	0.0186226	0.127228	0.737109	-1.35665	1.73183	2.34949
LL0000023190	rapgef2	0.0883832	0.361981	0.737136	-1.3566	3.08072	4.17932
LL0000029506	stard10	0.0575743	0.280801	0.73763	-1.35569	3.08537	4.18281
LL0000001714	b3galt1b	0.00210341	0.0230643	0.737952	-1.3551	1.23111	1.66828
LL0000013150	kcnj19b	0.000678975	0.0087611	0.738123	-1.35479	1.21024	1.63962
LL0000027158	si:dkey-220k22.1	0.00139085	0.0162211	0.738233	-1.35459	1.16876	1.58318
LL0000023119	rack1	2.01459e-11	9.4824e-10	0.738346	-1.35438	614.286	831.977
LL0000005100	ccdc85a	0.0117243	0.090674	0.738658	-1.35381	1.48295	2.00762
LL0000012381	hspa8	0	0	0.738841	-1.35347	2051.17	2776.2
LL0000000253	acyp1	0.00409263	0.0397858	0.738912	-1.35334	1.59811	2.16279
LL0000010829	FQ323156.1	0.110375	0.412499	0.739243	-1.35274	3.31404	4.48303
LL0000011557	gpcpd1	0.00354089	0.0352703	0.739533	-1.35221	1.27852	1.72883
LL0000024006	rps8a	6.9722e-14	4.11752e-12	0.73964	-1.35201	1040.62	1406.93
LL0000019007	mibp2	0.00464908	0.044134	0.739706	-1.35189	22.4908	30.4051
LL0000013277	kiaa1549lb	0.000464904	0.00634684	0.739731	-1.35184	1.05399	1.42483
LL0000012267	hoxc10a	0.0228869	0.148145	0.740714	-1.35005	5.09214	6.87464
LL0000020106	ndst2b	0.00560863	0.051238	0.740806	-1.34988	1.32703	1.79133
LL0000027984	si:dkey-85n7.6	0.000852391	0.0105998	0.740832	-1.34983	1.02875	1.38864
LL0000022173	plscr3b	0.00134057	0.0157278	0.74084	-1.34982	1.56281	2.10951
LL0000005102	ccdc85b	0.149298	0.489219	0.74217	-1.3474	8.7806	11.831
LL0000018642	mapk8a	0.0477986	0.2494	0.7422	-1.34735	3.44023	4.63517
LL0000022690	prrc2a	0.0151841	0.110029	0.742548	-1.34672	1.85837	2.5027
LL0000013293	kif1aa	0.19753	0.565612	0.742862	-1.34614	55.277	74.4109
LL0000024293	scn1ba	0.0191163	0.129701	0.743697	-1.34463	12.9109	17.3604
LL0000018413	lrrn3b	0.000474507	0.00645559	0.744154	-1.34381	1.04044	1.39815
LL0000005842	clu	0.000387374	0.00540541	0.744382	-1.3434	1.05391	1.41581
LL0000008759	ddit3	0.0183445	0.125654	0.744701	-1.34282	4.40597	5.91643
LL0000030462	tmem121ab	0.00111928	0.0135343	0.744846	-1.34256	1.1247	1.50997
LL0000006635	CR450727.1	0.00215801	0.0235485	0.745552	-1.34129	1.30767	1.75396
LL0000001167	apln	0.0027207	0.0286382	0.746095	-1.34031	1.20163	1.61055
LL0000031443	uba52	4.81837e-14	2.93344e-12	0.74617	-1.34018	804.793	1078.57
LL0000011100	galcb	0.00226109	0.0244824	0.746316	-1.33991	1.01708	1.3628
LL0000021247	pank2	0.171859	0.527316	0.747065	-1.33857	6.71221	8.98477
LL0000001061	anks1b	0.00521	0.0483528	0.747219	-1.3383	3.53461	4.73035
LL0000005847	clvs2	0.188067	0.551505	0.747537	-1.33773	6.22678	8.32974
LL0000012726	immt	0.124016	0.441916	0.748029	-1.33685	3.35264	4.48197
LL0000024447	sema6bb	0.000867043	0.0107481	0.748318	-1.33633	1.10797	1.48061
LL0000023964	rps12	0	0	0.748637	-1.33576	1380.85	1844.48
LL0000040209	si:dkey-166d12.2	0.00188161	0.0209529	0.748813	-1.33545	1.16564	1.55665
LL0000025573	si:ch211-214j24.14	0.00299253	0.0310231	0.748817	-1.33544	1.01613	1.35698
LL0000023752	rnf10	5.66321e-05	0.000967471	0.748906	-1.33528	64.1647	85.678
LL0000009233	dscama	0.0853073	0.354354	0.748943	-1.33522	2.98475	3.98528
LL0000020090	ndfip2	0.133911	0.461854	0.749458	-1.3343	3.60169	4.80572
LL0000020254	nfia	0.000852002	0.0105998	0.749642	-1.33397	1.05506	1.40742
LL0000023983	rps27.1	0	0	0.749819	-1.33365	1170.56	1561.13
LL0000012060	herc2	0.0866056	0.357486	0.749957	-1.33341	3.94016	5.25385
LL0000013040	jpt1a	0.178635	0.537345	0.750028	-1.33328	4.90532	6.54018
LL0000031295	ttc27	0.000495596	0.00667911	0.750253	-1.33288	1.08072	1.44047
LL0000022723	psd2	0.0138187	0.102974	0.750433	-1.33256	1.56854	2.09017
LL0000040553, LL0000028426	sipa1l2	0.000849754	0.0105837	0.750641	-1.33219	1.26114	1.68009
LL0000038736	zgc:153615	0.179578	0.538431	0.751127	-1.33133	12.3007	16.3763
LL0000030465	tmem125	0.00245858	0.0263541	0.751475	-1.33072	1.25993	1.67661
LL0000011716	gria3a	0.0315465	0.188204	0.751821	-1.3301	2.09071	2.78087
LL0000038402	zeb1b	0.0048889	0.0460891	0.752384	-1.32911	1.50669	2.00256
LL0000038987	zgc:172282	0.00218467	0.02379	0.752564	-1.32879	1.15722	1.5377
LL0000020390	nlgn2a	0.0122421	0.0939792	0.75318	-1.3277	3.45025	4.58091
LL0000031542	uchl1	0.0711392	0.31783	0.753984	-1.32629	16.7317	22.191
LL0000030525	tmem179	0.0499746	0.257938	0.754393	-1.32557	3.66677	4.86055
LL0000011907	h3f3c	0.00234258	0.025248	0.754613	-1.32518	454.05	601.699
LL0000012539	igfbp1a	0.0140859	0.104668	0.754839	-1.32479	1.58428	2.09883
LL0000023930	rpl39	0	0	0.755307	-1.32397	1961.93	2597.53
LL0000012265	hoxb8b	0.00359921	0.0356933	0.755489	-1.32365	1.29339	1.71198
LL0000020778	nxn	0.00370799	0.0366338	0.755802	-1.3231	5.9926	7.9288
LL0000019645	msl2b	0.00836281	0.0699919	0.75594	-1.32286	5.78481	7.65248
LL0000012241	hoxa11a	0.00406017	0.0396168	0.75634	-1.32216	1.18878	1.57175
LL0000005597	chka	0.0087473	0.0721001	0.756445	-1.32197	1.43028	1.8908
LL0000021687	phc2a	0.0070698	0.061352	0.75648	-1.32191	1.27723	1.68839
LL0000008755	ddhd1b	0.00319999	0.0324903	0.756934	-1.32112	1.22491	1.61826
LL0000031450	ubald2	0.0405028	0.223538	0.757173	-1.3207	1.7345	2.29076
LL0000023941	rplp1	1.16991e-11	5.65863e-10	0.757598	-1.31996	1374.19	1813.87
LL0000023309	rbms1a	0.0326513	0.192685	0.758281	-1.31877	1.66951	2.2017
LL0000029783	syt16	0.000549272	0.00732734	0.758634	-1.31816	1.08477	1.4299
LL0000000946	amigo1	0.00883921	0.0726122	0.758742	-1.31797	1.51909	2.00212
LL0000011456	GNAZ	0.0875479	0.36015	0.75881	-1.31785	7.69491	10.1408
LL0000024529	setbp1	0.00135367	0.015846	0.758819	-1.31784	1.31833	1.73735
LL0000028454	skia	0.00180309	0.0202213	0.758896	-1.3177	1.23838	1.63181
LL0000023921	rpl32	0	0	0.758988	-1.31754	1363.81	1796.88
LL0000023161	raly	0.0125206	0.0954971	0.759013	-1.3175	2.47906	3.26616
LL0000006139	cpeb4a	0.0346736	0.200563	0.759257	-1.31708	1.64607	2.168
LL0000023990	rps3a	2.7741e-11	1.28653e-09	0.759645	-1.3164	1168.78	1538.58
LL0000011139	gapdhs	2.22045e-16	1.62846e-14	0.759754	-1.31622	3624.01	4769.98
LL0000000451	agap2	0.00703511	0.0611182	0.760096	-1.31562	1.32294	1.74049
LL0000009695	epc1b	0.140801	0.473785	0.760527	-1.31488	3.26227	4.28949
LL0000012398	hsph1	0.00204062	0.022454	0.760654	-1.31466	1.12535	1.47945
LL0000001150	apba2a	0.152997	0.494153	0.761013	-1.31404	3.26461	4.28983
LL0000009559	elfn1b	0.00456238	0.0434301	0.761111	-1.31387	1.19908	1.57543
LL0000027499	si:dkey-280e21.3	0.141512	0.47452	0.761489	-1.31322	7.20536	9.46219
LL0000023099	rabgap1	0.00679686	0.0595074	0.76167	-1.3129	1.39407	1.83029
LL0000013224	kctd5a	0.00725532	0.0626329	0.761799	-1.31268	7.07916	9.29269
LL0000007713	ctbp1	0.0238158	0.152653	0.761804	-1.31267	11.6341	15.2717
LL0000012336	hsbp1a	0.00010406	0.00168117	0.762443	-1.31157	47.285	62.0177
LL0000011476	gng7	0.244363	0.621378	0.762518	-1.31144	15.0688	19.7619
LL0000012669	il1rapl2	0.000653754	0.00849126	0.762535	-1.31141	1.04016	1.36408
LL0000023920	rpl31	0	0	0.762815	-1.31093	1838.89	2410.67
LL0000021534	pdia5	0.000882877	0.0109186	0.762828	-1.31091	1.3897	1.82178
LL0000009510	eif3m	0.00653624	0.0577063	0.762886	-1.31081	53.1919	69.7246
LL0000018455	luc7l3	0.0411282	0.225804	0.763011	-1.3106	1.82031	2.38569
LL0000009969	fam117ba	0.0595155	0.286197	0.763341	-1.31003	3.88537	5.08995
LL0000004771	cacng3b	0.0269884	0.168003	0.7635	-1.30976	1.66988	2.18714
LL0000008653	dab2ipa	0.245487	0.622083	0.764373	-1.30826	10.1513	13.2805
LL0000028450	ska2	0.09708	0.383456	0.764477	-1.30808	2.21256	2.89421
LL0000020255	nfic	0.002877	0.0300626	0.764924	-1.30732	1.15074	1.50438
LL0000018675	marcksl1a	0.0016458	0.0187237	0.765132	-1.30696	161.706	211.344
LL0000010904	fth1b	0.0158113	0.113015	0.76517	-1.3069	1.71434	2.24047
LL0000029987	tax1bp1b	0.0125438	0.0955704	0.765185	-1.30687	3.68086	4.81041
LL0000013358	klf13	0.0381204	0.214064	0.76553	-1.30628	1.60883	2.10159
LL0000013094	kcna2b	0.0211124	0.139289	0.765744	-1.30592	1.75017	2.28558
LL0000021512	pde7a	0.0958265	0.380548	0.765816	-1.3058	4.19029	5.47166
LL0000023897	rpl11	3.95073e-12	1.99026e-10	0.765821	-1.30579	752.681	982.842
LL0000013629	lgi1a	0.248994	0.625481	0.765836	-1.30576	9.24517	12.072
LL0000001862	bcorl1	0.0170065	0.119128	0.765964	-1.30554	1.36394	1.78069
LL0000002043	btbd10b	0.150783	0.49123	0.76611	-1.3053	3.08816	4.03096
LL0000020618	nrg2b	0.144556	0.480269	0.76613	-1.30526	3.41301	4.45487
LL0000021459	pcsk6	0.00289703	0.030192	0.766273	-1.30502	1.16003	1.51386
LL0000023609	rgs19	0.0730051	0.321459	0.766394	-1.30481	2.78574	3.63487
LL0000030306	tiam2a	0.00189124	0.0210046	0.766636	-1.3044	1.02833	1.34136
LL0000010430	fnbp1l	0.0161238	0.114989	0.767071	-1.30366	1.37963	1.79857
LL0000005174	ccng1	0.0528536	0.266704	0.767134	-1.30355	2.09143	2.72629
LL0000025749	si:ch211-236p22.1	0.00543269	0.049949	0.767235	-1.30338	1.25904	1.64101
LL0000031279	ttbk1a	0.0957402	0.380515	0.767266	-1.30333	2.19889	2.86587
LL0000018863	meis1a	0.00417986	0.040405	0.767356	-1.30318	1.17974	1.53741
LL0000023911	rpl23a	9.62951e-06	0.000192688	0.767445	-1.30302	160.489	209.121
LL0000022104	plekha6	0.037912	0.21327	0.767495	-1.30294	1.88797	2.45991
LL0000011450	gnao1b	0.277546	0.655239	0.767557	-1.30284	11.6057	15.1204
LL0000023975	rps2	1.01862e-11	4.95728e-10	0.767873	-1.3023	1137.07	1480.81
LL0000029750	syne2b	0.003427	0.0344184	0.76798	-1.30212	1.1653	1.51736
LL0000009503	eif3ha	0.17881	0.537485	0.768283	-1.3016	5.122	6.66682
LL0000012141	histh1l	0.00553488	0.0507407	0.768481	-1.30127	102.085	132.84
LL0000013113	kcnd2	0.00194308	0.0215011	0.768587	-1.30109	1.35219	1.75932
LL0000020669	nt5c1ba	0.09836	0.386575	0.768657	-1.30097	2.14249	2.78732
LL0000023197	raph1a	0.0914696	0.369629	0.768783	-1.30076	2.13008	2.77071
LL0000005606	chmp2bb	0.151429	0.49214	0.769173	-1.3001	3.52598	4.58412
LL0000021770	pigf	0.0128408	0.0971101	0.769177	-1.30009	1.53955	2.00155
LL0000000513	aig1	0.150396	0.490983	0.769549	-1.29946	2.82569	3.67188
LL0000028761	slc3a2b	0.109506	0.411185	0.770054	-1.29861	22.9586	29.8143
LL0000007542	CT027989.1	0.0958223	0.380548	0.770172	-1.29841	2.07985	2.7005
LL0000007953	CU464124.1	0.0409296	0.225166	0.77024	-1.2983	1.66612	2.16312
LL0000012322	hs2st1b	0.023555	0.151351	0.770345	-1.29812	1.44619	1.87733
LL0000020103	ndrg4	0.040045	0.221866	0.770916	-1.29716	15.2071	19.726
LL0000035083	XLOC_022621	0.0198525	0.133244	0.77112	-1.29681	1.45737	1.88994
LL0000022403	ppm1la	0.1629	0.510556	0.771515	-1.29615	6.98117	9.04864
LL0000024073	rtf2	0.231493	0.606343	0.772181	-1.29503	4.50872	5.83894
LL0000010452	FO082781.1	0.0615477	0.291709	0.772566	-1.29439	2.76327	3.57674
LL0000000494	ahi1	0.12164	0.437006	0.77286	-1.2939	2.25573	2.91868
LL0000028991	smim29	0.149783	0.489893	0.772887	-1.29385	2.63896	3.41442
LL0000029945	TANC2	0.0317502	0.188777	0.773176	-1.29337	1.60288	2.07311
LL0000029565	stk38l	0.107788	0.407968	0.773385	-1.29302	2.28319	2.95221
LL0000022724	psd3l	0.0168924	0.118674	0.773414	-1.29297	1.67005	2.15933
LL0000007738	ctnna2	0.114384	0.421698	0.77349	-1.29284	5.41234	6.9973
LL0000020672	nt5c2b	0.0300291	0.182049	0.773818	-1.29229	1.60813	2.07818
LL0000028973	smdt1b	0.095695	0.380464	0.774106	-1.29181	47.2411	61.0266
LL0000029446	ssu72	0.141596	0.47452	0.774735	-1.29076	4.98512	6.43461
LL0000023904	rpl18	1.7164e-13	9.70046e-12	0.774863	-1.29055	708.213	913.984
LL0000023967	rps15	5.64343e-08	1.67897e-06	0.775258	-1.28989	848.805	1094.87
LL0000023989	rps3	1.92756e-08	6.07877e-07	0.77602	-1.28863	288.6	371.898
LL0000029754	syngr1a	0.0337608	0.197236	0.776152	-1.28841	7.43281	9.57649
LL0000000332	adgrb1a	0.106728	0.405871	0.776639	-1.2876	2.83712	3.65307
LL0000000090	abhd17b	0.0501523	0.258516	0.776874	-1.28721	4.6148	5.94022
LL0000026228	si:ch73-138n13.1	0.0446378	0.238108	0.776979	-1.28704	1.63028	2.09823
LL0000024519	serpini1	0.304762	0.682921	0.77708	-1.28687	7.564	9.73388
LL0000001073	ano3	0.0026874	0.0283445	0.777845	-1.2856	1.02858	1.32235
LL0000009176	dpy30	0.00137984	0.0161165	0.777878	-1.28555	22.9497	29.5029
LL0000013576	ldb2b	0.0123799	0.0948181	0.777999	-1.28535	1.26623	1.62755
LL0000019002	mia2	0.141309	0.47452	0.778278	-1.28489	2.50071	3.21313
LL0000021351	pcbp3	0.000772943	0.00978151	0.778719	-1.28416	1.19235	1.53117
LL0000023934	rpl6	0.000235312	0.00347999	0.77881	-1.28401	24.3273	31.2365
LL0000004861	camta1	0.0729901	0.321459	0.778997	-1.2837	4.3415	5.57319
LL0000010180	fbxl14b	0.012082	0.0930222	0.779054	-1.28361	1.29243	1.65898
LL0000012276	hoxc4a	0.269927	0.647503	0.779306	-1.28319	5.66118	7.26439
LL0000023152	ralba	0.0835445	0.34961	0.779376	-1.28308	1.97585	2.53517
LL0000016944	LOC108191970	0.151437	0.49214	0.779438	-1.28298	2.76382	3.54591
LL0000004833	camk1da	0.16389	0.51201	0.77965	-1.28263	2.69059	3.45102
LL0000025515	si:ch211-208k15.1	0.0169061	0.118689	0.779981	-1.28208	1.64098	2.10387
LL0000031830	vdrb	0.275796	0.653571	0.780162	-1.28179	4.87669	6.25087
LL0000040123	rap1gap	0.0100876	0.0805185	0.780191	-1.28174	2.68717	3.44424
LL0000024272	sccpdhb	0.060311	0.288208	0.780447	-1.28132	1.61203	2.06552
LL0000038452	zgc:101566	0.0203979	0.136055	0.780617	-1.28104	1.44762	1.85445
LL0000011127	GALNTL6	0.235472	0.61098	0.780651	-1.28098	3.7613	4.81816
LL0000029115	snx27a	0.065649	0.303923	0.781109	-1.28023	1.91622	2.45321
LL0000011259	gemin7	0.0296573	0.180832	0.781715	-1.27924	1.43209	1.83198
LL0000023943	rplp2l	1.10419e-06	2.63402e-05	0.781862	-1.279	895.518	1145.37
LL0000005717	cited2	0.00155742	0.017915	0.781968	-1.27882	1.46865	1.87815
LL0000024305	scn8ab	0.227232	0.600103	0.782369	-1.27817	5.8393	7.46362
LL0000020622	nrip1b	0.00122932	0.0146514	0.78243	-1.27807	1.38456	1.76956
LL0000020502	npas1	0.0445897	0.238013	0.782437	-1.27806	1.49462	1.91022
LL0000008855	dgcr2	0.0600663	0.287618	0.782722	-1.27759	1.61138	2.05869
LL0000039220	zgc:73226	0.00289293	0.0301691	0.783033	-1.27709	1.20426	1.53794
LL0000018313	lrfn4a	0.0183154	0.125564	0.783144	-1.2769	1.57334	2.009
LL0000024581	sfxn5b	0.00179521	0.0201778	0.783241	-1.27675	1.12043	1.43051
LL0000028232	si:dkeyp-69c1.7	0.00226046	0.0244824	0.78346	-1.27639	1.10885	1.41532
LL0000021481	pdcd4a	0.0967914	0.3827	0.783838	-1.27577	1.87534	2.39251
LL0000023923	rpl35	2.47029e-10	1.01967e-08	0.784129	-1.2753	976.672	1245.55
LL0000023356	rcor2	0.0898466	0.365506	0.784174	-1.27523	2.77338	3.53669
LL0000030501	tmem163b	0.00209328	0.0229837	0.784281	-1.27505	1.0421	1.32874
LL0000022628	prmt8b	0.00390834	0.0383013	0.7847	-1.27437	1.16457	1.4841
LL0000020452	nog1	0.00988939	0.0793407	0.785004	-1.27388	1.44613	1.8422
LL0000040131	rpl37	6.66134e-16	4.64761e-14	0.785147	-1.27365	1696.51	2160.76
LL0000009327	dzip1	0.0695666	0.313856	0.78519	-1.27358	1.86128	2.37048
LL0000001554	atl1	0.010365	0.0821698	0.785248	-1.27348	7.91025	10.0736
LL0000016347	LOC108179575	0.00994827	0.0797075	0.785591	-1.27293	1.21841	1.55095
LL0000012371	hsp90ab1	0	0	0.785731	-1.2727	5100.08	6490.87
LL0000029636	stxbp6l	0.00291801	0.0303705	0.78583	-1.27254	1.08042	1.37488
LL0000006122	cox8b	0.00801203	0.0675943	0.78585	-1.27251	1.91733	2.43981
LL0000021344	pbx3a	0.0680643	0.310624	0.786259	-1.27184	1.89565	2.41097
LL0000010008	fam163b	0.183962	0.544316	0.786321	-1.27175	5.82418	7.40687
LL0000038246	yeats4	0.076539	0.331122	0.786346	-1.2717	5.84261	7.43008
LL0000022721	psap	0.115299	0.423621	0.786907	-1.2708	2.04132	2.5941
LL0000013091	kcna1a	0.0228694	0.148121	0.787618	-1.26965	2.68077	3.40364
LL0000005364	cdk5r1a	0.0231043	0.149077	0.788285	-1.26858	1.29297	1.64023
LL0000023834	rnf8	0.149198	0.489097	0.788404	-1.26838	2.29082	2.90564
LL0000034826	XLOC_020232	0.00629737	0.0559419	0.788822	-1.26771	1.28801	1.63282
LL0000023765	rnf13	0.0256932	0.161987	0.788988	-1.26745	2.04444	2.59122
LL0000010191	fbxl4	0.0150025	0.109114	0.789217	-1.26708	1.25938	1.59573
LL0000031761	uts2d	0.00552195	0.0506516	0.789219	-1.26708	1.01496	1.28603
LL0000004924	caska	0.0041018	0.0398504	0.789428	-1.26674	1.10801	1.40356
LL0000013109	kcnc3a	0.202114	0.569926	0.789931	-1.26593	14.4052	18.236
LL0000021993	pisd	0.105852	0.404203	0.790072	-1.26571	1.86877	2.36532
LL0000038527	zgc:110821	0.00442973	0.0423065	0.790353	-1.26526	1.27399	1.61193
LL0000009701	epdr1	0.00301612	0.0312062	0.790435	-1.26513	3.25988	4.12415
LL0000023968	rps15a	2.0323e-07	5.49663e-06	0.790679	-1.26474	1147.85	1451.73
LL0000008656	dachb	0.0463065	0.243875	0.791048	-1.26415	1.56468	1.97798
LL0000008901	dhx16	0.0642374	0.300071	0.791098	-1.26407	1.60426	2.02789
LL0000022274	polr2c	0.0202618	0.135376	0.791798	-1.26295	2.07051	2.61495
LL0000020887	opa1	0.108294	0.408805	0.792076	-1.26251	3.47012	4.38105
LL0000024000	rps6kal	0.0350399	0.201986	0.792262	-1.26221	1.37362	1.7338
LL0000032157	wu:fi46h04	0.183802	0.544157	0.792427	-1.26195	2.37852	3.00156
LL0000006046	commd6	0.0269815	0.168003	0.792612	-1.26165	1.29391	1.63246
LL0000023992	rps5	6.21793e-07	1.544e-05	0.792844	-1.26128	1326.09	1672.58
LL0000008648	daam1b	0.161727	0.508225	0.792865	-1.26125	2.16898	2.73562
LL0000027837	si:dkey-6l15.1	0.00479573	0.045308	0.792925	-1.26115	1.10863	1.39815
LL0000023227	rasgrp3	0.00377174	0.0371705	0.793063	-1.26093	1.04226	1.31423
LL0000001362	arl4cb	0.0896023	0.364794	0.793738	-1.25986	1.63803	2.06369
LL0000012897	isg20	0.0715854	0.318923	0.793792	-1.25978	1.55402	1.95772
LL0000030903	tra2b	0.216466	0.589254	0.794312	-1.25895	2.74049	3.45014
LL0000009635	enah	0.00396829	0.0387934	0.794315	-1.25895	1.43979	1.81262
LL0000023976	rps20	1.28331e-11	6.18813e-10	0.794482	-1.25868	1616.77	2035
LL0000009394	eef1a1l1	1.33227e-15	9.17345e-14	0.794563	-1.25855	2847.06	3583.17
LL0000020768	nupr1a	0.0130484	0.0981153	0.794752	-1.25825	30.7048	38.6344
LL0000005890	cnih2	0.00921097	0.07502	0.794888	-1.25804	1.15813	1.45698
LL0000028778	slc45a1	0.055826	0.276027	0.795382	-1.25726	1.46646	1.84371
LL0000012020	heca	0.0214901	0.140955	0.795403	-1.25722	1.86699	2.34723
LL0000013334	KIRREL3	0.0353307	0.202902	0.79564	-1.25685	1.3504	1.69725
LL0000018534	magi1b	0.144212	0.479631	0.795785	-1.25662	7.3788	9.27235
LL0000021261	pappab	0.0041063	0.0398696	0.795872	-1.25648	1.0422	1.3095
LL0000008690	dbn1	0.401846	0.758023	0.795874	-1.25648	22.5988	28.3949
LL0000031244	tspan18b	0.00404628	0.0395057	0.79594	-1.25638	1.09501	1.37575
LL0000038338	zbtb8os	0.00595617	0.0536975	0.796321	-1.25577	1.46148	1.83529
LL0000011992	hdac4	0.0710873	0.317717	0.796462	-1.25555	1.65605	2.07926
LL0000018892	metrnla	0.00389411	0.0381855	0.796518	-1.25546	1.05509	1.32463
LL0000021484	pdcd6	0.00335744	0.0338276	0.796539	-1.25543	2.2585	2.8354
LL0000013327	kifap3b	0.165799	0.515745	0.796629	-1.25529	2.83579	3.55973
LL0000030797	tns3.2	0.0296443	0.180825	0.796766	-1.25507	1.30903	1.64293
LL0000011745	grinab	0.115908	0.424934	0.796869	-1.25491	2.07438	2.60317
LL0000004817	calm2a	0	0	0.796937	-1.2548	905.338	1136.02
LL0000001021	ankrd13c	0.225927	0.598718	0.797699	-1.25361	2.74347	3.43922
LL0000028230	si:dkeyp-69b9.6	0.250356	0.626717	0.797745	-1.25353	3.88824	4.87404
LL0000021538	pdk2a	0.0173026	0.12056	0.797894	-1.2533	1.25832	1.57705
LL0000001518	atcaya	0.00548049	0.0503299	0.797919	-1.25326	54.5804	68.4035
LL0000013617	lgals3a	0.0959396	0.380572	0.798342	-1.2526	1.74298	2.18325
LL0000023899	rpl13	2.77556e-14	1.72303e-12	0.7985	-1.25235	1224.07	1532.96
LL0000023925	rpl36	2.7817e-07	7.35937e-06	0.798701	-1.25203	958.692	1200.31
LL0000011107	galnt1	0.168502	0.520357	0.799154	-1.25132	2.06386	2.58255
LL0000004450	CABZ01076667.1	0.102896	0.397273	0.799195	-1.25126	11.2965	14.1349
LL0000024415	selenow1	0.0835169	0.34961	0.799216	-1.25123	44.2448	55.3603
LL0000024626	sh3bgrl3	0.356618	0.727398	0.799225	-1.25121	5.5008	6.88267
LL0000020548	nptna	0.0423086	0.229646	0.79953	-1.25074	88.3783	110.538
LL0000028632	slc25a5	0	0	0.799715	-1.25045	6228.72	7788.68
LL0000031533	ubtfl	0.193248	0.559012	0.799899	-1.25016	2.55432	3.1933
LL0000029918	taf13	0.351487	0.723018	0.800389	-1.24939	8.59672	10.7407
LL0000023745	rnaset2	0.00186079	0.0207504	0.800499	-1.24922	1.05606	1.31926
LL0000023987	rps28	2.28209e-08	7.06955e-07	0.80052	-1.24919	774.221	967.148
LL0000031816	vbp1	0.135959	0.464932	0.800806	-1.24874	2.95418	3.68901
LL0000009050	dnajb1b	0.437749	0.781804	0.800928	-1.24855	20.8995	26.0941
LL0000011443	gnai2a	0.00516531	0.0480227	0.801477	-1.2477	1.1502	1.4351
LL0000008260	CU856520.1	0.0109228	0.0858147	0.801624	-1.24747	1.18351	1.47639
LL0000020565	nr0b1	0.000631666	0.00823831	0.801719	-1.24732	1.05204	1.31223
LL0000030693	tmtc1	0.0256849	0.161987	0.80173	-1.2473	1.24546	1.55346
LL0000004604	CABZ01087560.1	0.116141	0.425357	0.801793	-1.2472	1.69755	2.11719
LL0000019351	mknk1	0.0031424	0.0321124	0.802062	-1.24679	1.50001	1.8702
LL0000024522	sertad4	0.00652256	0.0576178	0.802824	-1.2456	1.1495	1.43182
LL0000040305	zgc:92744	0.250388	0.626717	0.802836	-1.24559	16.7707	20.8894
LL0000013718	lman2la	0.247109	0.623148	0.802883	-1.24551	4.28275	5.33421
LL0000029940	tal2	0.00562327	0.0512826	0.803031	-1.24528	1.02908	1.28149
LL0000023919	rpl30	1.28848e-05	0.000248675	0.803373	-1.24475	481.78	599.697
LL0000009437	efnb1	0.057857	0.281832	0.803972	-1.24382	1.41667	1.76209
LL0000024303	scn5lab	0.00854846	0.0709464	0.804051	-1.2437	1.0157	1.26323
LL0000022726	psen1	0.0568975	0.279315	0.804629	-1.24281	1.77667	2.20806
LL0000019456	morf4l1	0.340457	0.713515	0.804629	-1.24281	29.3505	36.4771
LL0000020434	nmt2	0.263188	0.64171	0.804785	-1.24257	2.75843	3.42753
LL0000039123	zgc:194578	0.25219	0.62872	0.804786	-1.24257	2.67706	3.32642
LL0000023962	rps10	1.26565e-14	7.98273e-13	0.804873	-1.24243	1580.37	1963.51
LL0000028455	skib	0.0229475	0.148354	0.804885	-1.24241	1.21427	1.50862
LL0000030184	tex2	0.0297284	0.181057	0.804963	-1.24229	1.24508	1.54676
LL0000039621	znf532	0.258451	0.636091	0.804987	-1.24226	2.70084	3.35513
LL0000018558	man1a1	0.0146372	0.107516	0.804998	-1.24224	1.15377	1.43326
LL0000022719	prxl2b	0.0301681	0.182677	0.805504	-1.24146	1.24525	1.54592
LL0000030452	tmem11	0.221349	0.595108	0.805786	-1.24102	2.78336	3.45422
LL0000005293	cdc42ep4a	0.18506	0.546037	0.805871	-1.24089	2.15522	2.6744
LL0000011675	gpx4b	0.00536774	0.0494384	0.805887	-1.24087	107.17	132.984
LL0000012889	irx5b	0.000809466	0.0101717	0.806098	-1.24054	1.12997	1.40178
LL0000013631	lgi2a	0.0754155	0.328495	0.806195	-1.24039	1.56177	1.93721
LL0000011227	gdap1	0.128775	0.450828	0.806512	-1.23991	2.65055	3.28644
LL0000007351	cry1ba	0.0592856	0.286003	0.806638	-1.23971	2.43222	3.01525
LL0000000309	adcy1a	0.00346096	0.0346712	0.806825	-1.23943	1.04282	1.29249
LL0000001040	ankrd37	0.0158287	0.113089	0.806912	-1.23929	1.16595	1.44496
LL0000028609	slc25a32a	0.0252361	0.159872	0.807123	-1.23897	1.52578	1.89039
LL0000028179	si:dkeyp-44a8.2	0.143233	0.477888	0.807126	-1.23896	1.79046	2.21832
LL0000018757	mcf2b	0.00501687	0.0468915	0.807272	-1.23874	1.04145	1.29008
LL0000001667	atraid	0.10557	0.403548	0.807347	-1.23862	1.82745	2.26353
LL0000032006	wdr32	0.0290676	0.17765	0.807692	-1.2381	1.24439	1.54067
LL0000011845	gtf3c2	0.0538819	0.26929	0.807816	-1.23791	1.55885	1.9297
LL0000030207	tfdp2	0.0399169	0.221593	0.807818	-1.2379	1.34955	1.67061
LL0000030894	tprkb	0.00829933	0.0695714	0.80787	-1.23782	1.09531	1.3558
LL0000023926	rpl36a	6.43929e-14	3.84601e-12	0.808253	-1.23724	1482.95	1834.76
LL0000001537	atg13	0.0481856	0.25117	0.80828	-1.23719	3.25364	4.02538
LL0000023912	rpl24	1.66422e-13	9.43938e-12	0.808308	-1.23715	1500.04	1855.77
LL0000029403	srsf3a	0.027598	0.170519	0.808739	-1.23649	2.1217	2.62346
LL0000030540	tmem189	0.019694	0.132594	0.808937	-1.23619	1.1946	1.47675
LL0000019937	naa30	0.0737458	0.323816	0.808955	-1.23616	2.32175	2.87006
LL0000005420	celf5a	0.37035	0.738546	0.809009	-1.23608	4.89776	6.05402
LL0000009865	exoc1	0.21549	0.588169	0.809189	-1.2358	2.36599	2.9239
LL0000023979	rps24	1.71179e-11	8.10554e-10	0.809312	-1.23562	1448.78	1790.14
LL0000019780	mxd4	0.0168537	0.118585	0.809434	-1.23543	1.15655	1.42884
LL0000001465	asb5b	0.0197872	0.132937	0.809784	-1.2349	1.53977	1.90146
LL0000009890	ext1b	0.0264466	0.16548	0.809792	-1.23489	1.21465	1.49996
LL0000039407	znf1024	0.0814254	0.343569	0.80981	-1.23486	1.45563	1.79749
LL0000018684	MARK4	0.114905	0.422367	0.810132	-1.23437	1.58918	1.96162
LL0000038823	zgc:162160	0.00323447	0.032756	0.810492	-1.23382	1.07955	1.33197
LL0000023187	rap2c	0.350502	0.722291	0.810587	-1.23367	5.01539	6.18736
LL0000029296	spns2	0.0441285	0.236191	0.810963	-1.2331	1.28083	1.57939
LL0000024546	sez6b	0.00516197	0.04802	0.81152	-1.23226	1.02927	1.26833
LL0000011457	gnb1a	0.0189668	0.128935	0.812023	-1.23149	210.17	258.823
LL0000008136	CU639469.1	0.290543	0.668801	0.812438	-1.23086	3.03934	3.74102
LL0000029560	stk35	0.0846556	0.352668	0.81247	-1.23082	2.50804	3.08694
LL0000021473	pdap1b	0.342973	0.714779	0.812608	-1.2306	4.28647	5.27495
LL0000009538	eif5a	0.158327	0.503248	0.812713	-1.23045	13.3384	16.4122
LL0000022990	qkia	0.0544879	0.271317	0.812878	-1.2302	1.63537	2.01183
LL0000008429	cuedc2	0.0272388	0.169162	0.813017	-1.22999	1.19757	1.473
LL0000032002	wdr26b	0.137472	0.467536	0.813104	-1.22986	1.89101	2.32567
LL0000038313	zbtb2b	0.0426749	0.230995	0.81325	-1.22963	1.27807	1.57156
LL0000023903	rpl17	1.82165e-12	9.5428e-11	0.813674	-1.22899	1776.7	2183.56
LL0000000859	alcama	0.0098848	0.0793407	0.813862	-1.22871	1.17471	1.44337
LL0000012459	id1	0.107397	0.407172	0.813979	-1.22853	1.53058	1.88036
LL0000001418	arrdc3a	0.355106	0.726207	0.813987	-1.22852	4.64404	5.7053
LL0000021364	pcdh19	0.0392024	0.218657	0.814211	-1.22818	1.25019	1.53546
LL0000012312	hrasb	0.179637	0.538431	0.814254	-1.22812	13.6647	16.7818
LL0000012110	hif1an	0.0169667	0.118956	0.814544	-1.22768	1.15136	1.4135
LL0000008944	dip2ca	0.0836997	0.349854	0.814805	-1.22729	1.41735	1.73949
LL0000005006	cbx8a	0.0932856	0.37495	0.814971	-1.22704	1.74495	2.14112
LL0000024712	si:busm1-57f23.1	0.00726384	0.0626329	0.815147	-1.22677	1.16541	1.4297
LL0000005248	cd63	0.0282204	0.173617	0.815483	-1.22627	1.21536	1.49036
LL0000019488	mpp2a	0.242192	0.619408	0.815711	-1.22592	2.54252	3.11694
LL0000013023	jcada	0.0067502	0.0591975	0.815876	-1.22568	1.02789	1.25986
LL0000005901	cnn3a	0.00130035	0.0153421	0.816076	-1.22538	1.07809	1.32106
LL0000023963	rps11	1.69775e-07	4.6848e-06	0.816272	-1.22508	1205.71	1477.09
LL0000018898	mettl15	0.00990631	0.0794117	0.816423	-1.22485	1.08279	1.32627
LL0000008739	dctn5	0.285753	0.66359	0.816442	-1.22483	3.2706	4.00592
LL0000010274	fgd4a	0.399383	0.755495	0.816537	-1.22468	8.08441	9.90085
LL0000039311	zmat4a	0.00533651	0.0492948	0.816613	-1.22457	1.04049	1.27416
LL0000028872	slc8a1b	0.250606	0.626968	0.816643	-1.22452	3.12694	3.82902
LL0000030028	tbk1	0.101843	0.395229	0.816675	-1.22448	1.49483	1.83038
LL0000031500	ube2w	0.0833012	0.348869	0.816871	-1.22418	1.7342	2.12298
LL0000020210	neto1l	0.0064305	0.0568683	0.816895	-1.22415	1.02903	1.25969
LL0000021295	parp12b	0.105372	0.403154	0.816954	-1.22406	1.5184	1.85861
LL0000000383	adipor2	0.0224646	0.146192	0.816959	-1.22405	1.30463	1.59693
LL0000003840	BX957322.1	0.0069075	0.0603086	0.817088	-1.22386	1.12047	1.3713
LL0000009850	evi5b	0.0510303	0.261314	0.817281	-1.22357	1.27758	1.56321
LL0000030324	timm29	0.0718268	0.319573	0.817475	-1.22328	1.4715	1.80006
LL0000026239	si:ch73-147o17.1	0.0565437	0.278011	0.817561	-1.22315	1.29517	1.58418
LL0000005727	ckma	0.0988731	0.387915	0.818139	-1.22229	2.15221	2.63061
LL0000009399	eef1b2	1.66006e-07	4.60032e-06	0.818345	-1.22198	369.447	451.456
LL0000009832	etnk1	0.108411	0.408934	0.818348	-1.22197	1.64399	2.00891
LL0000029570	stmn1b	6.70018e-05	0.00112752	0.818686	-1.22147	398.718	487.022
LL0000022449	ppp1r7	0.203504	0.572072	0.818825	-1.22126	3.31242	4.04534
LL0000001999	brd2a	0.0294166	0.179584	0.818826	-1.22126	2.30681	2.81722
LL0000030420	tmcc2	0.163458	0.511288	0.818899	-1.22115	1.69249	2.06678
LL0000031841	vezf1b	0.016735	0.118066	0.819258	-1.22062	1.1253	1.37356
LL0000033966	XLOC_014193	0.00599373	0.0539331	0.81928	-1.22058	1.09354	1.33476
LL0000024351	sdhc	0.015719	0.11256	0.819514	-1.22024	6.21276	7.58103
LL0000005662	chst1	0.134046	0.461998	0.819555	-1.22017	1.56898	1.91443
LL0000012732	impad1	0.134621	0.462966	0.819618	-1.22008	1.56752	1.91251
LL0000011722	grid2	0.0698677	0.314438	0.819694	-1.21997	1.41903	1.73117
LL0000026294	si:ch73-197b13.1	0.0057029	0.0518028	0.81991	-1.21965	1.06552	1.29955
LL0000002821	BX510319.1	0.007217	0.0624233	0.819933	-1.21961	1.0803	1.31755
LL0000020181	negr1	0.457299	0.7923	0.820079	-1.2194	6.388	7.7895
LL0000019784	mxi1	0.432545	0.778833	0.820551	-1.21869	5.46397	6.6589
LL0000023980	rps25	1.89651e-10	7.95325e-09	0.820942	-1.21811	1414.77	1723.35
LL0000020521	npffr1l2	0.00428746	0.0412223	0.821183	-1.21776	1.06768	1.30017
LL0000025494	si:ch211-206k20.5	0.165673	0.515558	0.821806	-1.21683	2.2865	2.78229
LL0000012937	itgb1a	0.00924582	0.0751485	0.822106	-1.21639	1.09542	1.33246
LL0000018869	memo1	0.0528571	0.266704	0.822144	-1.21633	1.25972	1.53223
LL0000009502	eif3g	0.0575073	0.280665	0.822304	-1.2161	19.3175	23.4919
LL0000024481	sept9b	0.17881	0.537485	0.822407	-1.21594	1.70461	2.0727
LL0000006044	commd4	0.211271	0.581894	0.822725	-1.21547	1.90209	2.31194
LL0000009736	eps15	0.0100579	0.0803795	0.822883	-1.21524	1.09895	1.33549
LL0000002255	BX005309.1	0.209591	0.579961	0.822899	-1.21522	2.54044	3.08719
LL0000009891	ext1c	0.233853	0.60932	0.822998	-1.21507	1.97703	2.40223
LL0000031486	ube2l3a	0.175732	0.532799	0.823177	-1.2148	3.06812	3.72717
LL0000022933	pum2	0.337547	0.712058	0.823605	-1.21417	2.72227	3.3053
LL0000031661	uqcc3	0.0912741	0.369407	0.823744	-1.21397	3.61101	4.38366
LL0000001979	bola1	0.243083	0.619823	0.823754	-1.21396	1.96804	2.38911
LL0000030767	tnni2a.4	0.44249	0.784836	0.824189	-1.21331	5.11754	6.20918
LL0000011279	gfra4a	0.00619486	0.0552449	0.824291	-1.21316	1.0531	1.27758
LL0000019462	mosmob	0.0245228	0.156106	0.82455	-1.21278	1.16548	1.41347
LL0000001683	atxn7l2a	0.0518331	0.263377	0.824611	-1.21269	1.29722	1.57313
LL0000010428	fnbp1a	0.370025	0.738457	0.824783	-1.21244	3.06392	3.71482
LL0000020610	nrcama	0.342761	0.714779	0.824876	-1.2123	3.36494	4.07933
LL0000008700	dcaf12	0.0811929	0.343231	0.824884	-1.21229	1.87177	2.26913
LL0000018335	lrp1bb	0.0195972	0.13212	0.825057	-1.21204	1.13552	1.3763
LL0000040278	zgc:114188	1.73399e-06	3.97405e-05	0.825091	-1.21199	1400.82	1697.78
LL0000000217	acta1b	0.199448	0.565919	0.825141	-1.21191	2.93928	3.56216
LL0000022581	prkar2aa	0.449664	0.790181	0.825186	-1.21185	5.11735	6.20145
LL0000000558	akt3a	0.0680402	0.310624	0.825229	-1.21179	2.25255	2.72961
LL0000010879	frya	0.0124277	0.094998	0.825395	-1.21154	1.01539	1.23018
LL0000007343	crtc1a	0.138262	0.469044	0.825737	-1.21104	1.52686	1.84908
LL0000022228	pnpla8	0.0740947	0.325076	0.825896	-1.21081	1.34874	1.63306
LL0000039323	zmp:0000000619	0.0132855	0.0996601	0.825992	-1.21066	1.01594	1.22996
LL0000031974	wasla	0.0715998	0.318923	0.826138	-1.21045	1.30484	1.57945
LL0000023824	rnf38	0.205595	0.574486	0.826337	-1.21016	2.82889	3.42342
LL0000026192	si:ch73-109d9.1	0.107913	0.408148	0.82634	-1.21016	1.39886	1.69284
LL0000031076	trim24	0.014869	0.108433	0.826411	-1.21005	1.32117	1.59868
LL0000010161	faxcb	0.177849	0.536302	0.826496	-1.20993	1.73845	2.10339
LL0000013099	kcnab1a	0.0090974	0.0743253	0.826571	-1.20982	1.0279	1.24357
LL0000019980	nap1l4b	0.0827196	0.347419	0.826989	-1.20921	1.73064	2.0927
LL0000011770	grm8a	0.0690731	0.312892	0.827173	-1.20894	1.31338	1.58779
LL0000020583	nr2f1b	0.0104367	0.0826138	0.827245	-1.20883	1.13419	1.37105
LL0000023810	rnf216	0.0145591	0.107174	0.827309	-1.20874	1.10796	1.33923
LL0000005205	ccsapa	0.0310744	0.186446	0.827504	-1.20845	1.16903	1.41272
LL0000015456	LOC101887100	0.0599337	0.287157	0.827516	-1.20844	1.37382	1.66018
LL0000002054	btbd6a	0.0233208	0.15003	0.8277	-1.20817	1.1242	1.35822
LL0000018694	mast1a	0.0128006	0.0969454	0.827711	-1.20815	1.11988	1.35298
LL0000005071	ccdc32	0.471427	0.802057	0.827828	-1.20798	5.3471	6.45919
LL0000014330	LOC100536462	0.0399377	0.221593	0.827915	-1.20785	1.20147	1.4512
LL0000009639	enc3	0.0124048	0.0949048	0.828148	-1.20751	1.24147	1.49909
LL0000018842	med30	0.400773	0.756904	0.828185	-1.20746	3.78909	4.57518
LL0000038714	zgc:153157	0.0571858	0.280327	0.828257	-1.20735	1.30851	1.57984
LL0000013050	jupb	0.0187909	0.1281	0.828292	-1.2073	1.11164	1.34209
LL0000008110	CU633762.1	0.0515061	0.262661	0.828457	-1.20706	1.62055	1.95611
LL0000032327	XLOC_001115	0.0139895	0.10405	0.828734	-1.20666	1.12277	1.35481
LL0000031209	tsc1a	0.00935517	0.0758418	0.828867	-1.20647	1.07866	1.30136
LL0000022470	ppp2r3c	0.0869	0.35842	0.828896	-1.20642	1.45025	1.74962
LL0000013269	khdrbs2	0.0286098	0.175464	0.828988	-1.20629	1.21426	1.46475
LL0000031981	wbp2nl	0.327669	0.702283	0.829012	-1.20625	2.44806	2.95298
LL0000039633	znf609b	0.164451	0.513276	0.829474	-1.20558	16.7185	20.1555
LL0000004865	cand1	0.159518	0.504493	0.829537	-1.20549	1.57342	1.89674
LL0000040145	si:ch1073-157b13.1	0.238179	0.614868	0.830236	-1.20448	1.81679	2.18828
LL0000016139	LOC103911473	0.00847182	0.0706045	0.830291	-1.2044	1.02758	1.23762
LL0000004912	carmil3	0.0164287	0.116374	0.830303	-1.20438	1.09489	1.31867
LL0000007354	cry4	0.120276	0.434669	0.830404	-1.20423	1.52982	1.84225
LL0000005812	clk4a	0.0150949	0.109635	0.830469	-1.20414	23.9273	28.8118
LL0000031242	tspan17	0.151166	0.491664	0.830485	-1.20411	2.18818	2.63482
LL0000011800	gskip	0.329908	0.704297	0.830609	-1.20394	3.57854	4.30834
LL0000005688	ciao2b	0.0659708	0.305266	0.830909	-1.2035	1.7088	2.05654
LL0000010611	foxn2b	0.0812322	0.343305	0.83113	-1.20318	1.32718	1.59684
LL0000038885	zgc:165481	0.00499226	0.0467446	0.831131	-1.20318	1.06611	1.28273
LL0000009718	ephb3a	0.0981455	0.386214	0.831211	-1.20306	1.94921	2.34502
LL0000009014	dmtn	0.515951	0.822229	0.831378	-1.20282	8.97943	10.8007
LL0000020213	neu3.1	0.0960146	0.380583	0.831411	-1.20278	1.34204	1.61417
LL0000012169	hmgb1b	0.0376228	0.211959	0.831436	-1.20274	469.287	564.429
LL0000001370	arl6ip5b	0.215788	0.588473	0.831561	-1.20256	9.09973	10.9429
LL0000010188	fbxl3a	0.085274	0.354335	0.831587	-1.20252	5.58957	6.72157
LL0000009606	emc7	0.506288	0.819203	0.831809	-1.2022	8.27857	9.95249
LL0000029470	st6gal1	0.183251	0.542979	0.832145	-1.20171	1.94153	2.33317
LL0000030648	tmem74	0.0383267	0.21476	0.83227	-1.20153	1.16608	1.40109
LL0000007281	creb1a	0.311606	0.688492	0.83271	-1.2009	7.99847	9.60535
LL0000010233	fbxw4	0.0872029	0.359106	0.832867	-1.20067	1.30691	1.56917
LL0000031030	trappc12	0.138335	0.469089	0.832904	-1.20062	1.66499	1.99902
LL0000039879	LOC100334706	0.100132	0.390522	0.833331	-1.2	1.33426	1.60111
LL0000010475	FO704648.2	0.25394	0.630709	0.833429	-1.19986	2.03646	2.44347
LL0000009129	dock3	0.319658	0.693692	0.833481	-1.19979	2.5586	3.06978
LL0000010210	fbxo33	0.0984201	0.386619	0.833614	-1.1996	1.40453	1.68487
LL0000023913	rpl26	3.62579e-11	1.65235e-09	0.833633	-1.19957	1014.91	1217.45
LL0000022480	ppp3cca	0.183284	0.542979	0.833679	-1.1995	2.21799	2.66048
LL0000001389	armh3	0.0878864	0.360975	0.833687	-1.19949	1.66614	1.99853
LL0000013488	l1cama	0.00423836	0.040825	0.833747	-1.1994	9.72761	11.6673
LL0000009624	emp1	0.0259938	0.16323	0.834037	-1.19899	1.12231	1.34564
LL0000009407	eef2k	0.159263	0.503981	0.834169	-1.1988	1.48948	1.78559
LL0000024517	serpinh1b	0.0398334	0.221237	0.834185	-1.19877	1.17269	1.4058
LL0000005576	chd6	0.0728791	0.321086	0.834414	-1.19845	7.87407	9.43665
LL0000029180	sox11b	0.158398	0.503248	0.834429	-1.19842	9.78137	11.7222
LL0000030631	tmem56a	0.318458	0.692538	0.834492	-1.19833	3.14041	3.76326
LL0000008849	dexi	0.0561768	0.276811	0.834516	-1.1983	1.21065	1.45072
LL0000023588	rgl1	0.017026	0.119159	0.834668	-1.19808	1.09645	1.31363
LL0000030852	tp53inp2	0.233433	0.608622	0.834671	-1.19808	6.98427	8.36769
LL0000019402	mmp16a	0.106035	0.404441	0.834757	-1.19795	1.37545	1.64773
LL0000023647	rhoab	0.171733	0.527218	0.834768	-1.19794	43.0255	51.5418
LL0000023168	ranbp10	0.146112	0.483098	0.834889	-1.19776	1.48332	1.77666
LL0000025272	si:ch211-166a6.5	0.0133288	0.0999375	0.834942	-1.19769	1.05433	1.26275
LL0000024179	SAMD12	0.0117497	0.0908185	0.835456	-1.19695	1.04085	1.24584
LL0000020370	nktr	0.280312	0.658321	0.835517	-1.19686	2.09294	2.50497
LL0000009828	etfb	0.385223	0.74941	0.835606	-1.19674	3.20415	3.83452
LL0000038846	zgc:162707	0.00712999	0.0617723	0.835852	-1.19638	1.09288	1.3075
LL0000029295	spns1	0.207548	0.578201	0.835955	-1.19624	1.62591	1.94497
LL0000029374	sri	0.10462	0.401569	0.836076	-1.19606	1.53552	1.83658
LL0000023181	rap1gap2a	0.0167921	0.11831	0.836277	-1.19578	1.07996	1.29139
LL0000009247	dtd2	0.0999266	0.390107	0.836511	-1.19544	1.39779	1.67097
LL0000004949	castor2	0.217208	0.590403	0.83687	-1.19493	1.78755	2.136
LL0000023112	rac1a	0.0775241	0.332807	0.836958	-1.1948	1.32843	1.58722
LL0000011922	hagh	0.088381	0.361981	0.837247	-1.19439	1.27689	1.52511
LL0000007320	cript	0.0436711	0.234511	0.837323	-1.19428	1.73886	2.07669
LL0000018535	magi2a	0.0725344	0.32064	0.837373	-1.19421	1.25948	1.50408
LL0000001354	arl2	0.226057	0.598718	0.837419	-1.19414	3.26169	3.89493
LL0000023696	rims4	0.00743636	0.0636571	0.837454	-1.19409	1.54613	1.84623
LL0000008595	cyp2u1	0.0511556	0.261635	0.837588	-1.1939	1.18116	1.4102
LL0000023973	rps19	2.99687e-09	1.05952e-07	0.837686	-1.19376	1507.51	1799.61
LL0000032113	wsb2	0.0947968	0.378825	0.837736	-1.19369	1.29556	1.5465
LL0000022397	ppm1e	0.129709	0.45289	0.837742	-1.19369	1.54475	1.84394
LL0000030390	tm2d1	0.16589	0.515843	0.837779	-1.19363	1.64634	1.96513
LL0000013426	kmt2ca	0.155086	0.49764	0.837854	-1.19353	1.4357	1.71355
LL0000023905	rpl18a	1.16093e-09	4.35845e-08	0.837922	-1.19343	983.999	1174.33
LL0000039560	znf131	0.051619	0.262776	0.837979	-1.19335	1.75905	2.09916
LL0000012083	hgsnat	0.0959047	0.380548	0.838067	-1.19322	1.43117	1.7077
LL0000024402	selenol	0.0142712	0.105647	0.838101	-1.19317	1.01597	1.21223
LL0000023164	ramp2	0.0325242	0.192292	0.838376	-1.19278	1.1236	1.34021
LL0000000029	abca2	0.0719356	0.319592	0.838536	-1.19256	1.2604	1.50309
LL0000020012	nbeab	0.0458963	0.242606	0.838568	-1.19251	1.68775	2.01266
LL0000030494	tmem151bb	0.0592665	0.286003	0.838668	-1.19237	1.1972	1.42751
LL0000022835	ptgir	0.0258581	0.162584	0.838784	-1.1922	1.08859	1.29782
LL0000023369	rdh14b	0.0431517	0.232592	0.838957	-1.19196	1.5422	1.83824
LL0000021989	pip5k1cb	0.0817319	0.344585	0.839058	-1.19181	1.27542	1.52007
LL0000009417	efcab7	0.113676	0.42009	0.839478	-1.19122	1.50996	1.79869
LL0000039298	zgpat	0.308532	0.686071	0.839527	-1.19115	2.39533	2.85319
LL0000000255	ada	0.0277915	0.171379	0.839606	-1.19103	1.22462	1.45856
LL0000003285	BX649300.1	0.0981289	0.386214	0.839692	-1.19091	1.46706	1.74714
LL0000021199	pabpn1	0.23036	0.604541	0.839789	-1.19078	26.5628	31.6303
LL0000005409	cebpg	0.10685	0.405948	0.839845	-1.1907	1.37225	1.63393
LL0000010063	fam214a	0.092836	0.373428	0.839961	-1.19053	1.29259	1.53887
LL0000018633	mapk12b	0.0154007	0.111037	0.840076	-1.19037	1.12121	1.33465
LL0000005600	chl1b	0.40351	0.759605	0.840108	-1.19032	2.87336	3.42023
LL0000012929	itga6b	0.0162091	0.115284	0.840247	-1.19013	1.05475	1.25529
LL0000001923	blmh	0.210234	0.580698	0.840322	-1.19002	2.27006	2.70142
LL0000031501	ube2z	0.179455	0.538365	0.840327	-1.19001	1.58643	1.88787
LL0000018629	mapk1	0.20994	0.580526	0.840583	-1.18965	1.57328	1.87165
LL0000012260	hoxb5b	0.0130462	0.0981153	0.840584	-1.18965	1.50774	1.79368
LL0000012330	hs3st4	0.0119895	0.0924453	0.840849	-1.18927	1.04073	1.23771
LL0000023916	rpl28	1.00524e-08	3.27492e-07	0.841009	-1.18905	1774.05	2109.43
LL0000011548	gpc1b	0.0213986	0.140589	0.841018	-1.18904	1.14358	1.35976
LL0000024304	scn8aa	0.0086014	0.0713075	0.841482	-1.18838	18.9342	22.501
LL0000010228	fbxo9	0.0994535	0.389195	0.84152	-1.18833	1.27983	1.52085
LL0000012283	hoxd11a	0.419468	0.769501	0.841585	-1.18823	2.61709	3.10971
LL0000003939	ca10a	0.220165	0.594658	0.841838	-1.18788	1.56224	1.85575
LL0000023044	rab27b	0.0601694	0.287762	0.84191	-1.18777	1.21033	1.4376
LL0000019711	mtmr11	0.0404877	0.223533	0.84195	-1.18772	1.20799	1.43475
LL0000004852	camkvb	0.020351	0.135857	0.842083	-1.18753	1.04405	1.23984
LL0000001827	bcas3	0.169818	0.522782	0.842248	-1.1873	5.14325	6.10657
LL0000018377	lrrc4bb	0.49505	0.814696	0.842494	-1.18695	5.68908	6.75267
LL0000005904	cnnm2a	0.0924973	0.372636	0.842764	-1.18657	1.65058	1.95853
LL0000009760	erc1a	0.25037	0.626717	0.842824	-1.18649	2.81207	3.33648
LL0000013489	l1camb	0.31745	0.69214	0.842892	-1.18639	2.75426	3.26763
LL0000000877	aldh7a1	0.039502	0.219784	0.842904	-1.18638	1.13753	1.34954
LL0000018528	maff	0.299728	0.677976	0.843109	-1.18609	1.92823	2.28705
LL0000005286	cdc42bpaa	0.082295	0.345942	0.843237	-1.18591	1.32675	1.5734
LL0000027548	si:dkey-29p10.4	0.0253321	0.160327	0.843255	-1.18588	1.36964	1.62423
LL0000022727	psen2	0.0141967	0.105293	0.843494	-1.18555	1.04029	1.23331
LL0000012949	itgb8	0.00877762	0.0722744	0.843536	-1.18549	1.07857	1.27863
LL0000007467	cst14a.2	0.126725	0.447126	0.843693	-1.18527	1.91132	2.26542
LL0000001566	atp10a	0.0152238	0.11012	0.843877	-1.18501	1.08151	1.2816
LL0000038407	zfand2a	0.242566	0.619473	0.843987	-1.18485	2.17232	2.57388
LL0000038433	zfyve28	0.204678	0.572986	0.844276	-1.18445	1.51164	1.79046
LL0000012225	hnrnpul1l	0.196548	0.563979	0.844413	-1.18426	6.55286	7.76025
LL0000009157	dpf3	0.062247	0.293689	0.84452	-1.1841	1.54176	1.8256
LL0000004751	CACNA2D1	0.0272847	0.169247	0.844543	-1.18407	1.09513	1.29671
LL0000013482	ktn1	0.59539	0.86468	0.84468	-1.18388	10.4227	12.3392
LL0000013302	kif21a	0.243483	0.620232	0.844754	-1.18378	1.87317	2.21741
LL0000011252	gdpd5b	0.0390633	0.218035	0.844795	-1.18372	1.12289	1.32918
LL0000006102	COX3	3.16395e-07	8.25979e-06	0.844871	-1.18361	2617.83	3098.5
LL0000022432	ppp1r2	0.167279	0.518151	0.845165	-1.1832	1.77322	2.09807
LL0000025204	si:ch211-158d24.2	0.200178	0.566847	0.845243	-1.18309	1.67937	1.98685
LL0000029735	syf2	0.536771	0.835972	0.845299	-1.18301	40.1793	47.5327
LL0000021489	pde10a	0.140308	0.472853	0.845376	-1.18291	1.46628	1.73447
LL0000004718	CABZ01117348.1	0.329861	0.704297	0.845467	-1.18278	6.02718	7.12882
LL0000001586	atp1b2a	0.240131	0.617481	0.845535	-1.18268	78.6942	93.0702
LL0000023915	rpl27a	0.0151145	0.109676	0.845571	-1.18263	130.615	154.47
LL0000013425	kmt2bb	0.518169	0.822229	0.845629	-1.18255	8.28687	9.79966
LL0000021399	pcdh2ab7	0.371175	0.738794	0.845634	-1.18254	3.89001	4.60011
LL0000004746	cacna1ha	0.0177586	0.12276	0.845691	-1.18246	1.01512	1.20034
LL0000005655	chrnb3a	0.0530368	0.267013	0.846203	-1.18175	1.19417	1.41121
LL0000018343	lrp8	0.0938082	0.376474	0.8464	-1.18147	1.34697	1.59141
LL0000021800	pik3cd	0.160435	0.506186	0.846416	-1.18145	1.4289	1.68818
LL0000038270	ythdc1	0.45298	0.791736	0.846627	-1.18116	6.51541	7.69574
LL0000024889	si:ch211-106a19.1	0.0756278	0.329238	0.846732	-1.18101	1.19741	1.41415
LL0000013684	lin28b	0.11349	0.419973	0.846871	-1.18082	1.53653	1.81436
LL0000019371	mllt11	5.60727e-07	1.40789e-05	0.846947	-1.18071	469.586	554.446
LL0000023775	rnf145a	0.224135	0.597213	0.846997	-1.18064	1.72039	2.03117
LL0000029268	spen	0.599095	0.866177	0.847116	-1.18048	8.19235	9.67087
LL0000018522	maf1	0.12376	0.441481	0.847365	-1.18013	1.43578	1.69441
LL0000005921	cnot8	0.261624	0.639282	0.84745	-1.18001	1.76588	2.08375
LL0000011846	gtf3c3	0.220363	0.594658	0.847461	-1.18	1.6398	1.93495
LL0000023830	rnf44	0.310928	0.688198	0.847471	-1.17998	3.72475	4.39513
LL0000019490	mpp3a	0.364891	0.734141	0.847568	-1.17985	2.09378	2.47034
LL0000011680	gramd1a	0.225517	0.598241	0.847809	-1.17951	2.01545	2.37724
LL0000017254	LOC110438236	0.0461107	0.243169	0.847964	-1.17929	1.12463	1.32627
LL0000038399	zdhhc8b	0.0136925	0.102324	0.848189	-1.17898	1.59662	1.88239
LL0000020070	ncoa2	0.0753593	0.328349	0.848305	-1.17882	1.25635	1.48102
LL0000011568	gpia	0.0225204	0.146434	0.848306	-1.17882	15.0893	17.7875
LL0000011303	ghra	0.000849467	0.0105837	0.84835	-1.17876	1.04469	1.23143
LL0000014607	LOC101882789	0.0757106	0.329505	0.848488	-1.17857	1.21033	1.42645
LL0000010070	fam222a	0.218942	0.592971	0.848954	-1.17792	1.66082	1.95632
LL0000022546	prex1	0.0113327	0.0882072	0.849017	-1.17783	1.03979	1.2247
LL0000030526	TMEM179 (1 of many)	0.393543	0.75375	0.849037	-1.17781	2.45516	2.89171
LL0000038929	zgc:171599	0.0458804	0.242603	0.849127	-1.17768	1.12343	1.32304
LL0000004798	calb2a	0.0230426	0.148908	0.849137	-1.17767	1.01562	1.19607
LL0000020864	olfm3a	0.0230632	0.14898	0.849145	-1.17765	1.06769	1.25736
LL0000003068	BX547930.4	0.0480169	0.250374	0.84928	-1.17747	1.21142	1.42641
LL0000020671	nt5c2a	0.123375	0.441129	0.849503	-1.17716	1.34447	1.58265
LL0000004659	CABZ01100278.1	0.0256383	0.161835	0.849592	-1.17704	1.06812	1.25722
LL0000031520	ubox5	0.0422098	0.229221	0.849628	-1.17699	1.16366	1.36961
LL0000030814	tomm5	0.397761	0.754537	0.849654	-1.17695	19.6617	23.1408
LL0000001173	apmap	0.0577265	0.28137	0.849792	-1.17676	2.89709	3.40918
LL0000031460	ubb	0.275844	0.653571	0.849893	-1.17662	141.372	166.34
LL0000009340	ebag9	0.124202	0.441993	0.850049	-1.1764	3.13984	3.69372
LL0000000401	adora2b	0.0211608	0.139375	0.850054	-1.1764	1.01544	1.19456
LL0000022272	polr2a	0.207892	0.578341	0.850164	-1.17624	1.55324	1.82698
LL0000002007	brdt	0.274828	0.652436	0.850246	-1.17613	2.12506	2.49935
LL0000005800	clic4	0.155398	0.498133	0.850423	-1.17588	1.41023	1.65827
LL0000005338	cdh7a	0.0178677	0.123245	0.8505	-1.17578	1.04043	1.22331
LL0000012246	hoxa2b	0.0194667	0.131538	0.850632	-1.1756	1.04121	1.22404
LL0000010618	foxo4	0.0296717	0.180832	0.850744	-1.17544	1.08131	1.27102
LL0000018186	LOC570835	0.0245412	0.15616	0.850774	-1.1754	1.2864	1.51204
LL0000018890	metap2b	0.513169	0.821453	0.850809	-1.17535	8.06345	9.47739
LL0000038395	zdhhc5b	0.00234891	0.0252989	0.850812	-1.17535	1.14371	1.34425
LL0000029165	sost	0.0189706	0.128935	0.850922	-1.1752	1.01624	1.19428
LL0000004878	capn1a	0.107661	0.407783	0.850987	-1.17511	1.26559	1.4872
LL0000031112	trim44	0.0557404	0.275781	0.851113	-1.17493	1.19941	1.40922
LL0000023901	rpl14	3.4803e-07	9.01106e-06	0.851132	-1.17491	1190.25	1398.43
LL0000029477	st6galnac5a	0.00172569	0.0195339	0.851154	-1.17488	2.20029	2.58507
LL0000008743	dcun1d2b	0.25544	0.632823	0.851521	-1.17437	4.05779	4.76534
LL0000011762	grm2b	0.0190524	0.129323	0.851611	-1.17425	1.1221	1.31762
LL0000023290	rbm33a	0.456524	0.792232	0.851657	-1.17418	2.76284	3.24408
LL0000001493	aspa	0.0682261	0.310624	0.851684	-1.17414	1.16965	1.37334
LL0000001510	atad1a	0.222216	0.595588	0.852015	-1.17369	1.62677	1.90932
LL0000004230	CABZ01058650.1	0.00670869	0.0589318	0.852239	-1.17338	1.02652	1.2045
LL0000019545	mrpl27	0.234474	0.610297	0.852263	-1.17335	1.98484	2.32891
LL0000021087	osbpl2a	0.397988	0.754647	0.852275	-1.17333	2.64712	3.10595
LL0000029337	sptbn1	0.0484375	0.252317	0.852378	-1.17319	4.17026	4.8925
LL0000013042	jpt2	0.064765	0.301534	0.852545	-1.17296	1.31462	1.542
LL0000004838	camk2b1	0.200333	0.566916	0.852613	-1.17287	1.4185	1.66371
LL0000030025	tbcela	0.115827	0.424835	0.852662	-1.1728	1.58313	1.85669
LL0000024165	sacs	0.224627	0.597485	0.852682	-1.17277	1.76307	2.06767
LL0000038224	xpr1b	0.200419	0.567029	0.852774	-1.17264	2.92137	3.42573
LL0000012694	ilf3a	0.0717454	0.31939	0.852895	-1.17248	2.66946	3.12988
LL0000005395	cdr2l	0.578112	0.855376	0.85303	-1.17229	6.52125	7.64481
LL0000019025	mid2	0.0077392	0.0657499	0.853037	-1.17228	1.06547	1.24903
LL0000030295	thtpa	0.038121	0.214064	0.853125	-1.17216	1.70471	1.99819
LL0000018829	med17	0.357243	0.727874	0.853502	-1.17164	1.93155	2.26308
LL0000010034	fam189a1	0.0316532	0.188413	0.853542	-1.17159	1.09289	1.28042
LL0000022056	pla2g6	0.164935	0.513869	0.853549	-1.17158	1.32846	1.55639
LL0000005453	cep170ab	0.0425458	0.230458	0.853764	-1.17128	2.05231	2.40384
LL0000010382	fkbp8	0.158749	0.503551	0.853914	-1.17108	1.58691	1.8584
LL0000013276	kiaa1549la	0.0745216	0.326404	0.854029	-1.17092	1.73093	2.02678
LL0000013242	kdm2bb	0.477477	0.80559	0.854168	-1.17073	2.70687	3.16901
LL0000029098	snx13	0.0595349	0.286203	0.854222	-1.17066	1.22758	1.43708
LL0000021692	phf10	0.16174	0.508225	0.854309	-1.17054	1.7972	2.10369
LL0000024657	shank1	0.224249	0.597213	0.854465	-1.17032	2.54216	2.97515
LL0000001681	atxn7	0.0375561	0.211721	0.854684	-1.17002	1.31417	1.53761
LL0000030694	tmtc2a	0.0194941	0.131585	0.854781	-1.16989	1.05338	1.23234
LL0000009114	dnmt3ab	0.424603	0.773055	0.854917	-1.1697	6.23818	7.29682
LL0000005852	cmc1	0.347025	0.719202	0.854965	-1.16964	1.81235	2.1198
LL0000010160	faxca	0.302122	0.680162	0.85502	-1.16956	2.25662	2.63926
LL0000038336	zbtb8a	0.103385	0.398577	0.855108	-1.16944	1.22456	1.43206
LL0000009664	ensaa	0.280663	0.658359	0.855159	-1.16937	1.71474	2.00517
LL0000039632	znf609a	0.384887	0.749159	0.855163	-1.16937	2.50404	2.92814
LL0000024411	selenot1b	0.298876	0.677487	0.855171	-1.16936	1.80463	2.11025
LL0000011170	gatc	0.153295	0.494509	0.855193	-1.16933	2.97977	3.48432
LL0000011147	gas1a	0.0258383	0.162577	0.855279	-1.16921	1.08006	1.26282
LL0000013057	kank4	0.335819	0.710479	0.855337	-1.16913	1.76091	2.05873
LL0000023754	rnf111	0.2564	0.633309	0.855348	-1.16911	1.68753	1.97292
LL0000030225	tgfb2	0.0786302	0.336456	0.855527	-1.16887	1.21656	1.422
LL0000011401	glsb	0.0275007	0.170185	0.855738	-1.16858	1.36748	1.59801
LL0000021678	phactr3a	0.630509	0.880281	0.855818	-1.16847	12.4525	14.5504
LL0000011793	gse1	0.396094	0.754057	0.855868	-1.1684	2.09643	2.44948
LL0000008980	dlg5a	0.355452	0.726571	0.856014	-1.16821	1.91118	2.23265
LL0000022210	pnisr	0.201883	0.56988	0.856017	-1.1682	2.45253	2.86505
LL0000005725	ckba	0.239261	0.616015	0.856149	-1.16802	1.60745	1.87754
LL0000028625	slc25a43	0.154546	0.496524	0.856336	-1.16777	1.30944	1.52912
LL0000019669	mt-co2	5.73325e-09	1.9358e-07	0.856677	-1.1673	2721.31	3176.58
LL0000021079	ormdl2	0.0508273	0.261227	0.856689	-1.16729	1.3884	1.62066
LL0000007339	crsp7	0.147275	0.485011	0.85683	-1.16709	1.39644	1.62978
LL0000009130	DOCK4 (1 of many)	0.157702	0.502296	0.856985	-1.16688	2.40128	2.80201
LL0000000325	add2	0.556444	0.844142	0.857	-1.16686	4.03286	4.70579
LL0000029238	spast	0.254802	0.632025	0.857055	-1.16679	1.58421	1.84843
LL0000000367	adgrl1a	0.264603	0.64337	0.857449	-1.16625	1.60691	1.87406
LL0000023938	rpl8	1.47859e-07	4.16329e-06	0.857499	-1.16618	1472.36	1717.04
LL0000001987	bpgm	0.347208	0.719218	0.857922	-1.16561	3.26305	3.80343
LL0000026728	si:dkey-12h9.6	0.263729	0.642236	0.858318	-1.16507	1.49532	1.74215
LL0000009768	ercc6	0.0902032	0.366494	0.858577	-1.16472	1.20853	1.40759
LL0000003025	BX537310.1	0.0211344	0.139356	0.858681	-1.16458	1.01467	1.18166
LL0000038633	zgc:114045	0.0554379	0.274716	0.858768	-1.16446	1.33365	1.55298
LL0000029928	taf6	0.222961	0.596074	0.859062	-1.16406	1.50406	1.75081
LL0000010223	FBXO46	0.0380551	0.213881	0.859125	-1.16398	1.08066	1.25787
LL0000024322	scrn3	0.244812	0.621456	0.859193	-1.16388	1.74058	2.02583
LL0000012442	hyi	0.139249	0.470874	0.859279	-1.16377	1.26022	1.46661
LL0000011736	grin2bb	0.118713	0.431503	0.8593	-1.16374	1.28049	1.49016
LL0000001662	atp9b	0.0728796	0.321086	0.859411	-1.16359	1.13809	1.32427
LL0000038387	zdhhc22	0.0371963	0.210581	0.85946	-1.16352	1.19239	1.38737
LL0000025059	si:ch211-133n4.4	0.0961037	0.380744	0.859559	-1.16339	101.056	117.568
LL0000010051	fam207a	0.0138178	0.102974	0.859582	-1.16336	1.0785	1.25468
LL0000000447	aftpha	0.186785	0.549482	0.859627	-1.16329	1.39764	1.62587
LL0000028983	SMIM10	0.226935	0.599784	0.859674	-1.16323	1.75978	2.04703
LL0000012358	hsdl2	0.0194704	0.131538	0.859722	-1.16317	1.76408	2.05192
LL0000020722	nudt17	0.154661	0.496679	0.859733	-1.16315	1.26412	1.47037
LL0000024083	rtn4b	0.517043	0.822229	0.859762	-1.16311	33.8647	39.3884
LL0000006154	cpne3	0.18301	0.542979	0.85978	-1.16309	1.32725	1.54371
LL0000001335	arid3a	0.132324	0.458554	0.859782	-1.16309	1.24229	1.44489
LL0000013599	leng1	0.150035	0.490414	0.859856	-1.16299	3.04506	3.54135
LL0000039314	zmiz1a	0.555243	0.843602	0.86003	-1.16275	3.42521	3.98267
LL0000020730	nudt4a	0.152187	0.492551	0.860053	-1.16272	1.90094	2.21026
LL0000009514	eif4a1b	0.66742	0.896488	0.86011	-1.16264	40.6559	47.2682
LL0000027488	si:dkey-27m7.4	0.288794	0.66679	0.860164	-1.16257	2.01754	2.34553
LL0000012329	hs3st3l	0.00758699	0.0647007	0.860453	-1.16218	1.02612	1.19254
LL0000030793	tns1b	0.0247844	0.157274	0.860682	-1.16187	1.01501	1.1793
LL0000024538	setd7	0.202104	0.569926	0.860697	-1.16185	1.35721	1.57687
LL0000011098	gal3st4	0.344012	0.715902	0.860719	-1.16182	1.70177	1.97715
LL0000011052	gabbr1a	0.035657	0.204006	0.860731	-1.1618	1.13497	1.31861
LL0000009689	epb41l3a	0.187368	0.550375	0.860751	-1.16178	3.40712	3.95831
LL0000026026	si:ch211-286o17.1	0.0208504	0.137965	0.860862	-1.16163	1.15895	1.34626
LL0000019011	mical3a	0.0699235	0.314566	0.86091	-1.16156	3.4368	3.99206
LL0000011914	hacd3	0.147034	0.48452	0.861025	-1.16141	1.68577	1.95786
LL0000027405	si:dkey-261j15.2	0.369851	0.738405	0.861118	-1.16128	1.80413	2.0951
LL0000027987	si:dkey-86e18.1	0.100619	0.391839	0.861152	-1.16124	1.18178	1.37232
LL0000010882	frzb	0.031921	0.189507	0.861264	-1.16108	1.0163	1.18001
LL0000004828	calua	0.272147	0.649061	0.861443	-1.16084	1.62962	1.89173
LL0000019950	naca	1.46956e-07	4.14526e-06	0.861462	-1.16082	1136.93	1319.77
LL0000009113	dnmt3aa	0.286037	0.663799	0.861621	-1.1606	1.783	2.06936
LL0000018827	med15	0.0612161	0.29092	0.861717	-1.16047	1.12277	1.30295
LL0000028358	si:rp71-77l1.1	0.070382	0.315583	0.861842	-1.16031	1.55621	1.80568
LL0000038330	zbtb48	0.0516426	0.262776	0.861843	-1.1603	1.12452	1.30479
LL0000029387	srpk3	0.341503	0.71444	0.861936	-1.16018	2.81949	3.27111
LL0000022083	plch1	0.064825	0.301534	0.8621	-1.15996	1.30613	1.51505
LL0000027226	si:dkey-231j24.3	0.0548128	0.272472	0.862103	-1.15995	1.1233	1.30297
LL0000028723	slc35f6	0.137304	0.467301	0.862341	-1.15963	1.24307	1.44151
LL0000024102	runx1t1	0.116159	0.425357	0.862677	-1.15918	1.18673	1.37564
LL0000031538	ubxn4	0.444166	0.786082	0.862688	-1.15917	2.14487	2.48627
LL0000031900	vps4b	0.351174	0.722887	0.862789	-1.15903	1.97863	2.2933
LL0000018329	lrp11	0.133939	0.461854	0.863137	-1.15856	1.43664	1.66444
LL0000009517	eif4ba	0.288605	0.666577	0.8633	-1.15835	2.76119	3.19841
LL0000005276	cdc25b	0.0574719	0.280665	0.8634	-1.15821	1.12154	1.29898
LL0000027779	si:dkey-58f10.7	0.00660376	0.0581721	0.863561	-1.158	1.02644	1.18861
LL0000003166	BX571757.1	0.143119	0.47771	0.863873	-1.15758	1.24281	1.43865
LL0000031609	ulk3	0.0634299	0.297954	0.863962	-1.15746	1.10986	1.28462
LL0000024497	serpina10a	0.203812	0.572548	0.864055	-1.15733	2.0691	2.39463
LL0000012625	igsf9bb	0.394984	0.75375	0.864122	-1.15724	1.79497	2.07722
LL0000013024	jdp2a	0.0273106	0.169274	0.864168	-1.15718	1.06683	1.23452
LL0000020080	mt-nd3	0.593349	0.863658	0.864202	-1.15714	3.93172	4.54954
LL0000001848	bcl6aa	0.0525901	0.266176	0.864292	-1.15702	1.08446	1.25474
LL0000013059	kansl1b	0.310137	0.687902	0.864741	-1.15642	2.16913	2.50841
LL0000020268	nfkbib	0.104829	0.401984	0.864885	-1.15622	1.9163	2.21567
LL0000029951	taok1b	0.0791182	0.33772	0.865122	-1.15591	1.30338	1.50659
LL0000030284	thraa	0.0231705	0.149342	0.865263	-1.15572	1.01629	1.17455
LL0000013294	kif1ab	0.26282	0.641212	0.865331	-1.15563	6.84774	7.91344
LL0000021981	pip4p1a	0.449254	0.78993	0.865452	-1.15547	4.98298	5.75766
LL0000038859	zgc:162945	0.327169	0.70203	0.865464	-1.15545	1.59001	1.83717
LL0000031383	tvp23b	0.291103	0.669797	0.865492	-1.15541	1.48755	1.71874
LL0000025768	si:ch211-239f4.1	0.041023	0.225462	0.865733	-1.15509	2.53429	2.92733
LL0000005489	cers5	0.0285421	0.175118	0.865755	-1.15506	1.0418	1.20334
LL0000024442	sema5a	0.00359883	0.0356933	0.865775	-1.15503	1.07204	1.23825
LL0000001202	appb	0.51107	0.820751	0.865812	-1.15498	29.9075	34.5427
LL0000001443	asap2a	0.14684	0.484185	0.866094	-1.15461	1.22536	1.41481
LL0000011017	fyna	0.564744	0.848897	0.86629	-1.15435	13.3958	15.4635
LL0000017456	LOC110438587	0.0341275	0.198887	0.8664	-1.1542	1.05534	1.21807
LL0000023924	rpl35a	0.000140226	0.00220009	0.866493	-1.15408	896.636	1034.79
LL0000011144	GARNL3	0.107878	0.408148	0.866507	-1.15406	1.78392	2.05875
[truncated: 20,081 more rows]

## Sheet: (M2) vs (WT2)
Lawson V4.3.2 Gene ID	Gene Symbol	P-value ((M2) vs (WT2))	FDR step up ((M2) vs (WT2))	Ratio ((M2) vs (WT2))	Fold change ((M2) vs (WT2))	LSMean (M2)	LSMean (WT2)
[truncated: 21,048 more rows]

[truncated: 4 more sheets: (M3) vs (WT1+2), (WT1) vs (WT2), (M1) vs (M2), (M3) vs (All Other Groups)]
