# Supplementary material for: Molecular analyses of zebrafish V0v spinal interneurons and identification of transcriptional regulators downstream of Evx1 and Evx2 in these cells
Source: Neural Dev. 2023 Nov 28;18:8. doi: 10.1186/s13064-023-00176-w (PMC10683209; doi:10.1186/s13064-023-00176-w)
Supplement: Supplementary file 7 — Additional file 7: Supplementary Table 3. ANOVA Statistical Analyses of Differential Expression in Our Single-Cell RNA-Seq Atlas of V0v Spinal Interneurons From an Incross of Zebrafish evx1i232/+;evx2sa140/+ Heterozygous Parents. ANOVA statistical modelling was also performed to aid inference of differential gene expression between distinct cell populations in our 48 h post-mitotic V0v spinal interneuron single-cell RNA-seq atlas (see Fig 6A and Methods). Each Excel sheet corresponds to a distinct ANOVA statistical comparison of differential gene expression. The specific comparison is indicated on the Excel page tab. WT1: WT Group 1; WT2: WT Group 2; M1: Mutant Group 1; M2: Mutant Group 2; M3: Mutant Group 3. On each page, column A lists the gene ID from the Lawson Lab zebrafish transcriptome annotation model V4.3.2 (50). Column B lists the gene symbol. (Note that skor2, neff1, isl1a, pou2f2a, pou2f2b and zfhx3b genes returned previous gene names in the Lawson annotation. For ease of comparison, the current gene names shown in this paper are given in column B, with the Lawson gene symbols shown in parentheses). Column C provides the P-value for the comparison. This has not been corrected for multiple testing. Column D provides the P-value corrected for multiple testing by the application of the False Discovery Rate (FDR) Benjamini Hochberg method (46). Column E gives the t-value. This is the size of the difference between the populations in the comparison relative to the variation in the data. The t-value is given in units of standard error. Column F shows the ratio of the least squares mean reads for the antecedent (first population, column H) versus the consequent (second population, column I) population in the comparison. Column G shows the fold-change. The fold-change is converted from the ratio values in column F. When the ratio in column F is greater than 1, the fold-change in column G is identical to the ratio in column F. When the ratio in column F is less t [file 13064_2023_176_MOESM7_ESM.xlsx]

## Sheet: (M1+2) vs (WT1+2)
Lawson V4.3.2 Gene ID	Gene Symbol	P-value ((M1+2) vs (WT1+2))	FDR step up ((M1+2) vs (WT1+2))	t-value ((M1+2) vs (WT1+2))	Ratio ((M1+2) vs (WT1+2))	Fold change ((M1+2) vs (WT1+2))	LSMean (M1+2)	LSMean (WT1+2)
LL0000022005	pitx2	7.86657e-42	1.52897e-39	-13.7896	0.00568617	-175.865	1.86233	327.52
LL0000020596	nr5a2	1.33929e-235	4.49962e-232	-36.3913	0.0133114	-75.1234	4.63139	347.926
LL0000001942	bmp16	1.37996e-33	2.20775e-31	-12.247	0.0332429	-30.0816	2.10124	63.2087
LL0000040262	txn	2.1731e-104	1.4602e-101	-22.698	0.0356558	-28.046	27.7445	778.12
LL0000040236	si:dkey-87k14.1	3.08998e-24	3.10556e-22	-10.2573	0.0412964	-24.2152	1.62333	39.3093
LL0000006022	col6a3	4.2761e-17	2.48924e-15	-8.4621	0.0433229	-23.0825	1	23.0825
LL0000031761	uts2d	5.94892e-06	8.93402e-05	-4.53738	0.0441077	-22.6718	1.21692	27.5898
LL0000027113	si:dkey-215k6.1	7.90632e-75	3.09901e-72	-18.8971	0.0491272	-20.3553	5.73675	116.773
LL0000005323	cdh18a	1.48747e-48	3.53357e-46	-14.9454	0.0544227	-18.3747	3.63028	66.7052
LL0000038729	skor2 (zgc:153395)	9.78272e-245	3.8345e-241	-37.2538	0.0600841	-16.6433	48.1836	801.937
LL0000020785	nxph3	2.33197e-86	1.16688e-83	-20.4399	0.066549	-15.0265	11.0645	166.26
LL0000004982	cbln2b	1.70071e-38	2.98488e-36	-13.1845	0.0667163	-14.9888	7.35222	110.201
LL0000029798	syt9b	4.58009e-13	1.79226e-11	-7.27374	0.0679041	-14.7267	1.82345	26.8533
LL0000027604	si:dkey-33i11.4	0.812094	0.901611	0.237749	0.0690808	-14.4758	2.10977	30.5406
LL0000005558	chata	1.37836e-08	3.17695e-07	-5.69386	0.0694853	-14.3915	1	14.3915
LL0000005587	chgb	1.21027e-44	2.54135e-42	-14.2828	0.0713538	-14.0147	9.67226	135.554
LL0000018540	magixb	5.13789e-18	3.26576e-16	-8.71241	0.0729308	-13.7116	1.85735	25.4673
LL0000029938	tagln3b	5.74698e-44	1.18559e-41	-14.1655	0.0766857	-13.0402	7.58918	98.9647
LL0000028531	slc18a3a	5.61554e-15	2.63606e-13	-7.85816	0.0777096	-12.8684	2.73287	35.1677
LL0000028460	skor1b	2.95393e-07	5.50044e-06	-5.13956	0.0817093	-12.2385	1	12.2385
LL0000002015	brinp2	2.21874e-14	9.80834e-13	-7.68014	0.0888545	-11.2543	2.22911	25.0872
LL0000025573	si:ch211-214j24.14	4.27752e-15	2.02412e-13	-7.89298	0.0898796	-11.126	1.79252	19.9436
LL0000001723	b3glcta	4.25385e-101	2.77895e-98	-22.2976	0.0922603	-10.8389	17.4621	189.27
LL0000038854	zgc:162928	5.35316e-11	1.70359e-09	-6.58807	0.09844	-10.1585	1.83306	18.621
LL0000027984	si:dkey-85n7.6	3.44581e-06	5.45347e-05	-4.65216	0.100907	-9.9101	1.60549	15.9106
LL0000022916	ptprub	5.88305e-27	6.91788e-25	-10.8698	0.101646	-9.83806	4.7178	46.414
LL0000039194	neff1 (zgc:65851)	4.58903e-80	1.99861e-77	-19.6089	0.104636	-9.55693	32.0377	306.182
LL0000040173	si:ch211-269c21.2	5.12002e-12	1.80259e-10	-6.93395	0.108698	-9.19982	2.18017	20.0571
LL0000013186	kcnk9	2.12896e-11	7.09192e-10	-6.72591	0.108841	-9.18772	2.43004	22.3265
LL0000010281	fgf11a	4.68134e-13	1.82883e-11	-7.27073	0.111237	-8.9898	2.27027	20.4093
LL0000001839	bcl11ba	4.94071e-19	3.41752e-17	-8.98155	0.111405	-8.97625	5.86766	52.6696
LL0000004092	CABZ01038709.1	0.000859674	0.00811634	-3.33663	0.111616	-8.95929	1	8.95929
LL0000023618	rgs6	2.78598e-14	1.22698e-12	-7.65027	0.112459	-8.89211	2.50601	22.2837
LL0000018334	lrp1ba	1.57039e-08	3.57871e-07	-5.67129	0.113282	-8.82751	1.40387	12.3927
LL0000009773	erfl1	2.49438e-21	2.05835e-19	-9.56376	0.115552	-8.6541	5.34659	46.2699
LL0000039662	znf804b	5.89618e-10	1.65869e-08	-6.21621	0.119353	-8.37852	2.43546	20.4055
LL0000013023	jcada	2.97608e-09	7.56666e-08	-5.95319	0.121241	-8.24804	1.53687	12.6762
LL0000012088	hhip	1.15572e-08	2.7018e-07	-5.72421	0.123014	-8.12916	1.31689	10.7052
LL0000026041	si:ch211-39a7.1	4.02805e-08	8.52671e-07	-5.50575	0.123281	-8.11155	1.52933	12.4052
LL0000014914	LOC101884441	4.90073e-16	2.60759e-14	-8.16527	0.124112	-8.05726	3.30254	26.6094
LL0000024431	sema3gb	9.69514e-17	5.39031e-15	-8.36356	0.129314	-7.7331	2.65769	20.5522
LL0000009201	drd3	5.16883e-10	1.46458e-08	-6.23714	0.132642	-7.53907	2.51666	18.9733
LL0000024546	sez6b	7.52798e-12	2.61125e-10	-6.87825	0.135502	-7.37996	2.26285	16.6998
LL0000020563	npy8br	2.87888e-08	6.30993e-07	-5.5653	0.136603	-7.32046	1.72152	12.6023
LL0000002340	BX088524.3	5.13342e-11	1.6381e-09	-6.5944	0.137284	-7.28415	2.52114	18.3643
LL0000029654	sulf2b	4.46575e-139	5.52765e-136	-26.6732	0.141748	-7.05475	64.742	456.739
LL0000001837	bcl11aa	7.82032e-21	6.19253e-19	-9.44075	0.14202	-7.04126	5.38169	37.8939
LL0000022084	plch2a	1.62638e-12	6.0046e-11	-7.09725	0.142658	-7.00976	2.89387	20.2853
LL0000024504	serpinb1l3	8.79499e-11	2.69675e-09	-6.51273	0.142963	-6.99484	2.57383	18.0035
LL0000005075	ccdc3a	2.99353e-17	1.76446e-15	-8.50469	0.144281	-6.93091	4.34095	30.0867
LL0000008863	dgkg	1.14131e-10	3.4634e-09	-6.47287	0.145708	-6.86305	3.35993	23.0593
LL0000020782	nxph1	6.72158e-31	9.52277e-29	-11.7061	0.145854	-6.85616	9.72586	66.6821
LL0000023396	rem2	5.96661e-124	5.39703e-121	-24.9882	0.148063	-6.75388	38.116	257.431
LL0000000520	ajap1	2.88557e-11	9.43849e-10	-6.68075	0.149553	-6.68659	3.38556	22.6378
LL0000005552	chac2	1.15431e-05	0.000166038	-4.39441	0.149811	-6.67507	1	6.67507
LL0000020565	nr0b1	1.72606e-19	1.24139e-17	-9.10004	0.152482	-6.55816	6.4428	42.2529
LL0000022337	pou3f3b	2.29594e-227	5.99954e-224	-35.6081	0.152808	-6.54417	84.5285	553.169
LL0000005643	chrna3	9.14687e-06	0.000133945	-4.44507	0.153731	-6.50488	1	6.50488
LL0000012417	htr5ab	5.94546e-05	0.000748129	-4.02145	0.154276	-6.48189	1	6.48189
LL0000028459	skor1a	1.20958e-06	2.04949e-05	-4.86531	0.157539	-6.34764	1.67275	10.6181
LL0000006695	CR513789.1	5.13952e-06	7.83861e-05	-4.56838	0.16114	-6.20578	1	6.20578
LL0000013133	kcnh8	8.07439e-22	7.08558e-20	-9.68379	0.161832	-6.17923	6.92921	42.8172
LL0000009411	eepd1	4.3973e-07	7.97962e-06	-5.06354	0.162983	-6.13559	1.91603	11.756
LL0000022914	ptprt	3.54667e-06	5.58678e-05	-4.64616	0.163	-6.13495	1.76987	10.8581
LL0000020389	nlgn1	8.66694e-53	2.34286e-50	-15.6363	0.163918	-6.10062	17.2405	105.178
LL0000009857	evx2	2.52736e-130	2.58428e-127	-25.7062	0.164172	-6.09118	41.4245	252.324
LL0000038695	zgc:152904	0.000121257	0.00141314	-3.84929	0.165931	-6.02661	1	6.02661
LL0000031958	waif2	1.62554e-06	2.69412e-05	-4.806	0.166347	-6.01154	1.86624	11.219
LL0000023781	rnf152	6.47426e-07	1.14914e-05	-4.9886	0.166921	-5.99085	1.69837	10.1747
LL0000032064	whrna	1.26889e-09	3.40658e-08	-6.093	0.167808	-5.95921	2.48249	14.7937
LL0000040210	si:dkey-192j17.1	3.39823e-09	8.61202e-08	-5.93117	0.169536	-5.89844	2.60513	15.3662
LL0000007311	crhb	0.111259	0.36051	-1.59309	0.16994	-5.88444	1	5.88444
LL0000011064	gabra5	5.52378e-21	4.4642e-19	-9.47833	0.172057	-5.81204	8.90032	51.729
LL0000015124	LOC101885478	3.45257e-08	7.40854e-07	-5.53316	0.173973	-5.74801	2.68662	15.4427
LL0000003973	cabp7b	0.00144803	0.0127546	-3.18825	0.174366	-5.73507	1.40673	8.06768
LL0000020783	nxph2a	1.96512e-07	3.78198e-06	-5.21639	0.175527	-5.69714	2.94129	16.7569
LL0000000322	adcyap1b	2.06011e-62	6.82389e-60	-17.1208	0.176339	-5.67089	29.7161	168.517
LL0000027222	si:dkey-22o22.2	2.85867e-08	6.27733e-07	-5.56654	0.179119	-5.58287	2.22769	12.4369
LL0000024421	sema3aa	2.02134e-10	5.99468e-09	-6.38461	0.180593	-5.5373	4.32317	23.9387
LL0000029710	svep1	2.73298e-06	4.38432e-05	-4.7001	0.181406	-5.51249	1.39696	7.70072
LL0000038987	zgc:172282	3.34971e-18	2.18223e-16	-8.76214	0.181848	-5.49911	5.93904	32.6594
LL0000022814	pter	7.56473e-06	0.000112174	-4.48603	0.184129	-5.43097	1.87942	10.2071
LL0000011350	gjd2b	4.70073e-10	1.3384e-08	-6.2522	0.184277	-5.42661	4.17774	22.671
LL0000022333	pou3f1	1.45168e-26	1.63352e-24	-10.7834	0.185089	-5.4028	13.1404	70.9948
LL0000018413	lrrn3b	6.87029e-14	2.91127e-12	-7.53079	0.187091	-5.34499	4.28008	22.877
LL0000028522	slc17a6a	5.03445e-112	3.81936e-109	-23.6089	0.18768	-5.3282	51.3815	273.771
LL0000029793	syt6a	1.40563e-05	0.000197595	-4.35112	0.189433	-5.27892	1.46797	7.74931
LL0000020559	npy2rl	1.45142e-05	0.000203303	-4.34403	0.190194	-5.2578	2.83184	14.8892
LL0000029940	tal2	6.65666e-05	0.000828314	-3.99459	0.190484	-5.24979	1.67186	8.77691
LL0000013150	kcnj19b	6.05397e-14	2.59339e-12	-7.54764	0.191054	-5.23411	5.59254	29.272
LL0000005101	ccdc85al	7.34669e-10	2.0399e-08	-6.18108	0.195484	-5.1155	3.30439	16.9036
LL0000000401	adora2b	0.000924719	0.00864714	-3.31622	0.19635	-5.09294	1.27939	6.51588
LL0000020254	nfia	9.24426e-08	1.855e-06	-5.35587	0.197054	-5.07475	2.6746	13.5729
LL0000003025	BX537310.1	0.000466219	0.0047404	-3.50382	0.197226	-5.07032	1.21482	6.15955
LL0000006259	CR354372.1	9.46444e-24	9.15987e-22	-10.1443	0.197329	-5.06767	8.57864	43.4737
LL0000002072	btr07	0.000116297	0.00136074	-3.85956	0.199773	-5.00567	1.24952	6.2547
LL0000011494	gnrhr1	0.000296104	0.00316697	-3.62349	0.199942	-5.00146	1	5.00146
LL0000023695	rims3	3.89247e-07	7.11843e-06	-5.08695	0.20192	-4.95245	2.73553	13.5476
LL0000007710	CT997819.3	0.000106801	0.00126218	-3.88045	0.202148	-4.94688	1.28687	6.36601
LL0000005402	cdx4	5.22279e-06	7.94307e-05	-4.56498	0.203277	-4.9194	1.84166	9.05988
LL0000016139	LOC103911473	2.6782e-05	0.000360125	-4.20661	0.203762	-4.90769	1.51552	7.43771
LL0000011100	galcb	8.0875e-07	1.41309e-05	-4.94504	0.205507	-4.86601	2.30676	11.2247
LL0000001916	birc6-as2	8.3768e-128	8.20856e-125	-25.4237	0.20566	-4.86239	67.7921	329.632
LL0000014141	LOC100332354	1.0615e-23	1.02313e-21	-10.1327	0.206263	-4.84818	11.5093	55.7991
LL0000004410	CABZ01073166.1	5.34645e-18	3.38005e-16	-8.70777	0.207955	-4.80873	7.30325	35.1194
LL0000008503	cxcr4b	0.000779843	0.00744651	-3.36374	0.208518	-4.79575	1	4.79575
LL0000020626	nrn1a	2.02804e-271	9.53911e-268	-39.7395	0.208849	-4.78815	245.17	1173.91
LL0000010039	fam196ab	0.00204965	0.017136	-3.08599	0.215775	-4.63446	1	4.63446
LL0000012929	itga6b	3.52995e-06	5.56417e-05	-4.64714	0.216411	-4.62083	2.2519	10.4057
LL0000004746	cacna1ha	0.000361544	0.00378574	-3.57129	0.216689	-4.61492	1.24368	5.73948
LL0000012669	il1rapl2	5.67371e-06	8.56997e-05	-4.54744	0.22004	-4.54463	2.28073	10.3651
LL0000034827	XLOC_020238	0.00060578	0.005956	-3.43314	0.222084	-4.5028	1	4.5028
LL0000001576	atp1a1a.2	0.36663	0.653509	-0.902959	0.222929	-4.48573	1	4.48573
LL0000001700	avpr2aa	0.00196555	0.0164798	-3.09848	0.22296	-4.48511	1	4.48511
LL0000024330	scxa	2.52536e-94	1.48478e-91	-21.4579	0.223398	-4.47632	55.744	249.528
LL0000010879	frya	5.32478e-05	0.000676909	-4.0475	0.22365	-4.47127	1.68366	7.52809
LL0000024013	rpusd4	8.7603e-06	0.000128605	-4.45442	0.224191	-4.46047	1.6222	7.23579
LL0000001481	asic2	4.48681e-13	1.75868e-11	-7.27657	0.227321	-4.39906	9.35938	41.1724
LL0000010853	frem2b	0.000594325	0.00585561	-3.43833	0.229471	-4.35785	1	4.35785
LL0000020301	nhsl1b	6.8841e-15	3.21869e-13	-7.832	0.230165	-4.3447	6.60719	28.7063
LL0000001869	bdnf	3.89365e-14	1.69576e-12	-7.60616	0.230861	-4.3316	8.53139	36.9546
LL0000013277	kiaa1549lb	4.27497e-05	0.000552411	-4.09894	0.230907	-4.33076	2.38801	10.3419
LL0000039791	ebf1a	4.93383e-41	9.35757e-39	-13.647	0.234203	-4.26981	38.1487	162.888
LL0000013411	klhl4	1.57608e-39	2.85125e-37	-13.3744	0.235182	-4.25202	20.0563	85.28
LL0000020628	nrn1la	0.00165787	0.0142722	-3.14876	0.23563	-4.24395	1.38119	5.86172
LL0000000420	adrb2b	0.00125713	0.011275	-3.22906	0.23605	-4.2364	1	4.2364
LL0000004852	camkvb	0.00218556	0.0180795	-3.06678	0.236055	-4.23629	2.50971	10.6319
LL0000004798	calb2a	0.00373499	0.0286683	-2.90229	0.23609	-4.23568	1.6826	7.12696
LL0000013654	lhx4	0.00416419	0.0314898	-2.86794	0.238623	-4.19071	1	4.19071
LL0000008657	dachc	1.91188e-15	9.38698e-14	-7.99518	0.239131	-4.18181	8.79209	36.7668
LL0000013833	LO018231.1	0.00077986	0.00744651	-3.36374	0.239213	-4.18038	1	4.18038
LL0000022180	plxna2	1.60135e-35	2.6336e-33	-12.6239	0.240625	-4.15584	18.069	75.0919
LL0000022593	prkcg	0.000758074	0.00727986	-3.37158	0.240752	-4.15365	1	4.15365
LL0000011429	gmpr	0.00203266	0.017	-3.08848	0.240788	-4.15303	1	4.15303
LL0000009984	fam131ba	2.59174e-49	6.37649e-47	-15.0712	0.241407	-4.14237	28.7753	119.198
LL0000030462	tmem121ab	1.52745e-07	2.98113e-06	-5.26337	0.242339	-4.12646	3.82517	15.7844
LL0000004659	CABZ01100278.1	7.54609e-08	1.5352e-06	-5.39285	0.242467	-4.12427	3.40344	14.0367
LL0000000412	adra1d	0.00155978	0.0135812	-3.16661	0.242899	-4.11693	1	4.11693
LL0000020521	npffr1l2	0.000577083	0.00570965	-3.44633	0.243157	-4.11257	2.51312	10.3354
LL0000023164	ramp2	3.11808e-14	1.36812e-12	-7.63546	0.243534	-4.1062	6.83287	28.0571
LL0000020388	nle1	2.93321e-05	0.000392174	-4.18587	0.244713	-4.08641	1.62466	6.63903
LL0000020585	nr2f5	7.5988e-79	3.24925e-76	-19.4449	0.244789	-4.08515	47.4419	193.807
LL0000022640	prokr1a	0.000987914	0.00915433	-3.29763	0.247441	-4.04137	1	4.04137
LL0000030293	thsd7ba	1.24051e-07	2.4475e-06	-5.30188	0.248663	-4.02151	3.8758	15.5866
LL0000028360	si:rp71-79p20.2	0.000415345	0.0042805	-3.53462	0.251831	-3.97091	1.47725	5.86605
LL0000020475	nop58	4.16868e-12	1.48095e-10	-6.96348	0.252043	-3.96758	6.15508	24.4208
LL0000039323	zmp:0000000619	0.000147605	0.00168924	-3.80058	0.252191	-3.96525	1.83667	7.28284
LL0000020040	ncam2	1.23755e-15	6.2057e-14	-8.04989	0.253195	-3.94953	10.2044	40.3025
LL0000014383	LOC100537342	1.25515e-09	3.37356e-08	-6.09476	0.253319	-3.94759	5.25819	20.7572
LL0000018371	lrrc4.2	2.32514e-09	6.02231e-08	-5.99398	0.253491	-3.94492	5.31434	20.9646
LL0000026444	si:ch73-30b17.2	0.000131405	0.00152461	-3.82944	0.254786	-3.92487	1.65177	6.48299
LL0000007313	crhr1	2.04893e-13	8.27952e-12	-7.38374	0.25548	-3.9142	8.80744	34.4741
LL0000001566	atp10a	2.27624e-05	0.000310333	-4.24348	0.255888	-3.90796	3.75789	14.6857
LL0000011764	grm4	2.26324e-18	1.49513e-16	-8.80749	0.256939	-3.89198	14.3873	55.9949
LL0000028868	slc7a8a	1.66762e-28	2.14312e-26	-11.2047	0.257691	-3.88061	17.5163	67.974
LL0000031295	ttc27	3.47748e-11	1.12805e-09	-6.65289	0.259845	-3.84845	6.11112	23.5184
LL0000029594	strbp	1.67295e-114	1.40516e-111	-23.8997	0.259902	-3.84761	80.4941	309.71
LL0000018398	lrrc8c	2.80063e-08	6.15562e-07	-5.57016	0.260208	-3.84307	3.81579	14.6644
LL0000005411	cecr2	3.15185e-06	5.00507e-05	-4.67066	0.263121	-3.80053	2.92107	11.1016
LL0000013270	KHDRBS3	6.12367e-14	2.61848e-12	-7.54611	0.263968	-3.78834	8.67562	32.8662
LL0000025083	si:ch211-139a5.9	0.510106	0.694874	-0.658761	0.264401	-3.78214	1	3.78214
LL0000008991	dll4	2.6926e-05	0.000361855	-4.20539	0.264914	-3.77481	2.17015	8.19189
LL0000021351	pcbp3	1.84603e-13	7.48531e-12	-7.39789	0.266018	-3.75915	8.69167	32.6733
LL0000030543	TMEM196 (1 of many)	0.00260774	0.0210752	-3.01341	0.266298	-3.75519	1	3.75519
LL0000021622	pex5lb	6.82299e-26	7.36069e-24	-10.6339	0.267115	-3.74371	17.2751	64.6731
LL0000000308	adck5	5.3618e-08	1.11592e-06	-5.45458	0.267947	-3.73209	4.37553	16.3299
LL0000007144	CR855860.1	0.00205439	0.0171635	-3.0853	0.268945	-3.71824	1	3.71824
LL0000002394	BX247868.1	1.74491e-50	4.46053e-48	-15.2636	0.269023	-3.71716	41.4519	154.083
LL0000028918	slitrk5a	7.03785e-17	3.98834e-15	-8.40224	0.269062	-3.71662	9.60349	35.6925
LL0000024336	sdc2	0.00261902	0.0211446	-3.01209	0.269161	-3.71525	1	3.71525
LL0000023181	rap1gap2a	2.88433e-06	4.60827e-05	-4.68899	0.269275	-3.71368	3.28194	12.188
LL0000030771	tnni4a	0.000349235	0.00367157	-3.58039	0.269326	-3.71298	1.41751	5.26317
LL0000028114	si:dkeyp-118a3.2	0.00195939	0.0164398	-3.09941	0.270506	-3.69678	1	3.69678
LL0000021156	oxr1b	3.81534e-31	5.43814e-29	-11.7565	0.272521	-3.66944	25.7958	94.6563
LL0000023212	rasa4	1.02818e-06	1.76889e-05	-4.89764	0.272966	-3.66347	3.22139	11.8014
LL0000012404	htr1d	0.0112526	0.0718343	-2.53653	0.273143	-3.66108	1	3.66108
LL0000003891	c1qbp	1.93056e-61	6.05371e-59	-16.9757	0.27342	-3.65738	49.2166	180.004
LL0000011252	gdpd5b	1.1185e-09	3.02007e-08	-6.11344	0.273657	-3.65421	5.16293	18.8664
LL0000022335	pou3f2b	8.64345e-159	1.45198e-155	-28.782	0.274171	-3.64735	122.838	448.035
LL0000011231	gdf10a	0.00892345	0.0592495	-2.6169	0.274662	-3.64084	1	3.64084
LL0000037233	XLOC_039163	0.00885439	0.0588907	-2.61956	0.276623	-3.61503	1	3.61503
LL0000012101	hic1	1.37696e-14	6.20373e-13	-7.74238	0.277257	-3.60676	9.50055	34.2662
LL0000008970	dlc1	0.00305704	0.024126	-2.96467	0.278277	-3.59354	1.4076	5.05829
LL0000005560	chchd10	5.73376e-39	1.01388e-36	-13.2716	0.278636	-3.58891	27.8984	100.125
LL0000023227	rasgrp3	7.80177e-07	1.37029e-05	-4.95211	0.279191	-3.58178	3.70964	13.2871
LL0000009736	eps15	5.95517e-07	1.06262e-05	-5.00488	0.279267	-3.5808	4.10562	14.7014
LL0000007238	CR936459.1	0.00187277	0.0157976	-3.11283	0.280022	-3.57115	1	3.57115
LL0000018652	mapkapk3	6.06033e-07	1.08057e-05	-5.00148	0.280116	-3.56995	3.63814	12.988
LL0000005785	cldnh	0.362042	0.64823	-0.911638	0.283557	-3.52663	1	3.52663
LL0000030793	tns1b	5.48759e-05	0.000696101	-4.0404	0.285879	-3.49798	2.48388	8.68859
LL0000001795	barhl1b	2.74245e-06	4.39652e-05	-4.69939	0.287801	-3.47462	4.14883	14.4156
LL0000018898	mettl15	2.67532e-06	4.30063e-05	-4.70449	0.288681	-3.46403	3.74557	12.9748
LL0000003719	BX927333.1	2.60601e-40	4.82583e-38	-13.5166	0.289909	-3.44936	34.2656	118.195
LL0000024404	selenon	5.23275e-16	2.77171e-14	-8.15716	0.290514	-3.44218	10.591	36.4561
LL0000010502	FO704871.1	0.0143869	0.0875879	-2.44907	0.291417	-3.43151	1.61287	5.53457
LL0000019432	mnx2b	0.00283567	0.02259	-2.9878	0.292383	-3.42017	1.65711	5.66759
LL0000012419	HTR7	0.00225058	0.0185521	-3.05798	0.292407	-3.41989	1.35204	4.62383
LL0000023405	rergla	2.7247e-06	4.37402e-05	-4.70073	0.292695	-3.41653	21.2425	72.5756
LL0000001073	ano3	6.39595e-06	9.56261e-05	-4.52195	0.292783	-3.4155	3.42553	11.6999
LL0000020583	nr2f1b	1.36059e-10	4.09187e-09	-6.44585	0.292799	-3.41531	6.91127	23.6041
LL0000006162	cpne9	0.00208286	0.0173705	-3.08119	0.293374	-3.40862	1.38119	4.70796
LL0000031063	trib1	0.00336682	0.0262275	-2.93475	0.294699	-3.39329	1.87182	6.35164
LL0000005950	cntnap3	0.000140861	0.00162231	-3.81221	0.294751	-3.39269	2.45993	8.34578
LL0000032990	XLOC_006820	0.00324618	0.0254309	-2.94609	0.29494	-3.39052	1	3.39052
LL0000004444	CABZ01075572.1	0.00198563	0.0166304	-3.09545	0.295476	-3.38437	1	3.38437
LL0000039758	adcyap1r1b	5.09896e-20	3.83122e-18	-9.23568	0.295542	-3.38361	19.2666	65.1908
LL0000020732	nudt5	7.49551e-05	0.000921482	-3.96621	0.295892	-3.37961	2.60178	8.79302
LL0000019610	mrto4	7.8539e-07	1.37739e-05	-4.9508	0.296454	-3.3732	3.49098	11.7758
LL0000024085	rtn4r	1.58988e-11	5.37996e-10	-6.76902	0.297552	-3.36076	10.8425	36.439
LL0000019503	mpped2a	2.06703e-104	1.42978e-101	-22.7006	0.29766	-3.35954	133.432	448.271
LL0000012329	hs3st3l	5.95735e-05	0.000749224	-4.02097	0.29862	-3.34874	2.39038	8.00477
LL0000038885	zgc:165481	0.00100151	0.00926572	-3.29377	0.30068	-3.3258	2.72316	9.05667
LL0000029041	snap25b	8.17441e-101	5.19583e-98	-22.2629	0.301004	-3.32222	221.009	734.24
LL0000012344	hsd17b10	6.18915e-13	2.40192e-11	-7.23217	0.301192	-3.32014	9.42179	31.2817
LL0000018633	mapk12b	1.06393e-14	4.868e-13	-7.77583	0.301741	-3.3141	10.0229	33.217
LL0000028523	slc17a6b	7.9351e-27	9.19299e-25	-10.8412	0.30239	-3.30699	23.3513	77.2226
LL0000023344	rcc1	0.00117378	0.0106378	-3.2487	0.303272	-3.29737	1.55001	5.11095
LL0000029183	sox14	0.0381402	0.181282	-2.07438	0.303637	-3.29341	1	3.29341
LL0000039809	flrt2	0.00624961	0.0440847	-2.73657	0.303815	-3.29148	1.21888	4.0119
LL0000020550	nptx1l	1.3017e-11	4.43673e-10	-6.7984	0.304546	-3.28358	10.7821	35.404
LL0000020667	nt5c1aa	0.00683725	0.0473354	-2.70679	0.304671	-3.28223	1	3.28223
LL0000026593	si:ch73-92i20.1	0.00518593	0.0378179	-2.79757	0.305813	-3.26997	1	3.26997
LL0000028920	slitrk6	0.0015078	0.0131921	-3.17649	0.307424	-3.25284	2.07451	6.74803
LL0000012740	inaa	0.00172495	0.0147787	-3.1371	0.307533	-3.25168	1.97196	6.41218
LL0000031042	trarg1a	5.80956e-62	1.87163e-59	-17.0537	0.307853	-3.24831	97.3017	316.066
LL0000006389	CR382300.1	1.53213e-15	7.62069e-14	-8.02308	0.30787	-3.24813	13.7731	44.7368
LL0000010882	frzb	0.00164339	0.0141777	-3.15133	0.308904	-3.23725	2.24779	7.27667
LL0000030306	tiam2a	1.38343e-08	3.18352e-07	-5.69322	0.308996	-3.23629	5.18851	16.7915
LL0000019140	mir181b-3	0.00674777	0.0468539	-2.71117	0.309026	-3.23597	1	3.23597
LL0000032327	XLOC_001115	4.0132e-05	0.000522027	-4.11364	0.309083	-3.23538	3.82274	12.368
LL0000020107	ndst3	1.54185e-10	4.60168e-09	-6.42656	0.309104	-3.23516	10.3998	33.645
LL0000000026	abca12	0.00869294	0.0580467	-2.62585	0.309772	-3.22819	1	3.22819
LL0000000309	adcy1a	3.60268e-05	0.000473075	-4.13863	0.313558	-3.1892	3.10139	9.89096
LL0000000414	adra2b	0.000412716	0.00425526	-3.5363	0.313639	-3.18838	1.89387	6.03838
LL0000007348	cry-dash	0.00154285	0.0134538	-3.16979	0.314006	-3.18465	2.1021	6.69445
LL0000028821	SLC5A7	3.051e-07	5.66326e-06	-5.13342	0.31536	-3.17098	5.54538	17.5843
LL0000021155	oxr1a	1.41516e-06	2.37219e-05	-4.8339	0.315641	-3.16816	5.35922	16.9789
LL0000039792	ebf3a	3.41471e-44	7.10683e-42	-14.2048	0.317573	-3.14888	69.1812	217.843
LL0000002103	BX000438.2	0.264654	0.568069	-1.11569	0.3176	-3.14861	1	3.14861
LL0000011879	gulp1b	0.00480653	0.0355696	-2.8221	0.317657	-3.14805	1.19657	3.76685
LL0000020826	ogdhl	0.00978336	0.0638416	-2.58526	0.319942	-3.12557	1.42781	4.46272
LL0000013268	khdrbs1b	4.18154e-34	6.78217e-32	-12.349	0.320589	-3.11925	127.892	398.929
LL0000012544	igfbp5a	0.00054054	0.00539348	-3.46405	0.320599	-3.11916	2.72272	8.49261
LL0000029636	stxbp6l	1.63417e-06	2.7046e-05	-4.80494	0.320611	-3.11905	4.09667	12.7777
LL0000020415	nme2a	0.018183	0.104965	-2.36334	0.320784	-3.11736	1	3.11736
LL0000022546	prex1	0.00279493	0.0223045	-2.99224	0.321138	-3.11393	2.07862	6.47267
LL0000026678	si:dkey-118j18.2	0.00590499	0.0420193	-2.75524	0.323057	-3.09543	1.30222	4.03094
LL0000030195	tfap2a	0.0825255	0.312735	-1.73687	0.32355	-3.09071	1.1906	3.67979
LL0000010098	fam69c	0.0141596	0.0864278	-2.45481	0.323682	-3.08945	1	3.08945
LL0000020864	olfm3a	0.00107499	0.00985639	-3.27373	0.324283	-3.08373	2.53623	7.82105
LL0000018694	mast1a	4.34557e-05	0.000560609	-4.09512	0.324672	-3.08003	3.8606	11.8908
LL0000023862	roraa	2.205e-11	7.32445e-10	-6.72071	0.325051	-3.07644	9.74742	29.9874
LL0000032046	wdr89	0.00650976	0.0454427	-2.72309	0.325517	-3.07203	1	3.07203
LL0000030346	tjp2b	0.00249424	0.0202834	-3.02693	0.32612	-3.06636	1.80252	5.52718
LL0000020182	neil1	0.0139544	0.0853966	-2.46007	0.326569	-3.06214	1	3.06214
LL0000008517	cyb5a	0.21641	0.512954	-1.23643	0.326827	-3.05972	1.53413	4.69399
LL0000021368	pcdh1b	2.56639e-09	6.60355e-08	-5.9777	0.327442	-3.05397	8.892	27.1559
LL0000039611	znf511	0.00520792	0.0379312	-2.7962	0.330042	-3.02992	1.27566	3.86514
LL0000009235	dscaml1	0.000337781	0.00356391	-3.58914	0.331588	-3.01579	2.91818	8.80062
LL0000031928	vsx2	0.0528831	0.227285	-1.93674	0.331853	-3.01338	1.62544	4.89806
LL0000027349	si:dkey-248g15.3	0.112287	0.362943	-1.58852	0.332085	-3.01128	1	3.01128
LL0000018526	mafba	2.58644e-89	1.38245e-86	-20.8217	0.332941	-3.00353	154.711	464.68
LL0000030648	tmem74	3.55097e-08	7.60579e-07	-5.52817	0.333868	-2.9952	6.12727	18.3524
LL0000012787	insl3	0.0136469	0.0838204	-2.46807	0.335407	-2.98145	1	2.98145
LL0000005335	cdh4	1.88011e-33	2.9876e-31	-12.2205	0.335616	-2.97959	36.7083	109.376
LL0000008294	CU914144.1	6.60864e-05	0.00082321	-3.99632	0.335753	-2.97838	2.78463	8.29366
LL0000038861	zgc:162952	0.00993661	0.0646086	-2.57988	0.336421	-2.97247	1.19843	3.5623
LL0000012330	hs3st4	0.00121217	0.0109422	-3.2395	0.337583	-2.96223	3.04676	9.02523
LL0000030421	tmcc3	0.00335741	0.0261629	-2.93562	0.337697	-2.96124	2.57178	7.61565
LL0000028915	slitrk3a	5.25505e-07	9.46095e-06	-5.02915	0.339247	-2.94771	7.41591	21.8599
LL0000039311	zmat4a	3.10178e-12	1.11201e-10	-7.00575	0.339286	-2.94736	9.41185	27.7401
LL0000005862	cmss1	3.92452e-05	0.000511907	-4.11882	0.340169	-2.93972	3.41327	10.034
LL0000001101	anxa1a	0.00180392	0.0153102	-3.12391	0.340797	-2.9343	2.06103	6.04767
LL0000011277	gfra2b	0.0214408	0.118785	-2.3015	0.341101	-2.93168	1.29778	3.8047
LL0000012616	igsf21a	3.61061e-05	0.000473852	-4.13812	0.341125	-2.93148	3.81719	11.19
LL0000014673	LOC101883142	0.00340734	0.026473	-2.93102	0.341461	-2.92859	1.69759	4.97155
LL0000005657	chrnb4	1.27199e-20	9.9384e-19	-9.38794	0.34151	-2.92817	23.7949	69.6754
LL0000021208	padi2	0.0136	0.0835761	-2.46931	0.342184	-2.9224	1.28405	3.75251
LL0000023312	rbms2b	7.90614e-34	1.27354e-31	-12.2947	0.342593	-2.91891	39.1939	114.404
LL0000004832	camk1b	3.67785e-05	0.000482138	-4.13386	0.343219	-2.91359	3.03582	8.84515
LL0000020161	necab2	1.6509e-09	4.35775e-08	-6.05016	0.343596	-2.91039	9.4374	27.4665
LL0000024960	si:ch211-114n24.6	2.78548e-06	4.45639e-05	-4.69619	0.343606	-2.91031	4.86499	14.1586
LL0000030786	tnr	1.029e-08	2.42001e-07	-5.74414	0.345106	-2.89766	10.4341	30.2344
LL0000013341	kita	0.0141397	0.0863285	-2.45532	0.345207	-2.89681	1	2.89681
LL0000025272	si:ch211-166a6.5	2.0932e-07	4.00552e-06	-5.20456	0.345586	-2.89364	6.23625	18.0455
LL0000019629	msantd1	0.00124232	0.0111686	-3.23246	0.345936	-2.89071	2.42883	7.02104
LL0000013286	kif14	0.0107338	0.0690286	-2.55305	0.346656	-2.88471	1	2.88471
LL0000032013	wdr4	0.00132064	0.0117736	-3.21488	0.347768	-2.87548	1.63563	4.70323
LL0000019946	nab2	0.00315387	0.0247986	-2.95503	0.347986	-2.87368	1.40939	4.05014
LL0000001982	bop1	0.000668315	0.00648944	-3.40629	0.348055	-2.87311	2.6427	7.59278
LL0000034267	XLOC_016178	0.00983924	0.0641528	-2.58329	0.350968	-2.84926	1.37993	3.93178
LL0000030856	tpbga	0.00247609	0.0201497	-3.02915	0.35146	-2.84527	2.11164	6.00819
LL0000018692	masp1	0.0392271	0.18451	-2.06282	0.352307	-2.83844	1	2.83844
LL0000024447	sema6bb	3.34828e-08	7.21107e-07	-5.53859	0.352986	-2.83298	7.27098	20.5985
LL0000034426	XLOC_017229	0.00833366	0.0559655	-2.64022	0.353157	-2.8316	1	2.8316
LL0000039754	LOC103910015	0.000537449	0.00536946	-3.4656	0.35458	-2.82023	2.58953	7.30307
LL0000029711	svila	0.0388779	0.183453	-2.0665	0.354747	-2.81891	1	2.81891
LL0000013653	LHX3	0.0180094	0.10427	-2.3669	0.354888	-2.81779	1.64987	4.64897
LL0000009925	f9b	0.0234531	0.126973	-2.26728	0.356099	-2.80821	1	2.80821
LL0000012140	hist2h3ca1	0.00608321	0.0430919	-2.74547	0.357257	-2.79911	1.89066	5.29216
LL0000010347	fibcd1	0.000104547	0.0012399	-3.88566	0.359343	-2.78286	5.82251	16.2032
LL0000001612	atp5mc3a	1.08547e-100	6.71789e-98	-22.2478	0.359635	-2.78059	372.906	1036.9
LL0000019411	MMP23B	0.000590058	0.00582332	-3.44029	0.360316	-2.77534	2.80705	7.79054
LL0000039264	zgc:91890	0.00768162	0.0520773	-2.66779	0.360773	-2.77182	1.23018	3.40983
LL0000006516	CR388209.1	0.00705966	0.0486176	-2.69611	0.360872	-2.77107	1.38719	3.844
LL0000036149	XLOC_031033	0.0141687	0.0864609	-2.45458	0.360886	-2.77096	1	2.77096
LL0000020532	npm1a	1.45473e-12	5.42192e-11	-7.11294	0.360986	-2.77019	13.527	37.4725
LL0000009558	elfn1a	0.025429	0.135303	-2.23609	0.361329	-2.76756	1.19167	3.298
LL0000004230	CABZ01058650.1	0.0035457	0.0273852	-2.91859	0.362422	-2.75921	2.44149	6.73657
LL0000021597	penkb	0.683983	0.817332	-0.407079	0.362594	-2.7579	3.87164	10.6776
LL0000003750	BX936298.2	0.0297351	0.15236	-2.17477	0.362984	-2.75494	1	2.75494
LL0000002518	BX294434.1	0.00388268	0.0296182	-2.89008	0.364123	-2.74633	1.66098	4.5616
LL0000028125	si:dkeyp-123h10.2	1.60913e-24	1.64537e-22	-10.3226	0.364143	-2.74618	31.6315	86.8658
LL0000000658	AL928808.1	0.0137865	0.084545	-2.46442	0.365737	-2.7342	1	2.7342
LL0000009161	dph5	0.00338582	0.0263319	-2.933	0.365916	-2.73287	1.78961	4.89078
LL0000029165	sost	0.0023597	0.0193094	-3.04371	0.366012	-2.73215	2.55105	6.96987
LL0000009559	elfn1b	3.10607e-06	4.93905e-05	-4.67369	0.366041	-2.73193	6.16815	16.851
LL0000017922	LOC110439934	0.00852975	0.0572006	-2.63231	0.366167	-2.731	1	2.731
LL0000030284	thraa	0.00483868	0.0357293	-2.81996	0.367242	-2.723	2.1185	5.76868
LL0000019587	mrps22	8.73715e-07	1.5187e-05	-4.92983	0.368088	-2.71674	5.38026	14.6168
LL0000030501	tmem163b	0.000312541	0.00331994	-3.60943	0.368142	-2.71634	3.2608	8.85744
LL0000023706	riox2	3.01181e-07	5.60377e-06	-5.13588	0.36876	-2.71179	5.93022	16.0815
LL0000031331	ttll5	0.0129139	0.0801133	-2.48782	0.369061	-2.70958	1.23075	3.3348
LL0000028232	si:dkeyp-69c1.7	0.00263297	0.0212426	-3.01047	0.369608	-2.70557	4.02571	10.8918
LL0000030341	tirap	0.0252428	0.134495	-2.23893	0.36999	-2.70277	1.51822	4.10341
LL0000030151	TENM2	1.319e-19	9.60378e-18	-9.13012	0.370348	-2.70016	28.1638	76.0467
LL0000010177	fbrsl1	4.285e-33	6.76341e-31	-12.1496	0.370508	-2.699	38.8238	104.785
LL0000011443	gnai2a	2.70692e-05	0.000363363	-4.20418	0.370966	-2.69567	5.61358	15.1323
LL0000012246	hoxa2b	0.000151043	0.00172354	-3.79484	0.371013	-2.69532	3.74309	10.0888
LL0000019513	mrap2a	1.23632e-12	4.65214e-11	-7.13578	0.371414	-2.69241	14.48	38.9861
LL0000024301	scn4ba	1.93927e-17	1.17244e-15	-8.55629	0.371509	-2.69173	27.8502	74.9652
LL0000031427	tysnd1	0.0231623	0.125862	-2.27206	0.371695	-2.69038	1	2.69038
LL0000028442	six4a	0.0231957	0.125999	-2.27151	0.372282	-2.68614	1	2.68614
LL0000039829	hpdl	0.000613271	0.00602335	-3.42979	0.372313	-2.68591	2.57203	6.90824
LL0000037755	XLOC_042868	0.0164892	0.0975954	-2.39943	0.372369	-2.68551	1.93665	5.20089
LL0000018558	man1a1	4.85739e-06	7.45666e-05	-4.58029	0.372816	-2.68229	6.61243	17.7364
LL0000030405	tma16	1.02306e-09	2.78154e-08	-6.12785	0.373067	-2.68048	8.27984	22.194
LL0000031060	trhra	6.58724e-17	3.742e-15	-8.41021	0.373068	-2.68048	26.1931	70.2101
LL0000009624	emp1	0.000244648	0.00265634	-3.6728	0.37318	-2.67967	3.9093	10.4756
LL0000032051	wdr95	0.0181209	0.104787	-2.3646	0.373306	-2.67876	1	2.67876
LL0000009587	elovl6	1.32527e-43	2.68687e-41	-14.1022	0.373831	-2.67501	76.3937	204.354
LL0000018366	lrrc39	0.000195893	0.00217929	-3.72948	0.374213	-2.67228	4.11476	10.9958
LL0000014232	LOC100334937	2.01757e-40	3.79594e-38	-13.5367	0.374364	-2.6712	55.4533	148.127
LL0000005108	ccdc88c	0.00780252	0.0528209	-2.66252	0.375163	-2.66551	1.84048	4.90583
LL0000022242	pofut2	0.00535973	0.0388923	-2.78688	0.375525	-2.66294	1.43635	3.8249
LL0000008940	dio3b	0.00311855	0.0245456	-2.95852	0.375774	-2.66117	2.01954	5.37434
LL0000030135	tecrl2a	0.0233916	0.126727	-2.26829	0.37584	-2.66071	1	2.66071
LL0000032579	XLOC_003084	0.0383335	0.181686	-2.0723	0.376259	-2.65774	1	2.65774
LL0000025371	si:ch211-193l2.6	0.02321	0.126005	-2.27128	0.376394	-2.65679	1	2.65679
LL0000007316	crim1	3.16249e-15	1.52097e-13	-7.93145	0.376839	-2.65365	21.6557	57.4668
LL0000009122	dnttip2	0.000366376	0.00382443	-3.56779	0.377144	-2.65151	3.4309	9.09707
LL0000001841	bcl2b	8.58655e-12	2.95664e-10	-6.85914	0.377588	-2.64839	16.3349	43.2611
LL0000020210	neto1l	0.0009883	0.00915433	-3.29752	0.377646	-2.64798	3.1505	8.34246
LL0000006144	cplx2l	4.04799e-125	3.80803e-122	-25.1208	0.377729	-2.6474	1360.66	3602.21
LL0000025831	si:ch211-250g4.3	0.266863	0.571229	-1.11055	0.378102	-2.64479	1	2.64479
LL0000023230	rasl10a	3.17779e-11	1.03655e-09	-6.66636	0.378193	-2.64415	15.7506	41.6469
LL0000024303	scn5lab	1.01445e-08	2.38818e-07	-5.74658	0.378757	-2.64021	8.90883	23.5212
LL0000012284	hoxd12a	8.31512e-06	0.000122222	-4.46568	0.3788	-2.63992	30.231	79.8074
LL0000004754	cacna2d2b	9.69918e-12	3.33001e-10	-6.8414	0.378869	-2.63944	11.8913	31.3863
LL0000018665	2004-03-01	0.00669586	0.0465209	-2.71374	0.379839	-2.63269	1.27363	3.35307
LL0000022835	ptgir	0.00596548	0.0423599	-2.75189	0.380181	-2.63033	4.34838	11.4376
LL0000028283	si:dkeyp-82a1.6	0.00512023	0.0373735	-2.8017	0.38031	-2.62943	1.79281	4.71408
LL0000027598	si:dkey-33c14.6	0.0164338	0.0973524	-2.40066	0.38064	-2.62716	1.41403	3.71488
LL0000011559	gpd1b	0.000336027	0.00354858	-3.5905	0.381917	-2.61837	5.24542	13.7345
LL0000009231	drp2	0.0105442	0.0679391	-2.55927	0.382513	-2.61429	1.31334	3.43345
LL0000010513	FO818722.1	0.0228457	0.124753	-2.27733	0.383799	-2.60553	1	2.60553
LL0000012291	hpca	4.88595e-56	1.36795e-53	-16.1498	0.384043	-2.60388	218.301	568.428
LL0000019531	mrpl12	2.97664e-36	4.9299e-34	-12.7636	0.38506	-2.597	54.7889	142.287
LL0000025645	si:ch211-222m18.4	0.0152748	0.0916411	-2.42737	0.385259	-2.59566	1.541	3.99991
LL0000011162	gata3	0.148033	0.428333	-1.44694	0.385352	-2.59503	1	2.59503
LL0000022096	pleca	3.85615e-07	7.05751e-06	-5.08875	0.385714	-2.5926	8.5969	22.2883
LL0000022558	prickle1b	0.00265348	0.0213714	-3.00811	0.385989	-2.59074	2.7076	7.0147
LL0000039278	zgc:92287	0.00766265	0.0519841	-2.66862	0.386865	-2.58488	2.64746	6.84338
LL0000029234	sparcl1	0.0286742	0.148407	-2.18913	0.386933	-2.58443	1.3888	3.58925
LL0000020879	omgb	0.0158437	0.0944518	-2.41405	0.387181	-2.58277	1.17153	3.0258
LL0000009814	esrrb	2.77225e-57	8.35868e-55	-16.3433	0.387872	-2.57817	132.698	342.118
LL0000013050	jupb	0.000243453	0.00264501	-3.67405	0.388196	-2.57602	4.4978	11.5864
LL0000021361	pcdh17	2.75522e-54	7.6232e-52	-15.8747	0.388309	-2.57527	109.268	281.396
LL0000026833	si:dkey-165a24.10	0.0139531	0.0853966	-2.4601	0.388595	-2.57337	1	2.57337
LL0000031530	ubtd1b	0.00802889	0.0541658	-2.65286	0.389203	-2.56935	2.11127	5.4246
LL0000005842	clu	0.00115717	0.01054	-3.25277	0.389204	-2.56934	4.64019	11.9222
LL0000000424	adsl	0.0162479	0.0964028	-2.40483	0.389502	-2.56738	2.03164	5.21599
LL0000021631	pfkfb1	0.0116256	0.0737353	-2.52506	0.390052	-2.56376	1.26804	3.25096
LL0000020167	nectin3b	7.5458e-11	2.34428e-09	-6.53606	0.391272	-2.55577	11.4471	29.2561
LL0000020825	ogdhb	0.00583879	0.0415985	-2.75893	0.391412	-2.55486	1.90443	4.86554
LL0000016797	LOC108190036	4.891e-05	0.000624804	-4.06747	0.392342	-2.5488	3.35397	8.5486
LL0000000478	agrn	3.57952e-80	1.58836e-77	-19.6234	0.392683	-2.54659	114.639	291.937
LL0000030147	tekt4	0.00473976	0.0351972	-2.8266	0.392977	-2.54468	1.62581	4.13717
LL0000024220	sat2a	0.0175741	0.102405	-2.37596	0.393095	-2.54391	1	2.54391
LL0000021353	pcca	3.25996e-05	0.000431688	-4.16166	0.39332	-2.54246	4.89806	12.4531
LL0000022521	prdm1a	0.110396	0.358608	-1.59695	0.393878	-2.53886	1	2.53886
LL0000020091	ndnf	3.37176e-08	7.24835e-07	-5.53736	0.394441	-2.53523	10.0232	25.4112
LL0000026448	si:ch73-314g15.3	0.0295747	0.151831	-2.17692	0.394979	-2.53178	1	2.53178
LL0000004789	cadm2b	0.0211155	0.117426	-2.30729	0.395099	-2.53101	1.23733	3.1317
LL0000004504	CABZ01079837.1	0.0385721	0.182266	-2.06975	0.395162	-2.53061	1	2.53061
LL0000006026	col8a1a	0.000496657	0.00501089	-3.48686	0.395166	-2.53058	3.68484	9.32479
LL0000004277	CABZ01064248.1	1.11308e-11	3.80486e-10	-6.82131	0.395301	-2.52972	19.8655	50.254
LL0000006207	CR318607.1	1.30574e-06	2.20607e-05	-4.85002	0.395431	-2.52889	6.62002	16.7413
LL0000011303	ghra	0.00146189	0.0128416	-3.18548	0.396286	-2.52343	2.54444	6.42072
LL0000009108	dnm2a	3.96387e-05	0.000516181	-4.11651	0.396494	-2.5221	4.99294	12.5927
LL0000005433	cenpk	0.0110617	0.0707789	-2.54253	0.397036	-2.51866	1.5862	3.9951
LL0000025127	si:ch211-149b19.2	0.0232443	0.126104	-2.27071	0.397164	-2.51785	1	2.51785
LL0000011761	grm2a	0.0127099	0.0790145	-2.49349	0.397351	-2.51667	1.92187	4.83672
LL0000031262	tspan9a	1.67768e-46	3.72224e-44	-14.6008	0.397866	-2.51341	127.964	321.627
LL0000030343	tjp1a	3.46883e-27	4.14111e-25	-10.92	0.398201	-2.51129	44.4189	111.549
LL0000022919	ptrh1	0.00889961	0.0591079	-2.61782	0.398233	-2.5111	1.55687	3.90944
LL0000011279	gfra4a	8.22107e-05	0.00100074	-3.94399	0.398365	-2.51026	4.19195	10.5229
LL0000022563	prim2	0.00553825	0.0398802	-2.77621	0.398432	-2.50984	2.1028	5.27768
LL0000007192	CR931780.1	0.00758142	0.0515318	-2.67221	0.398674	-2.50831	2.14899	5.39035
LL0000018757	mcf2b	0.000604771	0.00594855	-3.43359	0.399166	-2.50522	3.35936	8.41594
LL0000010025	fam173b	6.2802e-07	1.11808e-05	-4.99454	0.399207	-2.50497	7.75676	19.4304
LL0000031808	vat1	1.29039e-56	3.7466e-54	-16.2398	0.39924	-2.50476	119.088	298.286
LL0000020255	nfic	1.15679e-06	1.9714e-05	-4.87421	0.400178	-2.49889	6.82191	17.0472
LL0000028937	smad6b	0.0149756	0.0901679	-2.43456	0.400339	-2.49789	1.687	4.21393
LL0000011312	ghsrb	0.0298518	0.152806	-2.17322	0.400574	-2.49642	1	2.49642
LL0000022321	popdc3	0.0230539	0.125447	-2.27386	0.401472	-2.49083	1	2.49083
LL0000031220	tsfm	9.12074e-07	1.5807e-05	-4.92135	0.401475	-2.49082	5.35631	13.3416
LL0000027779	si:dkey-58f10.7	0.00349865	0.0270929	-2.92277	0.402021	-2.48743	3.16213	7.86557
LL0000010876	frs2a	0.030051	0.153439	-2.17058	0.402538	-2.48423	1	2.48423
LL0000024643	sh3glb1a	0.00931756	0.0612609	-2.60208	0.402792	-2.48267	1.56385	3.88251
LL0000010856	frk	0.0232908	0.126291	-2.26994	0.402848	-2.48233	1	2.48233
LL0000029655	sult1st1	0.0676964	0.271363	-1.82777	0.403159	-2.48041	1.21482	3.01326
LL0000029899	tac3a	0.111741	0.361624	-1.59095	0.403501	-2.47831	1	2.47831
LL0000028438	six2a	0.0298621	0.152806	-2.17308	0.403685	-2.47718	1	2.47718
LL0000020873	olig2	0.260571	0.561883	-1.12528	0.404399	-2.47281	1	2.47281
LL0000008260	CU856520.1	0.000107621	0.0012706	-3.87858	0.405154	-2.4682	5.32867	13.1522
LL0000032927	XLOC_006273	0.0138163	0.0846928	-2.46364	0.405353	-2.46698	1	2.46698
LL0000030326	timm50	4.19188e-09	1.05438e-07	-5.89616	0.406129	-2.46227	10.5952	26.0883
LL0000020633	nrp2b	1.29851e-08	3.00871e-07	-5.70416	0.407535	-2.45378	11.1734	27.417
LL0000031203	trpv1	0.0186233	0.107008	-2.35444	0.407978	-2.45111	1.26864	3.10958
LL0000021534	pdia5	6.09688e-08	1.25557e-06	-5.43144	0.408081	-2.45049	12.4504	30.5096
LL0000026464	si:ch73-335l21.4	0.0235463	0.12736	-2.26576	0.408316	-2.44909	2.25124	5.51347
LL0000030173	tescb	0.0125067	0.0780901	-2.49922	0.408686	-2.44687	2.48495	6.08035
LL0000032093	wnt4a	0.038622	0.182429	-2.06922	0.409322	-2.44306	1	2.44306
LL0000018892	metrnla	8.42543e-07	1.46777e-05	-4.93698	0.410804	-2.43425	7.83475	19.0718
LL0000010250	fech	0.00576293	0.0411328	-2.76322	0.410909	-2.43363	1.91828	4.66839
LL0000020007	nav3	4.67658e-19	3.24436e-17	-8.98777	0.411357	-2.43098	28.4091	69.062
LL0000028662	slc2a11b	0.0885006	0.326481	-1.70399	0.412318	-2.42531	1.24288	3.01439
LL0000011715	gria2b	3.05225e-20	2.3382e-18	-9.29222	0.413235	-2.41993	42.4414	102.705
LL0000023419	rexo4	0.00146168	0.0128416	-3.18552	0.413441	-2.41872	3.5905	8.68444
LL0000028240	si:dkeyp-72e1.7	0.000694202	0.00672415	-3.39586	0.413898	-2.41605	2.6559	6.4168
LL0000009203	drd4a	0.110123	0.358014	-1.59817	0.414288	-2.41378	1	2.41378
LL0000012667	il1rapl1a	3.77562e-08	8.05762e-07	-5.51727	0.414332	-2.41352	11.5689	27.9218
LL0000022334	pou3f2a	8.11947e-14	3.42211e-12	-7.50848	0.414819	-2.41069	23.2823	56.1265
LL0000025234	si:ch211-161h7.8	0.0358484	0.173189	-2.09971	0.414957	-2.40989	1.31708	3.174
LL0000013632	lgi2b	0.00955628	0.0626378	-2.59337	0.415259	-2.40814	1.89613	4.56613
LL0000039782	cpne8	1.75157e-07	3.39599e-06	-5.23789	0.415281	-2.40801	12.7779	30.7693
LL0000020594	nr5a1a	0.0175816	0.102424	-2.3758	0.415662	-2.4058	1	2.4058
LL0000030693	tmtc1	6.12561e-06	9.17009e-05	-4.53116	0.415794	-2.40504	7.50657	18.0536
LL0000023872	rp2	0.00162048	0.0140174	-3.15544	0.416284	-2.40221	3.25495	7.81907
LL0000019523	mrm2	0.0133026	0.0820916	-2.47723	0.416429	-2.40137	1.64365	3.947
LL0000038823	zgc:162160	0.000251196	0.00272115	-3.66601	0.416992	-2.39813	6.79802	16.3025
LL0000024086	rtn4rl1a	0.0286508	0.148318	-2.18945	0.417185	-2.39702	1.85558	4.44786
LL0000024464	sepsecs	0.0214254	0.118739	-2.30177	0.417197	-2.39695	1.45843	3.49579
LL0000027990	si:dkey-87o1.2	0.0493624	0.215741	-1.96635	0.417276	-2.39649	1	2.39649
LL0000031911	vrk2	0.0228981	0.124917	-2.27645	0.417681	-2.39417	1	2.39417
LL0000006723	CR556696.1	0.0308915	0.15487	-2.15962	0.417722	-2.39394	1.85189	4.43331
LL0000004094	CABZ01039304.1	1.67224e-30	2.32708e-28	-11.6246	0.417835	-2.39329	53.2552	127.455
LL0000007323	crispld2	0.0297017	0.15235	-2.17522	0.418035	-2.39214	1	2.39214
LL0000031024	tram1	0.0017309	0.0148161	-3.13609	0.418209	-2.39115	3.64056	8.70512
LL0000010592	foxg1d	0.0162839	0.0965618	-2.40402	0.418293	-2.39067	1.40387	3.35618
LL0000011548	gpc1b	1.27505e-05	0.000181407	-4.3726	0.418452	-2.38976	6.44594	15.4043
LL0000013726	lmf1	0.0120242	0.0755503	-2.51316	0.418835	-2.38757	2.33457	5.57396
LL0000038897	zgc:165604	0.0228468	0.124753	-2.27731	0.418932	-2.38702	1	2.38702
LL0000018896	mettl13	0.0244512	0.131229	-2.25125	0.419025	-2.38649	1.70263	4.06331
LL0000012202	hnmt	0.0152253	0.0913908	-2.42855	0.419147	-2.3858	2.5108	5.99026
LL0000006901	CR786562.1	0.378892	0.66843	-0.880087	0.419325	-2.38479	1.45666	3.47382
LL0000020780	nxnl2	0.0183754	0.105842	-2.35942	0.419366	-2.38455	1.61579	3.85295
LL0000018976	mgst2	0.00866382	0.0578851	-2.62699	0.420005	-2.38093	2.18858	5.21084
LL0000018388	lrrc66	0.0268059	0.14075	-2.21556	0.42015	-2.3801	1.49681	3.56255
LL0000019964	nagpa	0.0270269	0.141469	-2.21236	0.420249	-2.37954	1.24335	2.9586
LL0000038846	zgc:162707	0.00809808	0.0545704	-2.64995	0.4203	-2.37925	4.38837	10.4411
LL0000025512	si:ch211-208g1.1	0.0647788	0.262621	-1.84755	0.420386	-2.37877	1	2.37877
LL0000012352	hsd17b8	0.0209451	0.11681	-2.31035	0.420793	-2.37646	1.41249	3.35672
LL0000011027	fzd7a	0.0177262	0.102884	-2.37277	0.42089	-2.37592	1	2.37592
LL0000028602	slc25a25a	0.0276812	0.144251	-2.20299	0.42102	-2.37519	1.51546	3.59949
LL0000020309	nifk	7.61898e-08	1.54602e-06	-5.3911	0.421327	-2.37345	8.09666	19.217
LL0000030496	tmem158	0.0229494	0.125042	-2.2756	0.421442	-2.37281	1	2.37281
LL0000029149	soga1	2.12939e-32	3.2309e-30	-12.0105	0.421455	-2.37273	51.8721	123.079
LL0000008525	cyba	0.0219123	0.12097	-2.29324	0.421507	-2.37244	1.25911	2.98717
LL0000012458	icn2	0.347524	0.643789	-0.939569	0.42153	-2.37231	2.19686	5.21162
LL0000032111	wrnip1	0.0136355	0.0837723	-2.46837	0.421598	-2.37193	1.71135	4.0592
LL0000001092	antxr1c	0.0244403	0.1312	-2.25142	0.421774	-2.37094	1.5163	3.59506
LL0000033966	XLOC_014193	0.00167288	0.0143849	-3.14611	0.422256	-2.36823	4.27646	10.1276
LL0000039337	zmp:0000000846	0.00700012	0.0482871	-2.69894	0.422679	-2.36586	2.39053	5.65566
LL0000010296	fgf20a	0.000238704	0.00260383	-3.67911	0.422854	-2.36488	6.84211	16.1808
LL0000021408	pcdh2g2	0.0253194	0.134842	-2.23776	0.422856	-2.36487	1.31966	3.12083
LL0000021478	pdcd11	7.23913e-05	0.000893231	-3.97455	0.423113	-2.36344	4.2188	9.97086
LL0000024052	rsl1d1	3.88436e-06	6.06187e-05	-4.6272	0.423388	-2.3619	7.60799	17.9693
LL0000024525	sesn3	0.0329322	0.162267	-2.13402	0.424073	-2.35808	2.00919	4.73784
LL0000024355	sdk1b	0.0232436	0.126104	-2.27072	0.424182	-2.35748	2.1306	5.02284
LL0000040411	si:dkey-37m8.3	0.0496375	0.216582	-1.96397	0.425455	-2.35042	1	2.35042
LL0000005966	coch	0.0308947	0.15487	-2.15958	0.425621	-2.34951	1.75958	4.13414
LL0000028722	slc35f4	6.89295e-05	0.000855001	-3.98627	0.426093	-2.3469	6.01454	14.1155
LL0000019401	mmp15b	0.0132271	0.0817755	-2.47926	0.426877	-2.34259	1.99819	4.68095
LL0000021280	pard3bb	0.0265221	0.139822	-2.21972	0.426944	-2.34223	1.69288	3.96511
LL0000028796	slc4a11	0.0383994	0.181852	-2.0716	0.427055	-2.34162	1	2.34162
LL0000001733	b3gnt5a	0.0387415	0.182956	-2.06795	0.427807	-2.3375	1.55225	3.6284
LL0000020166	nectin1b	5.08447e-25	5.31452e-23	-10.4371	0.427848	-2.33728	49.1713	114.927
LL0000000183	acot20	0.00325664	0.0254874	-2.94509	0.427885	-2.33707	3.20624	7.49323
LL0000016938	LOC108191800	0.0382291	0.18146	-2.07342	0.42809	-2.33595	1	2.33595
LL0000020695	ntrk2a	6.52006e-09	1.60226e-07	-5.82184	0.428093	-2.33594	12.8301	29.9704
LL0000022015	pkd1l2b	0.0176162	0.102523	-2.37507	0.428352	-2.33453	1	2.33453
LL0000012867	irf9	0.023207	0.126005	-2.27133	0.429294	-2.32941	1	2.32941
LL0000023749	rnd2	0.0517645	0.223869	-1.94596	0.430157	-2.32473	1.73708	4.03824
LL0000019806	mycb	9.27296e-17	5.16781e-15	-8.36894	0.430794	-2.3213	22.6357	52.5441
LL0000031849	vgll4l	0.0371462	0.177996	-2.0852	0.431041	-2.31997	1	2.31997
LL0000012110	hif1an	1.40291e-05	0.000197331	-4.35154	0.431081	-2.31975	7.36991	17.0964
LL0000008976	dlg2	1.19627e-07	2.3622e-06	-5.30857	0.431218	-2.31901	16.3978	38.0267
LL0000006635	CR450727.1	5.65675e-06	8.54983e-05	-4.54808	0.43175	-2.31615	9.69369	22.4521
LL0000011720	grid1a	0.0299183	0.152994	-2.17234	0.431801	-2.31588	1	2.31588
LL0000005901	cnn3a	0.00371998	0.0285624	-2.90355	0.431855	-2.31559	4.37661	10.1344
LL0000008891	dhrs3b	2.08899e-05	0.000286132	-4.26283	0.432309	-2.31316	10.7435	24.8516
LL0000024129	rxrab	0.0378106	0.180298	-2.07794	0.432477	-2.31226	1	2.31226
LL0000029324	spry2	0.0138659	0.0849659	-2.46235	0.432971	-2.30963	2.37544	5.48638
LL0000011117	galnt18b	0.00219577	0.0181575	-3.06539	0.433315	-2.30779	3.17305	7.32273
LL0000024402	selenol	0.00128441	0.0114855	-3.22289	0.433442	-2.30711	3.20876	7.40297
LL0000024102	runx1t1	0.000876428	0.00825464	-3.33124	0.433549	-2.30654	5.92716	13.6713
LL0000024427	sema3e	0.0384571	0.181906	-2.07098	0.43366	-2.30596	1	2.30596
LL0000008794	ddx51	0.000380158	0.003956	-3.55805	0.433733	-2.30557	4.34952	10.0281
LL0000018466	ly75	0.0215998	0.119413	-2.29869	0.434065	-2.3038	1.92458	4.43385
LL0000019561	mrpl43	6.99167e-10	1.94822e-08	-6.18901	0.43455	-2.30123	13.4284	30.9017
LL0000010985	ftsj3	0.00265916	0.0214025	-3.00746	0.435126	-2.29819	2.25561	5.1838
LL0000021452	pcp4a	1.8379e-15	9.06158e-14	-8.00016	0.43592	-2.294	87.9024	201.648
LL0000011728	GRIK2	3.0794e-05	0.000409622	-4.17473	0.436156	-2.29276	5.97942	13.7094
LL0000024683	shisal1b	0.00148403	0.0130132	-3.18111	0.436455	-2.29119	2.65835	6.09077
LL0000014300	LOC100535772	0.0424814	0.195898	-2.02975	0.436523	-2.29083	1.20976	2.77136
LL0000038402	zeb1b	6.40981e-11	2.01532e-09	-6.56083	0.436747	-2.28965	19.0824	43.6921
LL0000019641	msi2b	1.84722e-69	6.68354e-67	-18.1456	0.436846	-2.28914	188.926	432.478
LL0000015419	LOC101886926	0.0644039	0.261622	-1.85014	0.437525	-2.28558	1	2.28558
LL0000024441	sema4gb	0.00717651	0.0492349	-2.69063	0.437786	-2.28422	2.23721	5.11028
LL0000001943	bmp1a	0.0236144	0.127552	-2.26465	0.437909	-2.28358	1.80345	4.11832
LL0000006146	cplx3b	0.0170156	0.0999433	-2.38788	0.438054	-2.28282	1.49785	3.41932
LL0000013113	kcnd2	2.59486e-06	4.18846e-05	-4.71077	0.438744	-2.27923	11.193	25.5114
LL0000030848	tp53i11a	0.000960935	0.00893958	-3.30543	0.439702	-2.27427	9.27048	21.0835
LL0000040191	si:ch73-368j24.9	0.00660937	0.0460288	-2.71805	0.439754	-2.274	2.13179	4.84769
LL0000001100	anxa13l	2.84236e-32	4.28504e-30	-11.9853	0.439832	-2.2736	90.0045	204.634
LL0000038329	zbtb47b	0.0493046	0.215648	-1.96685	0.439871	-2.2734	1	2.2734
LL0000005723	ckap4	0.00737948	0.0503775	-2.68128	0.4401	-2.27221	2.32201	5.27609
LL0000025332	si:ch211-185a18.2	0.0642635	0.261479	-1.85112	0.440348	-2.27093	1	2.27093
LL0000022286	polr3a	0.00475378	0.0352679	-2.82565	0.440729	-2.26897	2.19262	4.97497
LL0000001714	b3galt1b	0.000116996	0.00136755	-3.85809	0.440761	-2.2688	7.9832	18.1123
LL0000001168	aplnr2	0.0376887	0.179863	-2.07927	0.440987	-2.26764	1	2.26764
LL0000022528	prdm6	0.0497177	0.216811	-1.96328	0.44118	-2.26665	1	2.26665
LL0000025967	si:ch211-277c7.7	0.0297214	0.15236	-2.17496	0.441343	-2.26581	1	2.26581
LL0000008708	dcakd	0.0209563	0.116844	-2.31015	0.441659	-2.26419	1.40801	3.18801
LL0000020098	ndrg1a	0.878075	0.939816	-0.153424	0.441865	-2.26313	1.68704	3.818
LL0000009410	eefsec	0.0293133	0.150788	-2.18043	0.441975	-2.26257	1	2.26257
LL0000019960	naf1	0.111198	0.360363	-1.59336	0.442607	-2.25934	1	2.25934
LL0000038423	zfpm2b	0.108882	0.355947	-1.60378	0.442618	-2.25929	2.49925	5.64653
LL0000010320	fgfr3	0.00184888	0.0156348	-3.11663	0.442689	-2.25892	2.97375	6.71745
LL0000017084	LOC110437938	0.0288497	0.149047	-2.18672	0.442852	-2.25809	1	2.25809
LL0000020298	nhsa	0.0257751	0.136854	-2.23084	0.442965	-2.25751	1.35875	3.06741
LL0000000287	adamts2	0.0644976	0.261873	-1.84949	0.44305	-2.25708	1	2.25708
LL0000024712	si:busm1-57f23.1	3.02481e-07	5.61907e-06	-5.13506	0.443177	-2.25643	10.9578	24.7255
LL0000005491	ces2	0.0351292	0.170661	-2.10795	0.4432	-2.25632	1.27122	2.86828
LL0000030316	timm10b	6.96265e-10	1.94244e-08	-6.18967	0.443249	-2.25607	13.5318	30.5286
LL0000021453	pcp4l1	0.0716918	0.283465	-1.80179	0.443442	-2.25509	1.74562	3.93653
LL0000005264	cd9b	0.0769474	0.298217	-1.76937	0.443609	-2.25424	1.37039	3.08918
LL0000025037	si:ch211-131k2.3	0.351056	0.643789	-0.932707	0.443977	-2.25237	1.32618	2.98704
LL0000040193	hist1h2a9	0.00677283	0.0469586	-2.70994	0.444164	-2.25142	2.27474	5.1214
LL0000009982	fam129bb	0.0435424	0.199577	-2.01943	0.444174	-2.25137	1.22399	2.75566
LL0000028587	slc25a15b	0.0292999	0.150788	-2.18061	0.444176	-2.25136	1	2.25136
LL0000035196	XLOC_023448	0.0380172	0.18099	-2.07571	0.444323	-2.25061	1	2.25061
LL0000011975	hcfc2	0.0330293	0.162643	-2.13284	0.444356	-2.25045	2.05611	4.62718
LL0000020685	ntn1a	0.00103757	0.00955338	-3.28377	0.445063	-2.24687	3.94113	8.85521
LL0000025749	si:ch211-236p22.1	0.000522995	0.00524288	-3.47295	0.445064	-2.24687	7.44479	16.7275
LL0000031392	twistnb	2.41991e-09	6.25402e-08	-5.9874	0.445135	-2.24651	13.3082	29.8969
LL0000003562	BX901883.2	0.0378052	0.180298	-2.078	0.445374	-2.2453	1	2.2453
LL0000029091	snu13b	8.09864e-12	2.79272e-10	-6.86764	0.445467	-2.24484	18.0135	40.4374
LL0000000859	alcama	1.87694e-06	3.09334e-05	-4.77691	0.44565	-2.24391	9.67772	21.7159
LL0000011875	guf1	0.00283929	0.02259	-2.98741	0.445845	-2.24293	2.92132	6.55233
LL0000000293	adamts9	0.0376875	0.179863	-2.07928	0.446029	-2.24201	1	2.24201
LL0000023946	rpp14	2.21275e-06	3.60884e-05	-4.7434	0.446068	-2.24181	7.95636	17.8367
LL0000023174	rangap1b	0.0190077	0.108738	-2.34682	0.446676	-2.23876	2.35389	5.26979
LL0000032778	XLOC_004886	0.00427311	0.0321893	-2.85973	0.44698	-2.23724	2.75853	6.1715
LL0000012321	hs2st1a	0.0146806	0.088938	-2.44176	0.447041	-2.23693	1.93744	4.33392
LL0000029783	syt16	2.41768e-05	0.000328664	-4.22985	0.447933	-2.23248	7.19505	16.0628
LL0000008960	dkc1	7.77835e-06	0.000114834	-4.48005	0.447935	-2.23247	6.15641	13.744
LL0000022246	pola1	0.0384673	0.181917	-2.07087	0.448025	-2.23202	1	2.23202
LL0000025712	si:ch211-231f6.6	3.62064e-06	5.68805e-05	-4.64186	0.448036	-2.23196	8.07018	18.0124
LL0000015782	LOC103910100	0.0493135	0.215648	-1.96677	0.448124	-2.23152	1	2.23152
LL0000025754	si:ch211-237i5.4	0.0382283	0.18146	-2.07343	0.448267	-2.23081	1	2.23081
LL0000025818	si:ch211-248e11.2	0.03849	0.181951	-2.07063	0.448407	-2.23012	1	2.23012
LL0000008686	dbf4	0.0426292	0.196464	-2.0283	0.448623	-2.22904	1.42268	3.17122
LL0000021683	phb	9.97403e-28	1.24771e-25	-11.0377	0.448782	-2.22825	56.3125	125.478
LL0000017575	LOC110439325	0.0215285	0.119088	-2.29995	0.449093	-2.22671	1.68318	3.74795
LL0000001315	arhgef25b	0.0380753	0.181121	-2.07508	0.449618	-2.22411	1	2.22411
LL0000030787	tnrc18	3.05873e-17	1.79838e-15	-8.50213	0.45041	-2.2202	27.2747	60.5553
LL0000037580	XLOC_041870	0.060724	0.251782	-1.8763	0.450599	-2.21927	1.59303	3.53535
LL0000018104	LOC110440219	0.0296546	0.152141	-2.17585	0.451131	-2.21665	1	2.21665
LL0000038777	zgc:154142	0.0134265	0.0827119	-2.47391	0.451179	-2.21641	1.94766	4.31682
LL0000031953	vwc2l	0.0482252	0.21239	-1.97629	0.452809	-2.20843	1.21814	2.69019
LL0000038820	zgc:162025	0.000627517	0.00614658	-3.42352	0.452834	-2.20832	5.49265	12.1295
LL0000023310	rbms1b	1.96e-17	1.18193e-15	-8.55503	0.452844	-2.20826	26.5476	58.6242
LL0000027551	si:dkey-30c15.10	0.017195	0.100821	-2.38401	0.452853	-2.20822	1.68837	3.7283
LL0000009707	epha4a	0.000161737	0.00183224	-3.77774	0.452931	-2.20784	4.77475	10.5419
LL0000005337	cdh6	0.0171155	0.10043	-2.38572	0.453019	-2.20741	2.49082	5.49826
LL0000010084	fam49a	1.84232e-14	8.22158e-13	-7.70445	0.453357	-2.20577	26.1088	57.59
LL0000039208	zgc:66443	0.0019446	0.0163507	-3.10166	0.454019	-2.20255	3.70452	8.1594
LL0000039011	zgc:173705	0.0384253	0.181865	-2.07132	0.454053	-2.20239	1	2.20239
LL0000020053	NCEH1 (1 of many)	0.0383524	0.181702	-2.0721	0.454184	-2.20175	1	2.20175
LL0000027054	si:dkey-202e22.2	0.0495298	0.216192	-1.9649	0.454282	-2.20127	1	2.20127
LL0000014379	LOC100537265	0.0643313	0.261508	-1.85065	0.454648	-2.19951	1	2.19951
LL0000021101	osgepl1	0.0172434	0.101079	-2.38297	0.454785	-2.19884	1.42268	3.12825
LL0000004924	caska	1.00865e-06	1.73784e-05	-4.90144	0.455268	-2.19651	10.2458	22.5049
LL0000007737	ctnna1	0.0477173	0.210507	-1.9808	0.45574	-2.19423	1.5157	3.32581
LL0000000579	AL645792.2	0.0426456	0.196486	-2.02814	0.456055	-2.19272	1.22204	2.6796
LL0000018485	lyrm7	1.88882e-17	1.14783e-15	-8.55942	0.45617	-2.19217	32.1032	70.3755
LL0000031192	trpm1a	0.0380763	0.181121	-2.07507	0.456196	-2.19204	1	2.19204
LL0000026723	si:dkey-126g1.9	0.0571694	0.240909	-1.90284	0.456216	-2.19195	1.71744	3.76454
LL0000013269	khdrbs2	0.000419144	0.00431397	-3.5322	0.456454	-2.1908	8.46255	18.5398
LL0000038893	zgc:165573	6.65239e-15	3.11655e-13	-7.8364	0.456647	-2.18987	26.6717	58.4076
LL0000024335	sdad1	0.00644757	0.0451426	-2.72627	0.456876	-2.18878	2.89879	6.34481
LL0000019716	mtmr2	0.00294771	0.0233888	-2.9759	0.456917	-2.18858	2.95117	6.45888
LL0000014645	LOC101883008	0.0483202	0.212689	-1.97545	0.456956	-2.1884	1.2249	2.68056
LL0000010348	fibina	7.40777e-07	1.30401e-05	-4.96227	0.45719	-2.18727	5.94609	13.0057
LL0000036955	XLOC_036754	0.0493257	0.215661	-1.96667	0.457736	-2.18467	1	2.18467
LL0000002366	BX088707.3	0.00504719	0.0369321	-2.80635	0.457953	-2.18363	2.79571	6.10479
LL0000030202	tfb2m	1.09454e-09	2.96219e-08	-6.11694	0.459068	-2.17832	18.2972	39.8573
LL0000002282	BX005392.1	0.0321874	0.159465	-2.1432	0.459081	-2.17827	2.94154	6.40746
LL0000022643	prom1b	0.00640351	0.0449412	-2.72854	0.459382	-2.17684	3.02334	6.58133
LL0000038523	zgc:110782	0.0492395	0.215507	-1.96741	0.459593	-2.17584	1.26942	2.76205
LL0000005866	cmtm7	0.00712307	0.0489396	-2.69313	0.460023	-2.17381	3.26133	7.08949
LL0000012963	itm2bb	0.0638969	0.260603	-1.85367	0.460352	-2.17225	1	2.17225
LL0000031296	TTC28	8.4476e-10	2.32908e-08	-6.15868	0.460438	-2.17184	17.1518	37.251
LL0000015453	LOC101887092	0.0493448	0.215705	-1.9665	0.460652	-2.17083	1	2.17083
LL0000009599	emb	0.0647016	0.262479	-1.84808	0.460802	-2.17013	1	2.17013
LL0000022876	ptpn20	0.0708756	0.281135	-1.807	0.460931	-2.16952	1.2333	2.67568
LL0000021991	pipox	0.0267768	0.140661	-2.21599	0.461126	-2.1686	1.4212	3.08203
LL0000010321	fgfr4	0.00105935	0.00972438	-3.27789	0.46113	-2.16859	5.03456	10.9179
LL0000020252	nfe2l2b	0.0804457	0.307479	-1.74877	0.461286	-2.16785	1.27636	2.76697
LL0000012004	hdhd3	0.00128583	0.0114938	-3.22257	0.461523	-2.16674	4.85214	10.5133
LL0000013756	lnx2b	0.0835696	0.314442	-1.73099	0.461545	-2.16664	1	2.16664
LL0000031854	vim	2.54843e-64	8.68609e-62	-17.4029	0.461558	-2.16658	215.308	466.48
LL0000002570	BX322661.2	0.00127987	0.0114492	-3.22391	0.46219	-2.16361	3.79619	8.2135
LL0000010180	fbxl14b	1.62972e-08	3.69247e-07	-5.66485	0.462191	-2.16361	13.4648	29.1326
LL0000013343	kitlga	0.0292251	0.150529	-2.18162	0.462206	-2.16354	1	2.16354
LL0000019879	MYO1D	0.0375121	0.179274	-2.08119	0.462484	-2.16224	1	2.16224
LL0000023236	RASSF10	0.0292002	0.150455	-2.18196	0.463006	-2.1598	1	2.1598
LL0000029361	srd5a3	0.00271968	0.0218224	-3.00059	0.463355	-2.15817	3.84646	8.30131
LL0000032086	wnt11r	0.0176962	0.102838	-2.3734	0.46376	-2.15629	2.42328	5.2253
LL0000024302	scn4bb	0.108379	0.355689	-1.60606	0.463897	-2.15565	1	2.15565
LL0000028064	si:dkey-9i23.15	7.13823e-05	0.000883098	-3.97791	0.464028	-2.15504	6.3933	13.7778
LL0000012396	hspe1	4.16352e-42	8.22838e-40	-13.8387	0.464031	-2.15503	199.287	429.469
LL0000002882	BX511034.1	0.014117	0.0862404	-2.4559	0.464106	-2.15468	1.7183	3.70238
LL0000031240	tspan14	0.025548	0.135813	-2.23427	0.464191	-2.15429	2.32933	5.01806
LL0000001599	atp2b2	2.6059e-48	6.12856e-46	-14.9049	0.46424	-2.15406	164.368	354.059
LL0000025761	si:ch211-238g23.1	0.0338685	0.165942	-2.12273	0.464381	-2.15341	1.38465	2.98171
LL0000035476	XLOC_025815	0.0377518	0.180127	-2.07858	0.464681	-2.15201	1	2.15201
LL0000029272	SPHK1	0.00368699	0.0283461	-2.90635	0.464907	-2.15097	3.13324	6.7395
LL0000022719	prxl2b	1.56367e-07	3.04929e-06	-5.25901	0.465009	-2.1505	10.996	23.6469
LL0000033700	XLOC_012418	0.0382593	0.181517	-2.0731	0.465128	-2.14995	1	2.14995
LL0000020692	ntng2b	0.0369369	0.177318	-2.08751	0.465414	-2.14862	1	2.14862
LL0000027001	si:dkey-199m13.7	0.0342532	0.167366	-2.11817	0.465765	-2.14701	1.44224	3.09649
LL0000010034	fam189a1	0.000679701	0.00659456	-3.40166	0.465966	-2.14608	5.20719	11.1751
LL0000030630	tmem54b	0.0351098	0.170602	-2.10817	0.466441	-2.14389	1.23498	2.64766
LL0000026953	si:dkey-18j18.3	0.0135874	0.08352	-2.46964	0.466727	-2.14258	1.57428	3.37302
LL0000033437	XLOC_010289	0.030861	0.154851	-2.16001	0.467569	-2.13872	1.95075	4.17211
LL0000009759	ERC1	0.00348165	0.026988	-2.92429	0.468435	-2.13477	4.28363	9.14457
LL0000012393	hspbap1	0.0635439	0.25999	-1.85614	0.46876	-2.13329	1	2.13329
LL0000029432	ssrp1a	3.96868e-05	0.000516521	-4.11623	0.46886	-2.13283	7.16267	15.2768
LL0000030041	tbrg4	1.32807e-05	0.000187701	-4.36363	0.469015	-2.13213	6.50776	13.8754
LL0000027710	si:dkey-4c2.11	0.0488614	0.214378	-1.9707	0.469281	-2.13092	1	2.13092
LL0000030825	top3a	0.0638929	0.260603	-1.8537	0.46933	-2.1307	1	2.1307
LL0000024258	scamp4	0.0381613	0.181309	-2.07415	0.469565	-2.12963	1	2.12963
LL0000031308	ttc4	0.00283045	0.022565	-2.98836	0.469782	-2.12865	2.89123	6.1544
LL0000021684	phb2a	2.80626e-19	1.99389e-17	-9.04546	0.470203	-2.12674	34.241	72.8217
LL0000022517	prdm12b	0.0823896	0.312394	-1.73764	0.470283	-2.12638	1	2.12638
LL0000036708	XLOC_034776	0.00113553	0.010363	-3.25815	0.470556	-2.12515	4.84444	10.2951
LL0000023886	rpf2	0.000276751	0.00297334	-3.64102	0.471228	-2.12212	5.66369	12.019
LL0000030701	tmtops3b	0.344638	0.643789	-0.94521	0.471531	-2.12075	1.49159	3.16328
LL0000000863	aldh1a2	0.0643369	0.261508	-1.85061	0.471782	-2.11963	1	2.11963
LL0000020454	nog3	0.00299942	0.0237349	-2.97054	0.471871	-2.11922	3.02207	6.40443
LL0000022106	plekha7b	0.150408	0.428333	-1.43851	0.472256	-2.1175	1.27852	2.70726
LL0000021259	pappa2	0.0611562	0.253217	-1.87316	0.472354	-2.11706	1.39269	2.9484
LL0000033420	XLOC_010131	0.0382492	0.181506	-2.07321	0.472375	-2.11696	1	2.11696
LL0000013742	lmod1b	0.0391699	0.184424	-2.06342	0.472441	-2.11667	1.8158	3.84345
LL0000010248	fdxacb1	0.0341406	0.167031	-2.1195	0.472663	-2.11567	1.7265	3.6527
LL0000030522	tmem177	0.00116006	0.0105593	-3.25206	0.473015	-2.1141	4.75542	10.0534
LL0000023182	rap1gap2b	0.0285076	0.147804	-2.19143	0.473218	-2.11319	1	2.11319
LL0000011595	gpr146	0.0760758	0.295727	-1.77462	0.473229	-2.11314	1.58203	3.34307
LL0000005961	coa7	3.25745e-07	6.00381e-06	-5.12097	0.47351	-2.11189	13.7404	29.0181
LL0000012483	ifi30	0.0194483	0.110564	-2.33825	0.473893	-2.11018	2.29666	4.84636
LL0000012429	htra4	0.0443537	0.202428	-2.01169	0.474129	-2.10913	1.23482	2.6044
LL0000028833	slc6a17	1.2417e-05	0.000177198	-4.37842	0.474298	-2.10838	24.9091	52.5179
LL0000018623	map7d1a	0.000211482	0.00233175	-3.71003	0.474842	-2.10596	7.53541	15.8693
LL0000019479	mphosph10	4.79268e-06	7.37176e-05	-4.58312	0.475058	-2.10501	9.84466	20.7231
LL0000000120	abraxas1	0.0361375	0.174228	-2.09644	0.475363	-2.10365	1.2974	2.72928
LL0000021621	pex5la	0.0952528	0.334839	-1.66891	0.4754	-2.10349	1.37418	2.89059
LL0000005322	CDH18	0.107676	0.355147	-1.60927	0.476048	-2.10063	1.52384	3.20102
LL0000039811	frmd5	0.0402558	0.188081	-2.05212	0.476702	-2.09774	3.05757	6.414
LL0000024674	shisa3	0.0758827	0.295318	-1.77579	0.476737	-2.09759	1.34339	2.81788
LL0000031807	vaspb	8.03073e-06	0.000118263	-4.47318	0.477025	-2.09633	9.70729	20.3496
LL0000031631	unc5db	0.000273835	0.0029447	-3.64376	0.477097	-2.09601	10.7692	22.5723
LL0000035140	XLOC_022929	0.26187	0.563824	-1.12222	0.47726	-2.09529	1	2.09529
LL0000013195	kcnq2a	0.145178	0.426871	-1.45721	0.477575	-2.09391	1	2.09391
LL0000000219	actb1	7.65992e-48	1.78362e-45	-14.8267	0.477626	-2.09369	1070.56	2241.42
LL0000028999	smoc1	0.0189769	0.108588	-2.34742	0.477634	-2.09366	1.83583	3.8436
LL0000015270	LOC101886114	1.16795e-05	0.000167691	-4.39184	0.478274	-2.09085	11.6708	24.4018
LL0000019506	mpv17	0.0327396	0.161608	-2.13638	0.478308	-2.0907	2.10435	4.39957
LL0000030315	timm10	1.14143e-28	1.4831e-26	-11.2398	0.478499	-2.08987	105.75	221.003
LL0000024902	si:ch211-106h4.6	0.0229545	0.125042	-2.27551	0.478503	-2.08985	1.9804	4.13875
LL0000025223	si:ch211-160j14.2	0.360385	0.64638	-0.914789	0.478667	-2.08914	1	2.08914
LL0000022650	prox1a	0.00400571	0.0303989	-2.88023	0.478801	-2.08855	2.42939	5.0739
LL0000018259	LOC799039	0.0834658	0.314367	-1.73157	0.479332	-2.08623	1	2.08623
LL0000013229	kctd9a	0.0350916	0.170548	-2.10838	0.479373	-2.08606	1.88079	3.92344
LL0000018448	ltbp1	0.064505	0.261873	-1.84944	0.479515	-2.08544	1	2.08544
LL0000030646	tmem70	0.000546616	0.00544486	-3.46103	0.479553	-2.08528	6.96213	14.518
LL0000001167	apln	3.36227e-06	5.33203e-05	-4.65726	0.479633	-2.08493	10.1274	21.1148
LL0000021355	pcdh10a	4.54485e-09	1.13708e-07	-5.88262	0.479649	-2.08486	31.4555	65.5801
LL0000001593	atp2a1l	0.0638255	0.260508	-1.85417	0.47987	-2.0839	1	2.0839
LL0000022574	prkag2a	6.87517e-09	1.67903e-07	-5.81286	0.480722	-2.0802	20.6381	42.9315
LL0000010415	fmn2a	0.0637417	0.260436	-1.85476	0.48117	-2.07827	1	2.07827
LL0000024118	rxfp2a	0.0168268	0.0991562	-2.39198	0.481195	-2.07816	1.92766	4.00598
LL0000004751	CACNA2D1	0.00305844	0.0241289	-2.96453	0.48154	-2.07667	4.07733	8.46726
LL0000006074	coq5	3.44371e-05	0.000453721	-4.14904	0.481561	-2.07658	7.27335	15.1037
LL0000028081	si:dkeyp-101e12.1	0.0317188	0.157597	-2.14907	0.481573	-2.07653	1.6446	3.41506
LL0000010619	foxo6a	0.0620951	0.256292	-1.8664	0.481626	-2.0763	1.84635	3.83357
LL0000020701	nuak1a	0.00571666	0.040877	-2.76585	0.481765	-2.0757	3.17952	6.59972
LL0000023766	rnf130	1.13766e-14	5.18519e-13	-7.76715	0.481777	-2.07565	25.2011	52.3088
LL0000018172	LOC569262	0.026009	0.137672	-2.22733	0.4826	-2.07211	2.03467	4.21606
LL0000006098	cox17	1.72467e-19	1.24139e-17	-9.10013	0.482846	-2.07105	45.3498	93.9219
LL0000039250	zgc:85789	0.00226845	0.0186798	-3.0556	0.482969	-2.07053	3.39955	7.03886
LL0000013201	kcns3a	0.0129214	0.0801384	-2.48761	0.48311	-2.06992	3.18371	6.59003
LL0000013758	LO016987.2	0.00218211	0.0180573	-3.06726	0.483124	-2.06986	3.96727	8.21171
LL0000001093	antxr1d	0.0494364	0.215945	-1.96571	0.483274	-2.06922	1	2.06922
LL0000017658	LOC110439438	0.0557335	0.236468	-1.91395	0.483287	-2.06916	1.21489	2.51381
LL0000010081	fam43a	8.42815e-08	1.70286e-06	-5.37274	0.483327	-2.06899	19.3853	40.1081
LL0000005835	clstn2	0.000188729	0.00210957	-3.7389	0.483568	-2.06796	10.7575	22.2462
LL0000022537	prdx6	1.37297e-07	2.68855e-06	-5.28313	0.483649	-2.06762	11.9272	24.6608
LL0000031318	ttf1	0.000725667	0.00700145	-3.38365	0.484176	-2.06536	6.00019	12.3926
LL0000030500	tmem163a	2.35854e-07	4.47323e-06	-5.18212	0.484321	-2.06475	10.3173	21.3027
LL0000029539	stim2a	0.0493005	0.215648	-1.96688	0.484352	-2.06461	1	2.06461
LL0000021634	pfkfb3	0.00374074	0.028703	-2.90181	0.484821	-2.06262	3.8314	7.90271
LL0000039749	zzef1	0.0127963	0.0794675	-2.49108	0.485002	-2.06185	3.25606	6.71349
LL0000030540	tmem189	3.09408e-05	0.000411343	-4.17364	0.485085	-2.06149	8.93852	18.4267
LL0000022597	prkcq	0.000254255	0.0027505	-3.66289	0.485228	-2.06089	5.02988	10.366
LL0000012543	igfbp3	0.0075904	0.0515779	-2.67181	0.485455	-2.05993	3.15955	6.50843
LL0000020907	opn6a	0.0487952	0.21429	-1.97128	0.485582	-2.05939	1	2.05939
LL0000016526	LOC108182213	0.0642807	0.261504	-1.851	0.485832	-2.05833	2.00835	4.13384
LL0000016385	LOC108179993	0.0337605	0.165516	-2.12402	0.485862	-2.0582	1.61578	3.3256
LL0000023112	rac1a	2.36184e-08	5.265e-07	-5.60012	0.486248	-2.05656	12.9205	26.5718
LL0000026505	si:ch73-366i20.1	0.0639854	0.260799	-1.85305	0.486319	-2.05626	1	2.05626
LL0000024903	si:ch211-106h4.9	2.81568e-20	2.16403e-18	-9.30108	0.486628	-2.05496	44.0979	90.6193
LL0000004776	cacng6a	0.101579	0.342351	-1.63782	0.486767	-2.05437	1.2391	2.54556
LL0000032695	XLOC_004189	0.0486772	0.2139	-1.97232	0.486831	-2.0541	1	2.0541
LL0000015466	LOC101887126	0.0836797	0.314564	-1.73037	0.487034	-2.05325	1	2.05325
LL0000022723	psd2	2.18026e-16	1.18419e-14	-8.26493	0.487237	-2.05239	35.4991	72.858
LL0000038577	zgc:113119	0.0594775	0.247881	-1.88546	0.487585	-2.05093	1.32409	2.71561
LL0000020592	nr4a2b	0.000258531	0.00279161	-3.6586	0.48763	-2.05074	6.71219	13.7649
LL0000020619	nrg3b	5.16834e-06	7.87235e-05	-4.5672	0.488118	-2.04868	11.5289	23.6192
LL0000034125	XLOC_015291	0.0870275	0.322825	-1.71192	0.488448	-2.0473	1.40322	2.87281
LL0000033448	XLOC_010379	0.0717458	0.28363	-1.80145	0.488531	-2.04695	1.24399	2.54639
LL0000011068	gabrb2	0.0192504	0.109913	-2.34207	0.488563	-2.04682	3.19327	6.53603
LL0000010600	foxj2	0.0833115	0.313993	-1.73244	0.488676	-2.04634	1	2.04634
LL0000018565	man2b1	0.0267441	0.140583	-2.21647	0.489737	-2.04191	1.64039	3.34953
LL0000026811	si:dkey-160o24.3	0.0989495	0.335027	-1.65055	0.489911	-2.04119	1.2391	2.52923
LL0000012175	hmgcll1	0.105448	0.351065	-1.61955	0.489927	-2.04112	1.30346	2.66051
LL0000009932	fabp10b	0.0174924	0.102056	-2.37768	0.490575	-2.03842	2.82374	5.75597
LL0000039324	zmp:0000000624	0.00597293	0.0424001	-2.75148	0.490583	-2.03839	3.91588	7.98211
LL0000005103	ccdc85ca	0.00151544	0.0132491	-3.17502	0.490594	-2.03835	5.24925	10.6998
LL0000001691	auts2a	8.66014e-16	4.47624e-14	-8.09454	0.491022	-2.03657	60.0409	122.277
LL0000020189	nek3	0.0447731	0.20371	-2.00773	0.491084	-2.03631	1.25587	2.55734
LL0000018662	2001-03-01	0.0460183	0.207568	-1.99616	0.491263	-2.03557	1.92515	3.91879
LL0000004944	casq2	0.0736033	0.288797	-1.78978	0.491368	-2.03513	1.31745	2.68119
LL0000001214	aqp3a	0.561482	0.73147	-0.580715	0.491443	-2.03482	2.03265	4.13609
LL0000015098	LOC101885373	1.81336e-07	3.50424e-06	-5.23142	0.492197	-2.03171	12.4919	25.3799
LL0000012668	il1rapl1b	0.0934106	0.334839	-1.67828	0.492548	-2.03026	1.28847	2.61592
LL0000023617	rgs5b	0.251537	0.560137	-1.14687	0.493581	-2.02601	1.38287	2.80171
LL0000034780	XLOC_019912	0.043379	0.199061	-2.02101	0.49359	-2.02597	1.44756	2.93272
LL0000027250	si:dkey-238c7.16	0.13579	0.414581	-1.49211	0.493884	-2.02477	1.5598	3.15822
LL0000034164	XLOC_015481	0.0822351	0.312077	-1.73852	0.494245	-2.02329	1	2.02329
LL0000005943	cntn3a.2	5.04883e-06	7.7153e-05	-4.57214	0.494318	-2.02299	16.0422	32.4531
LL0000009094	dnali1	0.0638048	0.260469	-1.85432	0.495004	-2.02019	1	2.02019
LL0000012908	isoc2	0.0318078	0.157884	-2.14795	0.495248	-2.01919	2.93391	5.92413
LL0000016346	LOC108179567	5.0915e-10	1.44441e-08	-6.23954	0.495514	-2.01811	18.7139	37.7667
LL0000038752	zgc:153867	1.34495e-49	3.36496e-47	-15.1181	0.495661	-2.01751	175.359	353.789
LL0000000554	akt1	0.0831645	0.313879	-1.73327	0.495797	-2.01695	1	2.01695
LL0000001276	arhgap24	0.0395568	0.185651	-2.05936	0.496267	-2.01505	3.24648	6.54182
LL0000027619	si:dkey-35m8.1	0.00908574	0.0601911	-2.61073	0.49673	-2.01317	3.02739	6.09464
LL0000032256	XLOC_000431	0.0634694	0.259817	-1.85667	0.496953	-2.01226	1	2.01226
LL0000022310	ponzr1	0.109778	0.357386	-1.59973	0.496956	-2.01225	1	2.01225
LL0000011694	grb10b	0.042168	0.194796	-2.03284	0.497166	-2.0114	1.861	3.74322
LL0000000877	aldh7a1	2.629e-05	0.000353914	-4.21083	0.497258	-2.01103	8.53854	17.1712
LL0000019519	mre11a	0.0873402	0.323526	-1.71023	0.497362	-2.01061	1.20455	2.42187
LL0000032970	XLOC_006573	0.0640863	0.260995	-1.85235	0.497413	-2.0104	1	2.0104
LL0000020744	numb	0.00116922	0.0106202	-3.24982	0.497501	-2.01005	4.2305	8.5035
LL0000022207	pmt	0.00463736	0.0345459	-2.83361	0.49755	-2.00985	3.88381	7.80587
LL0000014773	LOC101883723	3.34726e-09	8.492e-08	-5.93368	0.498882	-2.00448	56.046	112.343
LL0000021364	pcdh19	5.57712e-08	1.15557e-06	-5.4475	0.499049	-2.00381	16.8874	33.8392
LL0000012619	igsf5a	0.052126	0.224771	-1.94296	0.499194	-2.00323	1.84872	3.70341
LL0000023551	RF01291	0.0891718	0.328129	-1.70041	0.49929	-2.00284	1.21471	2.43288
LL0000012886	irx4a	0.00615556	0.0435126	-2.74157	0.499415	-2.00234	3.18696	6.38138
LL0000020917	oprd1a	0.000900086	0.00845714	-3.32379	0.500004	-1.99998	24.6294	49.2584
LL0000019747	mtx1a	0.0684562	0.273662	-1.82273	0.500563	-1.99775	1.94621	3.88805
LL0000026889	si:dkey-178e17.1	8.64956e-09	2.07784e-07	-5.77383	0.500574	-1.9977	22.3769	44.7024
LL0000019595	mrps31	1.40316e-14	6.30968e-13	-7.73993	0.500627	-1.9975	37.7316	75.3688
LL0000006046	commd6	4.07077e-06	6.33177e-05	-4.6174	0.50076	-1.99696	10.7924	21.552
LL0000011972	hccsb	1.8736e-16	1.02473e-14	-8.28346	0.500869	-1.99653	42.1519	84.1575
LL0000017052	LOC110437877	0.108809	0.355891	-1.60411	0.501114	-1.99556	1	1.99556
LL0000027877	si:dkey-77f5.13	0.0728686	0.287008	-1.79437	0.501287	-1.99486	1.25141	2.4964
LL0000030868	tph1a	0.109365	0.356618	-1.60159	0.502021	-1.99195	1	1.99195
LL0000031862	vipr1b	0.0836201	0.314487	-1.73071	0.502034	-1.9919	1	1.9919
LL0000023448	RF00092	0.0638004	0.260469	-1.85435	0.502072	-1.99175	1	1.99175
LL0000009160	dph3	0.0376642	0.179855	-2.07953	0.502165	-1.99138	1.81857	3.62146
LL0000020159	nebl	0.0826846	0.313042	-1.73597	0.502221	-1.99116	1	1.99116
LL0000007361	cryba1l1	0.0628111	0.258431	-1.86131	0.502222	-1.99115	1	1.99115
LL0000022865	ptp4a3	9.32746e-08	1.8701e-06	-5.35423	0.502225	-1.99114	14.1651	28.2046
LL0000037311	XLOC_039903	0.0838264	0.314697	-1.72955	0.502345	-1.99066	1	1.99066
LL0000005161	ccnb1	0.0380833	0.181121	-2.07499	0.502383	-1.99052	1	1.99052
LL0000024022	rragca	0.00178042	0.0151217	-3.12778	0.502832	-1.98874	4.479	8.90754
LL0000028782	SLC45A4 (1 of many)	0.00885005	0.0588785	-2.61973	0.503453	-1.98628	3.55727	7.06573
LL0000022421	ppp1r14ab	6.63959e-16	3.48549e-14	-8.12761	0.503785	-1.98497	34.2034	67.8928
LL0000025414	si:ch211-196i2.1	0.109553	0.356911	-1.60074	0.503789	-1.98496	1	1.98496
LL0000013751	lnpa	0.00111358	0.0101825	-3.26371	0.503821	-1.98483	4.99844	9.92106
LL0000001981	bola3	1.11513e-05	0.00016119	-4.40197	0.503926	-1.98442	12.6768	25.1562
LL0000009639	enc3	0.0078493	0.0531223	-2.66051	0.503937	-1.98437	9.02666	17.9123
LL0000012106	hif1aa	7.0403e-08	1.44228e-06	-5.40543	0.504576	-1.98186	19.9319	39.5022
LL0000000042	abcb8	0.0112237	0.0716697	-2.53743	0.50513	-1.97969	3.23151	6.39739
LL0000018293	lpcat1	0.00465604	0.0346631	-2.83232	0.505513	-1.97819	2.86237	5.66231
LL0000024487	serhl	0.0408478	0.190079	-2.04607	0.505528	-1.97813	2.14792	4.24887
LL0000024581	sfxn5b	0.00274978	0.0220264	-2.99722	0.50608	-1.97597	6.49209	12.8282
LL0000013162	kcnj5	0.00024258	0.00263875	-3.67498	0.506098	-1.9759	6.41363	12.6727
LL0000005952	cntnap5b	9.40122e-10	2.57091e-08	-6.14148	0.506527	-1.97423	52.5969	103.838
LL0000011268	gfm1	1.6181e-08	3.67676e-07	-5.6661	0.506539	-1.97418	14.9205	29.4557
LL0000012897	isg20	2.19279e-14	9.73017e-13	-7.68168	0.506548	-1.97415	29.4266	58.0925
LL0000013099	kcnab1a	0.00706751	0.0486289	-2.69574	0.506671	-1.97367	3.49369	6.89539
LL0000024124	rxfp3.3a1	0.0119855	0.0753273	-2.5143	0.506799	-1.97317	2.95247	5.82572
LL0000010556	FO905040.1	0.0174123	0.101689	-2.37937	0.506944	-1.9726	1.98667	3.91892
LL0000006666	CR450833.1	0.0462156	0.207842	-1.99435	0.507234	-1.97148	1.53086	3.01805
LL0000012539	igfbp1a	1.3212e-07	2.59798e-06	-5.29024	0.507445	-1.97066	24.8153	48.9025
LL0000022980	pyroxd1	0.0474519	0.209766	-1.98317	0.508034	-1.96837	1.92318	3.78554
LL0000001557	atm	0.081199	0.309481	-1.74444	0.50828	-1.96742	1	1.96742
LL0000005152	ccl39.6	0.0666413	0.268185	-1.83484	0.508524	-1.96648	1.70404	3.35096
LL0000033792	XLOC_013061	0.0217654	0.120244	-2.29579	0.508533	-1.96644	1.98173	3.89696
LL0000011610	gpr176	2.90573e-09	7.40378e-08	-5.95716	0.508582	-1.96625	23.0984	45.4173
LL0000021154	oxnad1	0.00766262	0.0519841	-2.66862	0.508622	-1.9661	4.29719	8.44869
LL0000020702	nuak1b	1.11347e-23	1.06884e-21	-10.1278	0.508931	-1.9649	72.5428	142.54
LL0000030616	tmem41b	0.00153029	0.013369	-3.17217	0.509176	-1.96396	4.79049	9.40832
LL0000023243	RASSF5	4.70457e-06	7.25046e-05	-4.58703	0.509247	-1.96368	22.2128	43.6188
LL0000031982	wbp4	0.0628261	0.258448	-1.8612	0.50925	-1.96367	1	1.96367
LL0000003249	BX640462.3	3.64369e-06	5.71664e-05	-4.64054	0.509771	-1.96166	9.30063	18.2447
LL0000001848	bcl6aa	0.00283832	0.02259	-2.98751	0.510083	-1.96047	5.2063	10.2068
LL0000028604	slc25a26	0.000480027	0.00486397	-3.496	0.510201	-1.96001	6.09205	11.9405
LL0000031151	trmt11	0.00328359	0.0256642	-2.94253	0.510218	-1.95995	3.91776	7.6786
LL0000040217	si:dkey-23a13.6	0.0837828	0.314697	-1.7298	0.510283	-1.9597	1	1.9597
LL0000017934	LOC110439948	0.0710012	0.281539	-1.80619	0.511022	-1.95686	1.22204	2.39137
LL0000009990	fam136a	0.115797	0.370419	-1.57318	0.51105	-1.95676	1.20976	2.36721
LL0000001864	bcs1l	4.58515e-10	1.30866e-08	-6.25614	0.511402	-1.95541	19.5212	38.1719
LL0000012057	her8a	0.0487051	0.213982	-1.97207	0.511451	-1.95522	1	1.95522
LL0000022638	prok1	0.355259	0.643789	-0.924598	0.511845	-1.95372	1	1.95372
LL0000013032	JMJD8	0.0386043	0.182382	-2.06941	0.512057	-1.95291	2.04405	3.99185
LL0000023240	rassf3	0.0836297	0.314487	-1.73065	0.512388	-1.95165	1	1.95165
LL0000018321	lrit1a	0.144117	0.425504	-1.46106	0.512794	-1.9501	1	1.9501
LL0000033390	XLOC_009917	0.0623064	0.256939	-1.86489	0.512878	-1.94978	1	1.94978
LL0000005489	cers5	0.00361665	0.027869	-2.91239	0.512999	-1.94932	4.25299	8.29045
LL0000023053	rab34b	0.094627	0.334839	-1.67208	0.513785	-1.94634	1.75416	3.41419
LL0000024399	selenoi	0.00176597	0.0150533	-3.13018	0.514212	-1.94472	5.51293	10.7211
LL0000024500	serpinb1	0.0837366	0.314658	-1.73006	0.514433	-1.94389	1	1.94389
LL0000024703	si:busm1-163l24.4	0.0822456	0.312077	-1.73846	0.514809	-1.94247	1	1.94247
LL0000020176	nefla	0.121641	0.383173	-1.54842	0.514945	-1.94196	1.29929	2.52316
LL0000038711	zgc:153142	0.0642187	0.261376	-1.85143	0.514999	-1.94175	1	1.94175
LL0000015639	LOC103909475	0.0558623	0.236843	-1.91295	0.51524	-1.94084	1.80994	3.51281
LL0000019562	mrpl44	3.96115e-18	2.53838e-16	-8.74268	0.515366	-1.94037	38.3039	74.3237
LL0000011092	gadd45gip1	2.6947e-17	1.59632e-15	-8.51722	0.515394	-1.94026	39.0424	75.7526
LL0000025842	si:ch211-252f13.5	0.0442703	0.202213	-2.01248	0.515676	-1.9392	1.79203	3.47512
LL0000004943	casq1b	0.0832753	0.31397	-1.73264	0.515717	-1.93905	1	1.93905
LL0000026737	si:dkey-13n15.2	0.0820408	0.311601	-1.73962	0.515723	-1.93903	1	1.93903
LL0000036511	XLOC_033123	0.0345841	0.168535	-2.11428	0.515827	-1.93863	3.17471	6.15459
LL0000022345	ppa1b	3.73358e-13	1.47822e-11	-7.30183	0.515888	-1.93841	34.9803	67.806
LL0000005559	chchd1	2.94066e-08	6.41543e-07	-5.56155	0.516449	-1.9363	17.9212	34.7008
LL0000021618	pex26	0.0228886	0.124894	-2.27661	0.516527	-1.93601	2.89456	5.60389
LL0000018373	lrrc42	0.0740187	0.289887	-1.7872	0.516722	-1.93528	1.72145	3.33148
LL0000006771	CR626944.1	0.0037582	0.0288088	-2.90034	0.516829	-1.93488	5.33063	10.3141
LL0000022057	pla2g7	0.0522345	0.225115	-1.94207	0.516985	-1.93429	1.61241	3.11887
LL0000027837	si:dkey-6l15.1	0.00213847	0.0177461	-3.07331	0.517314	-1.93306	6.54935	12.6603
LL0000005083	ccdc58	0.000358203	0.00375578	-3.57373	0.517354	-1.93291	7.91761	15.304
LL0000024507	serpinc1	0.0737163	0.288932	-1.78908	0.517515	-1.93231	1.26257	2.43969
LL0000028610	slc25a32b	0.0210141	0.117012	-2.30911	0.517536	-1.93223	2.68106	5.18043
LL0000007720	ctdnep1b	0.086595	0.321804	-1.71427	0.517618	-1.93193	1.50494	2.90743
LL0000012970	itpkb	0.0630681	0.258961	-1.85949	0.517636	-1.93186	1	1.93186
LL0000038453	zgc:101569	0.01937	0.110413	-2.33976	0.517738	-1.93148	1.9228	3.71384
LL0000004576	CABZ01085365.1	0.144144	0.425504	-1.46096	0.517802	-1.93124	1	1.93124
LL0000032124	wu:fa56d06	0.0819502	0.311458	-1.74014	0.517857	-1.93103	1	1.93103
LL0000028474	slc10a4	0.153573	0.428333	-1.42743	0.517977	-1.93059	1.28847	2.4875
LL0000020784	nxph2b	0.122409	0.384973	-1.54523	0.518626	-1.92817	1.31247	2.53067
LL0000000514	aimp1	7.36595e-31	1.03732e-28	-11.6979	0.518879	-1.92723	94.7163	182.54
LL0000005454	cep170b	0.18917	0.47371	-1.31337	0.518905	-1.92713	1.2432	2.39581
LL0000030688	tmsb	4.63758e-28	5.86379e-26	-11.1095	0.519389	-1.92534	1092.28	2103.02
LL0000018535	magi2a	0.00338526	0.0263319	-2.93305	0.519468	-1.92505	7.34715	14.1436
LL0000012130	hist1h2a2	0.0594703	0.247881	-1.88551	0.519473	-1.92503	1.62856	3.13502
LL0000025281	si:ch211-167j9.5	0.191581	0.47371	-1.30625	0.519488	-1.92497	1	1.92497
LL0000010821	FQ311908.1	6.954e-08	1.42709e-06	-5.40767	0.519567	-1.92468	18.4497	35.5097
LL0000023303	rbm47	0.0634341	0.259722	-1.85691	0.519727	-1.92409	1	1.92409
LL0000008528	cybrd1	0.0786231	0.303124	-1.75941	0.519812	-1.92377	1.53409	2.95125
LL0000032063	wfs1b	0.11943	0.378335	-1.55767	0.519927	-1.92335	1.28609	2.4736
LL0000002332	BX072576.2	0.0500931	0.218125	-1.96006	0.51999	-1.92312	2.20868	4.24755
LL0000011216	gclm	3.36944e-08	7.24835e-07	-5.53748	0.520037	-1.92294	19.3752	37.2574
LL0000030475	tmem132e	4.1813e-08	8.8352e-07	-5.4991	0.520252	-1.92215	19.793	38.045
LL0000013280	kidins220a	0.0539083	0.230764	-1.92843	0.520345	-1.9218	2.78989	5.36163
LL0000028913	slitrk1	2.63557e-12	9.50664e-11	-7.02893	0.520408	-1.92157	49.0707	94.2928
LL0000003215	BX571942.1	0.193843	0.476862	-1.29962	0.520436	-1.92146	1	1.92146
LL0000012395	hspd1	7.38536e-20	5.47915e-18	-9.19466	0.520568	-1.92098	53.0396	101.888
LL0000024275	scel	0.0433929	0.199073	-2.02088	0.520772	-1.92023	1.39299	2.67485
LL0000011507	golga7bb	0.0784037	0.302576	-1.7607	0.521021	-1.91931	1.83622	3.52428
LL0000028032	si:dkey-93h22.8	0.0330548	0.162684	-2.13253	0.521306	-1.91826	1.72046	3.30028
LL0000018631	mapk11	1.54151e-27	1.89808e-25	-10.9968	0.521356	-1.91807	71.4331	137.014
LL0000024661	sharpin	0.0173665	0.101577	-2.38035	0.521389	-1.91796	4.10754	7.87807
LL0000022869	ptpmt1	0.000919096	0.00860481	-3.31793	0.521512	-1.9175	5.5777	10.6953
LL0000015297	LOC101886337	0.0835236	0.31441	-1.73125	0.521832	-1.91632	1	1.91632
LL0000000408	adra1aa	0.0877697	0.324657	-1.70791	0.521906	-1.91606	2.07609	3.9779
LL0000007101	CR854945.1	0.08673	0.322197	-1.71354	0.521921	-1.916	1.54293	2.95625
LL0000000619	AL844518.1	0.144167	0.425516	-1.46088	0.521947	-1.9159	1	1.9159
LL0000023023	rab11fip5a	0.000116624	0.00136388	-3.85887	0.521956	-1.91587	8.79486	16.8498
LL0000034094	XLOC_015093	0.0639042	0.260603	-1.85362	0.522086	-1.91539	1	1.91539
LL0000030317	timm13	4.98961e-21	4.0464e-19	-9.4893	0.522434	-1.91412	64.978	124.375
LL0000029150	soga3	0.0790161	0.303992	-1.7571	0.522537	-1.91374	2.1456	4.10613
LL0000026377	si:ch73-261i21.5	0.0634881	0.259817	-1.85653	0.522605	-1.91349	1	1.91349
LL0000013260	kdrl	0.0668667	0.268816	-1.83332	0.522638	-1.91337	1.31667	2.51928
LL0000025959	si:ch211-276c2.2	0.0508093	0.220834	-1.95397	0.52277	-1.91289	2.10717	4.03077
LL0000028455	skib	5.31792e-10	1.50321e-08	-6.23263	0.522885	-1.91246	19.5957	37.4761
LL0000038705	zgc:153039	0.0550992	0.234496	-1.91894	0.523145	-1.91151	1.50481	2.87646
LL0000004081	CABZ01035279.1	0.0827649	0.313042	-1.73552	0.523229	-1.91121	1	1.91121
LL0000022111	plekhf1	0.0828344	0.313199	-1.73513	0.523721	-1.90941	1	1.90941
LL0000002014	brinp1	7.32122e-20	5.44875e-18	-9.19563	0.52384	-1.90898	55.2592	105.489
LL0000022338	pou4f1	0.154459	0.428333	-1.42436	0.524218	-1.9076	1.66521	3.17656
LL0000013851	LO018363.1	0.00925693	0.0609475	-2.60432	0.524233	-1.90755	4.60514	8.78454
LL0000028156	si:dkeyp-2e4.3	0.0884001	0.326168	-1.70452	0.524253	-1.90748	1.54509	2.94723
LL0000036461	XLOC_032845	0.0969603	0.334839	-1.66036	0.524471	-1.90668	1.53231	2.92164
LL0000025377	si:ch211-194e18.2	0.115754	0.370355	-1.57336	0.524786	-1.90554	1.21489	2.31503
LL0000020372	nkx1.2lb	0.201902	0.489571	-1.27647	0.525098	-1.90441	9.95237	18.9534
LL0000027235	si:dkey-234i14.2	0.00561063	0.0402657	-2.77197	0.52512	-1.90433	3.01698	5.74532
LL0000031026	trap1	4.30512e-06	6.66472e-05	-4.60567	0.525243	-1.90388	13.9949	26.6447
LL0000029245	spata22	0.0340286	0.166553	-2.12083	0.525347	-1.9035	2.59551	4.94057
LL0000004377	CABZ01071909.1	0.0838144	0.314697	-1.72962	0.525858	-1.90165	1	1.90165
LL0000025224	si:ch211-160j14.3	0.122114	0.384151	-1.54646	0.525872	-1.9016	1.31794	2.5062
LL0000000910	alkbh8	0.0457129	0.206785	-1.99897	0.526018	-1.90108	1.80519	3.43179
LL0000021188	p4ha1b	0.083672	0.314564	-1.73042	0.526237	-1.90028	1	1.90028
LL0000021705	PHF21B	3.60401e-15	1.7123e-13	-7.91482	0.526287	-1.90011	37.426	71.1133
LL0000001109	anxa5a	0.261192	0.562778	-1.12382	0.526306	-1.90003	1	1.90003
LL0000026543	si:ch73-40a17.4	0.0781371	0.301745	-1.76228	0.526328	-1.89996	1.3777	2.61758
LL0000012780	inppl1a	0.0883712	0.326112	-1.70468	0.526405	-1.89968	1.1906	2.26175
LL0000022942	pus3	0.0824607	0.31254	-1.73724	0.526405	-1.89968	1	1.89968
LL0000039202	zgc:66313	0.0834773	0.314367	-1.73151	0.526508	-1.89931	1	1.89931
LL0000031360	tubb5	2.53838e-30	3.51163e-28	-11.587	0.526537	-1.8992	1207.66	2293.59
LL0000005580	chdh	0.0832305	0.313954	-1.73289	0.526553	-1.89914	1	1.89914
LL0000013074	katnal2	0.0446593	0.203389	-2.0088	0.526668	-1.89873	1.7645	3.35031
LL0000029531	stc2a	0.0667444	0.268508	-1.83414	0.527162	-1.89695	2.50276	4.74762
LL0000030152	tenm3	2.20838e-16	1.1967e-14	-8.26336	0.527526	-1.89564	41.3325	78.3516
LL0000009706	epha3	1.32773e-11	4.51238e-10	-6.79549	0.527685	-1.89507	22.5021	42.643
LL0000029309	spout1	0.00133504	0.0118975	-3.21175	0.527797	-1.89467	6.20784	11.7618
LL0000001764	bace2	0.0835423	0.31441	-1.73114	0.527876	-1.89439	1	1.89439
LL0000021169	p2rx5	0.0630839	0.258961	-1.85938	0.527973	-1.89404	1	1.89404
LL0000009640	endog	1.98703e-05	0.000273121	-4.27407	0.528037	-1.89381	10.4667	19.8218
LL0000018458	luzp1	4.17554e-10	1.19611e-08	-6.27094	0.528077	-1.89366	25.7599	48.7806
LL0000022802	ptcd1	2.14912e-05	0.000293513	-4.25644	0.528083	-1.89364	9.6816	18.3335
LL0000024354	sdk1a	0.0611841	0.253243	-1.87296	0.528443	-1.89235	2.6473	5.00961
LL0000020129	ndufaf4	2.79264e-08	6.14381e-07	-5.57066	0.52868	-1.8915	15.1818	28.7163
LL0000022557	prickle1a	0.0170114	0.0999433	-2.38797	0.528967	-1.89048	2.58083	4.879
LL0000021196	pabpc1b	3.27979e-39	5.88809e-37	-13.3162	0.529134	-1.88988	155.469	293.817
LL0000004364	CABZ01070579.1	0.0812349	0.30954	-1.74423	0.529299	-1.88929	1	1.88929
LL0000014869	LOC101884186	0.0336436	0.165046	-2.12542	0.529402	-1.88892	1.85999	3.51338
LL0000022642	prom1a	0.129528	0.400975	-1.51644	0.529632	-1.8881	1.9775	3.73373
LL0000040123	rap1gap	2.54901e-07	4.78815e-06	-5.16747	0.530107	-1.88641	35.5057	66.9785
LL0000012398	hsph1	0.000156718	0.00177795	-3.78563	0.53071	-1.88427	10.4512	19.6929
LL0000025607	si:ch211-217k17.7	7.43714e-10	2.06015e-08	-6.17912	0.530951	-1.88341	25.4593	47.9504
LL0000023265	rbfox3a	7.58486e-50	1.91807e-47	-15.1591	0.531041	-1.88309	182.216	343.131
LL0000001491	asns	0.0755928	0.294239	-1.77755	0.531321	-1.8821	1.70033	3.20019
LL0000034394	XLOC_017111	0.0359601	0.173657	-2.09844	0.531516	-1.88141	2.35846	4.43723
LL0000005035	ccdc137	0.00495866	0.0364773	-2.81206	0.532234	-1.87887	4.3602	8.19227
LL0000008068	CU570976.1	0.0547992	0.233473	-1.92131	0.532291	-1.87867	1.9665	3.6944
LL0000022268	polr1b	0.0313682	0.156428	-2.15351	0.532546	-1.87777	1.76592	3.316
LL0000008538	cyldb	0.0625107	0.257511	-1.86344	0.532961	-1.87631	1.36583	2.56271
LL0000007400	crygm4	0.0685433	0.273963	-1.82216	0.532963	-1.8763	1.17892	2.21201
LL0000012501	ifngr1l	0.0742727	0.290702	-1.78563	0.533179	-1.87554	2.18584	4.09965
LL0000038884	zgc:165461	0.00306111	0.0241419	-2.96426	0.533244	-1.87532	5.59998	10.5017
LL0000038786	zgc:158291	0.10913	0.356462	-1.60265	0.533353	-1.87493	1	1.87493
LL0000013618	lgals3b	0.109342	0.356618	-1.6017	0.533582	-1.87413	1	1.87413
LL0000009829	etfbkmt	0.0520888	0.22466	-1.94327	0.534292	-1.87164	2.14196	4.00897
LL0000007927	CU459145.1	0.105221	0.350509	-1.6206	0.534637	-1.87043	1.26402	2.36426
LL0000031923	VSTM2B	0.166656	0.440484	-1.38341	0.534689	-1.87024	3.22846	6.03802
LL0000004962	cax1	0.188647	0.47371	-1.31493	0.534744	-1.87005	1	1.87005
LL0000005036	ccdc14	0.0624005	0.257191	-1.86422	0.53476	-1.87	1	1.87
LL0000005535	cflara	0.00182989	0.0154915	-3.11968	0.534891	-1.86954	3.97108	7.42409
LL0000004448	cabz01076234.2	0.0834916	0.31437	-1.73143	0.535278	-1.86819	1	1.86819
LL0000012392	hspb9	0.152671	0.428333	-1.43057	0.53531	-1.86808	1.66593	3.11208
LL0000013005	jag2b	3.81691e-08	8.12364e-07	-5.51534	0.535466	-1.86753	16.7259	31.2362
LL0000019662	msto1	0.025067	0.13374	-2.24164	0.535546	-1.86725	3.45859	6.45806
LL0000024043	rrp9	0.00440574	0.0330056	-2.84999	0.535715	-1.86666	5.06487	9.45441
LL0000028786	SLC46A3 (1 of many)	0.119922	0.379237	-1.5556	0.535822	-1.86629	1.28006	2.38896
LL0000029906	tacr1b	0.180084	0.464235	-1.34085	0.535942	-1.86587	1.46314	2.73003
LL0000018593	map3k1	0.048574	0.213606	-1.97322	0.535978	-1.86575	2.01007	3.75028
LL0000009280	dusp22b	0.0900857	0.330469	-1.69556	0.535983	-1.86573	1.43505	2.67743
LL0000008534	cygb1	0.0754401	0.293839	-1.77848	0.536363	-1.86441	1.95741	3.64941
LL0000011211	gch2	0.145707	0.427756	-1.45529	0.536389	-1.86432	53.004	98.8165
LL0000001028	ankrd24	0.0631929	0.259095	-1.85861	0.536477	-1.86401	1	1.86401
LL0000040121	ptprsa	6.79589e-33	1.05149e-30	-12.1097	0.536524	-1.86385	111.123	207.116
LL0000028593	slc25a1b	0.0637891	0.260469	-1.85443	0.536554	-1.86374	1	1.86374
LL0000007786	CU019624.1	0.144403	0.425625	-1.46002	0.536794	-1.86291	1	1.86291
LL0000018527	mafbb	0.00172413	0.014777	-3.13724	0.536911	-1.86251	5.77851	10.7625
LL0000021352	pcbp4	3.5311e-27	4.19416e-25	-10.9183	0.536946	-1.86238	64.9841	121.025
LL0000027861	si:dkey-73n8.3	0.083003	0.313534	-1.73418	0.537109	-1.86182	1	1.86182
LL0000030641	tmem64	0.00913392	0.0603769	-2.60892	0.537419	-1.86075	4.31907	8.0367
LL0000011837	gtf2h1	0.00737076	0.0503472	-2.68168	0.537484	-1.86052	3.92844	7.30894
LL0000020175	nedd9	0.0284915	0.147787	-2.19165	0.537786	-1.85948	2.18965	4.0716
LL0000024651	sh3rf1	0.00117288	0.0106353	-3.24892	0.537831	-1.85932	5.09733	9.47758
LL0000030464	tmem123	0.0820772	0.311639	-1.73942	0.53799	-1.85877	1	1.85877
LL0000024202	sar1ab	0.0890631	0.327791	-1.70098	0.538166	-1.85816	2.30221	4.27789
LL0000006423	CR383680.1	0.0630941	0.258961	-1.85931	0.538396	-1.85737	1	1.85737
LL0000017203	LOC110438144	0.0275806	0.143887	-2.20442	0.538511	-1.85697	3.19567	5.93428
LL0000037013	XLOC_037240	0.116173	0.371117	-1.57155	0.538594	-1.85669	1.21482	2.25555
LL0000011200	GCA	0.0233003	0.126291	-2.26979	0.538696	-1.85634	5.08205	9.43399
LL0000010512	FO818719.1	0.0647102	0.262479	-1.84802	0.539355	-1.85407	2.6302	4.87656
LL0000003785	BX936456.1	0.106661	0.353601	-1.61393	0.53969	-1.85291	1.31563	2.43776
LL0000013092	kcna1b	0.0430637	0.198146	-2.02406	0.539726	-1.85279	3.08779	5.72103
LL0000006087	coro2ba	0.000170315	0.00192201	-3.76477	0.539734	-1.85277	7.47791	13.8548
LL0000038008	XLOC_043654	0.0637275	0.260436	-1.85486	0.539761	-1.85267	1	1.85267
LL0000030249	tha1	0.0642198	0.261376	-1.85142	0.539804	-1.85252	1.54356	2.85948
LL0000038630	zgc:113983	0.143364	0.425504	-1.46381	0.540121	-1.85144	1	1.85144
LL0000030580	tmem241	0.143426	0.425504	-1.46359	0.540183	-1.85122	1.18256	2.18918
LL0000017152	LOC110438054	0.0154111	0.092341	-2.42414	0.540452	-1.8503	4.45705	8.24689
LL0000011387	glra1	5.00126e-29	6.60784e-27	-11.3159	0.540694	-1.84947	73.465	135.872
LL0000008535	cygb2	0.0631647	0.259025	-1.85881	0.540868	-1.84888	1	1.84888
LL0000010999	fut11	0.0804261	0.307455	-1.74889	0.540885	-1.84882	1.58051	2.92208
LL0000009923	f8	0.191032	0.47371	-1.30787	0.540888	-1.84881	1	1.84881
LL0000032474	XLOC_002233	0.0286918	0.148465	-2.18889	0.541033	-1.84832	2.49964	4.62013
LL0000009614	emilin1b	0.107156	0.354492	-1.61166	0.541204	-1.84773	1	1.84773
LL0000021715	phka1b	0.155507	0.428333	-1.42075	0.541371	-1.84716	1.28717	2.37761
LL0000022181	plxna3	2.7077e-26	2.97569e-24	-10.7234	0.541548	-1.84656	94.5522	174.596
LL0000016487	LOC108181455	0.0624622	0.257356	-1.86378	0.541696	-1.84605	1	1.84605
LL0000021606	pet117	0.207476	0.49863	-1.26084	0.541803	-1.84569	1.47029	2.71369
LL0000031793	vamp5	0.0691201	0.275847	-1.81837	0.541881	-1.84542	1.3466	2.48504
LL0000008521	cyb5r1	0.00067055	0.00650846	-3.40538	0.542011	-1.84498	6.80963	12.5636
LL0000008426	cubn	0.191756	0.47371	-1.30573	0.542038	-1.84489	1	1.84489
LL0000025221	si:ch211-160f23.5	0.00975081	0.0636999	-2.58641	0.542081	-1.84474	3.9669	7.31791
LL0000009821	esyt2a	0.0157891	0.0942216	-2.41531	0.542126	-1.84459	1.95508	3.60632
LL0000008589	cyp2p10	0.0384193	0.181865	-2.07138	0.542662	-1.84277	3.73696	6.88634
LL0000012922	itga2.3	0.0434706	0.199334	-2.02013	0.542677	-1.84272	1.90216	3.50514
LL0000010372	fkbp16	0.149406	0.428333	-1.44205	0.542791	-1.84233	1.25587	2.31372
LL0000021579	pdzrn4	2.92283e-19	2.07045e-17	-9.04087	0.54311	-1.84125	77.4662	142.634
LL0000021568	pdzd2	0.0822388	0.312077	-1.7385	0.543717	-1.83919	1	1.83919
LL0000009163	dph7	0.0461576	0.207842	-1.99488	0.543888	-1.83861	1.80907	3.32617
LL0000029696	SUSD2	0.0820713	0.311639	-1.73945	0.543933	-1.83846	1	1.83846
LL0000011520	gorasp1b	0.108869	0.355947	-1.60384	0.543991	-1.83827	1	1.83827
LL0000021689	phc3	0.109556	0.356911	-1.60073	0.544031	-1.83813	1	1.83813
LL0000001963	bmt2	0.0107615	0.0691313	-2.55215	0.544061	-1.83803	3.55227	6.52918
LL0000028432	sirt5	0.00549735	0.0396585	-2.77863	0.544337	-1.8371	6.59747	12.1202
LL0000007430	csf3r	0.0632448	0.259147	-1.85825	0.544639	-1.83608	1	1.83608
LL0000028213	si:dkeyp-53e4.4	0.120293	0.380045	-1.55404	0.544818	-1.83548	1.27468	2.33964
LL0000029274	sphkap	0.0361949	0.174397	-2.09579	0.544875	-1.83528	2.77113	5.0858
LL0000022379	ppifb	9.08104e-11	2.77722e-09	-6.50785	0.545051	-1.83469	31.0942	57.0483
LL0000034826	XLOC_020232	0.000311412	0.00330944	-3.61038	0.545164	-1.83431	10.5163	19.2901
LL0000011781	grsf1	1.59571e-06	2.65402e-05	-4.80974	0.545164	-1.83431	12.8434	23.5587
LL0000007776	ctu2	0.0687545	0.274668	-1.82077	0.545275	-1.83394	1.33894	2.45553
LL0000020820	odr4	0.0038244	0.029259	-2.89485	0.545292	-1.83388	4.50701	8.26531
LL0000021598	pepd	2.08954e-07	4.00177e-06	-5.20488	0.545391	-1.83355	15.5463	28.5048
LL0000018151, LL0000040040	LOC564610	0.0372688	0.178402	-2.08386	0.545495	-1.8332	1.52277	2.79154
LL0000022444	ppp1r3ca	0.0879035	0.324998	-1.70719	0.545531	-1.83308	2.26299	4.14823
LL0000003525	BX890543.1	0.192913	0.475386	-1.30234	0.545569	-1.83295	1	1.83295
LL0000011684	gramd2aa	0.209099	0.501463	-1.25635	0.545589	-1.83288	1.83456	3.36254
LL0000005220	cd151l	0.00198049	0.0165932	-3.09622	0.545698	-1.83251	5.80038	10.6293
LL0000019718	mtmr4	0.000304785	0.00324341	-3.61598	0.54571	-1.83247	8.82982	16.1804
LL0000017107	LOC110437978	0.0739183	0.289639	-1.78782	0.54585	-1.83201	2.52338	4.62285
LL0000009770	ercc6l2	0.026988	0.141422	-2.21292	0.545967	-1.83161	3.46064	6.33855
LL0000011638	gpr4	0.109385	0.356618	-1.6015	0.546021	-1.83143	1	1.83143
LL0000006309	CR356236.1	0.259378	0.560814	-1.1281	0.546147	-1.83101	1	1.83101
LL0000014947	LOC101884606	0.108455	0.355719	-1.60572	0.546169	-1.83093	1	1.83093
LL0000006176	cpt2	0.00352004	0.0272227	-2.92087	0.546762	-1.82895	6.27882	11.4836
LL0000038853	zgc:162898	0.0442819	0.202213	-2.01237	0.546798	-1.82883	3.60447	6.59196
LL0000021685	phb2b	1.98724e-15	9.73667e-14	-7.99031	0.546823	-1.82875	44.9654	82.2304
LL0000031752	utp25	0.0016312	0.0140935	-3.15351	0.547042	-1.82801	6.73057	12.3036
LL0000015233	LOC101885938	0.090888	0.332478	-1.69135	0.547045	-1.828	2.13023	3.89406
LL0000016839	LOC108190593	0.0699823	0.278296	-1.81276	0.547219	-1.82742	1.80535	3.29913
LL0000022989	qki2	0.0820389	0.311601	-1.73964	0.547274	-1.82724	1	1.82724
LL0000007275	crb2a	0.0745383	0.291373	-1.784	0.547296	-1.82716	1.25587	2.29468
LL0000018794	mcu	5.58817e-12	1.96153e-10	-6.92134	0.54737	-1.82692	51.6047	94.2775
LL0000029732	sycp3	0.12571	0.392873	-1.53172	0.547568	-1.82626	1.36063	2.48486
LL0000038476	zgc:103508	0.00237098	0.0193815	-3.04227	0.547646	-1.826	5.24468	9.57676
LL0000023044	rab27b	0.0156112	0.093417	-2.41944	0.54782	-1.82542	6.12269	11.1765
LL0000022145	plod3	0.0033295	0.0259885	-2.93822	0.548123	-1.82441	4.55235	8.30534
LL0000008209	CU694532.1	0.166035	0.439582	-1.38544	0.548179	-1.82422	1.49232	2.72233
LL0000023003	qtrt1	0.0891829	0.328129	-1.70035	0.548202	-1.82414	2.00034	3.64892
LL0000001349	arl14	0.06366	0.260284	-1.85533	0.549277	-1.82057	1	1.82057
LL0000024119	rxfp2b	0.0829247	0.31338	-1.73462	0.549399	-1.82017	1	1.82017
LL0000012159	hmbsb	0.0259401	0.137501	-2.22836	0.549495	-1.81985	2.92953	5.33132
LL0000020452	nog1	4.33449e-05	0.000559487	-4.09572	0.549607	-1.81948	15.33	27.8927
LL0000031160	trmt6	0.000106078	0.00125553	-3.88211	0.549806	-1.81882	14.4378	26.2598
LL0000005266	cdab	0.0180715	0.104553	-2.36562	0.549875	-1.81859	2.63678	4.79523
LL0000009260	dtymk	0.0210687	0.117249	-2.30812	0.549936	-1.81839	2.80148	5.0942
LL0000027869	si:dkey-75b17.1	0.0451325	0.204699	-2.00436	0.549944	-1.81837	1.80056	3.27408
LL0000027382	si:dkey-256h2.1	0.108745	0.355846	-1.6044	0.550044	-1.81804	1	1.81804
LL0000001580	atp1a1b	0.168709	0.444132	-1.37674	0.550096	-1.81786	2.37971	4.32599
LL0000016250	LOC103912005	0.141874	0.425504	-1.46928	0.550214	-1.81748	1	1.81748
LL0000031252	tspan36	0.262029	0.564081	-1.12185	0.550411	-1.81682	1.58606	2.8816
LL0000022624	prmt5	8.61281e-05	0.00104021	-3.93275	0.550746	-1.81572	9.98478	18.1295
LL0000012905	ism2a	0.161582	0.431828	-1.40016	0.550833	-1.81543	1.36338	2.47512
LL0000008556	cyp26b1	0.145509	0.427332	-1.45601	0.551013	-1.81484	1	1.81484
LL0000022292	polr3g	0.0815076	0.310177	-1.74267	0.551234	-1.81411	1	1.81411
LL0000023388	rela	0.108618	0.355797	-1.60497	0.551252	-1.81405	1	1.81405
LL0000015162	LOC101885664	0.123368	0.387391	-1.54128	0.551664	-1.8127	1.27384	2.30909
LL0000025055	si:ch211-133l5.8	0.142348	0.425504	-1.46754	0.551759	-1.81239	1.6117	2.92103
LL0000010611	foxn2b	1.15183e-08	2.6954e-07	-5.72479	0.552026	-1.81151	19.3255	35.0084
LL0000031244	tspan18b	0.000380122	0.003956	-3.55808	0.552223	-1.81086	8.77952	15.8985
LL0000014992	LOC101884792	0.0732417	0.288054	-1.79203	0.552372	-1.81037	2.68152	4.85455
LL0000003959	cab39l1	0.0414705	0.192027	-2.03978	0.552384	-1.81034	1.82972	3.31241
LL0000029993	tbc1d10ab	0.0490327	0.21482	-1.96921	0.552404	-1.81027	2.49208	4.51134
LL0000008683	dazap1	4.52933e-09	1.13441e-07	-5.88319	0.552872	-1.80874	21.3796	38.6701
LL0000029742	sync	0.258264	0.560137	-1.13075	0.552946	-1.80849	1	1.80849
LL0000011917	hacl1	0.190212	0.47371	-1.31029	0.552962	-1.80844	1	1.80844
LL0000001029	ankrd27	0.0491875	0.215377	-1.96787	0.553023	-1.80824	1.69189	3.05936
LL0000033535	XLOC_011107	0.0151498	0.0910303	-2.43036	0.553078	-1.80806	4.45287	8.05108
LL0000039139	zgc:194989	0.0673561	0.270321	-1.83004	0.553395	-1.80703	2.54066	4.59104
LL0000011029	fzd8a	0.00175839	0.0150128	-3.13145	0.553441	-1.80688	5.21628	9.42518
LL0000021726	phldb2a	0.0851433	0.318195	-1.72224	0.553449	-1.80685	1.68962	3.05289
LL0000021252	panx3	0.0818753	0.311274	-1.74057	0.553507	-1.80666	1	1.80666
LL0000024656	sh3yl1	0.109104	0.356435	-1.60277	0.553608	-1.80633	1	1.80633
LL0000021357	pcdh11	0.0018392	0.0155591	-3.11818	0.553728	-1.80594	4.82099	8.70642
LL0000012014	heatr1	0.0858549	0.319889	-1.71832	0.553732	-1.80593	1.31478	2.37439
LL0000030262	thbs2b	0.10944	0.356695	-1.60125	0.553778	-1.80578	1	1.80578
LL0000029805	syvn1	0.0115709	0.0734675	-2.52672	0.554327	-1.80399	5.28821	9.53988
LL0000028265	si:dkeyp-77h1.4	1.20234e-12	4.53151e-11	-7.13969	0.55438	-1.80382	52.0659	93.9174
LL0000022925	pttg1ipb	0.0927134	0.334839	-1.68186	0.55438	-1.80382	1.22543	2.21046
LL0000005993	col19a1	0.329877	0.643789	-0.974541	0.554435	-1.80364	1.27078	2.29202
LL0000018863	meis1a	0.000879814	0.00827989	-3.33016	0.554934	-1.80202	8.746	15.7604
LL0000014151	LOC100332699	0.109226	0.356528	-1.60222	0.554982	-1.80186	1	1.80186
LL0000038374	zdhhc13	0.00209108	0.0174242	-3.08002	0.554983	-1.80186	5.88798	10.6093
LL0000038959	zgc:171967	0.0111843	0.0714569	-2.53866	0.555216	-1.8011	5.7576	10.37
LL0000007264	crabp1b	0.00639656	0.0449057	-2.7289	0.555217	-1.8011	15.7637	28.3919
LL0000008797	ddx55	0.0455852	0.206321	-2.00016	0.555296	-1.80084	1.97509	3.55683
LL0000029349	sqlea	0.083343	0.314062	-1.73226	0.555404	-1.80049	1	1.80049
LL0000028988	SMIM18	3.56616e-09	9.01816e-08	-5.92314	0.555412	-1.80046	43.1042	77.6076
LL0000021799	pik3cb	0.109352	0.356618	-1.60165	0.555533	-1.80007	1	1.80007
LL0000005375	cdkal1	0.000137878	0.00159186	-3.81753	0.55555	-1.80002	6.96309	12.5337
LL0000018001	LOC110440044	0.109207	0.356528	-1.60231	0.555671	-1.79963	1	1.79963
LL0000020870	olfml3a	0.152177	0.428333	-1.43229	0.55572	-1.79947	1.25435	2.25716
LL0000018686	mars	0.00364099	0.0280382	-2.91029	0.555728	-1.79944	6.37669	11.4745
LL0000024587	SGCZ	0.0505884	0.219996	-1.95584	0.555749	-1.79937	2.06189	3.71012
LL0000030779	tnnt2e	0.142828	0.425504	-1.46577	0.555794	-1.79923	1	1.79923
LL0000018108	LOC553316	0.0631298	0.258989	-1.85906	0.556058	-1.79837	1	1.79837
LL0000025387	si:ch211-195b11.3	0.69495	0.825113	-0.392189	0.556254	-1.79774	1.7281	3.10667
LL0000020560	npy4r	0.0813321	0.30971	-1.74367	0.556299	-1.79759	4.34517	7.81085
LL0000029026	smyd2a	1.95003e-12	7.13231e-11	-7.07164	0.556434	-1.79716	34.5863	62.1571
LL0000026602	si:dkey-100n23.5	0.00661229	0.0460355	-2.71791	0.556557	-1.79676	6.0647	10.8968
LL0000011257	gemin5	0.0170768	0.100227	-2.38655	0.556763	-1.7961	3.61458	6.49214
LL0000040553, LL0000028426	sipa1l2	8.85987e-06	0.000129985	-4.45197	0.556776	-1.79605	8.05649	14.4699
LL0000022921	ptrhd1	6.92633e-05	0.00085869	-3.98512	0.556843	-1.79584	10.3498	18.5866
LL0000004912	carmil3	0.00951378	0.0623767	-2.59491	0.556991	-1.79536	5.10562	9.16643
LL0000020456	nol10	0.0243401	0.130871	-2.25301	0.557196	-1.7947	3.24989	5.83258
LL0000004109	CABZ01041962.1	0.0378745	0.18053	-2.07725	0.557241	-1.79456	1.97644	3.54683
LL0000030322	timm23a	6.41194e-14	2.73181e-12	-7.53999	0.557534	-1.79361	50.5377	90.645
LL0000008531	cycsb	3.59964e-28	4.57602e-26	-11.1332	0.557559	-1.79353	400.508	718.325
LL0000003610	BX908731.1	0.0593685	0.247646	-1.88626	0.557758	-1.79289	4.87605	8.74223
LL0000029359	srd5a2a	3.95755e-08	8.39258e-07	-5.5089	0.557823	-1.79268	16.8777	30.2563
LL0000021191	p4hb	1.42566e-06	2.38809e-05	-4.83241	0.557831	-1.79266	20.3806	36.5354
LL0000005461	cep41	0.0849995	0.317953	-1.72303	0.558021	-1.79205	2.08409	3.73479
LL0000011259	gemin7	6.99765e-08	1.43479e-06	-5.40653	0.558027	-1.79203	22.8879	41.0157
LL0000024150	s100u	0.191288	0.47371	-1.30711	0.558105	-1.79178	1	1.79178
LL0000012285	hoxd13a	0.0519845	0.224444	-1.94414	0.558208	-1.79145	2.76934	4.96113
LL0000010421	fmo5	0.0829397	0.31338	-1.73453	0.558271	-1.79125	2.0554	3.68173
LL0000038200	XLOC_044281	0.111093	0.360154	-1.59383	0.558338	-1.79103	1.38137	2.47408
LL0000000955	ampd2a	0.0704666	0.279944	-1.80963	0.558637	-1.79007	2.73299	4.89224
LL0000019817	mydgf	7.12295e-07	1.25858e-05	-4.96995	0.558836	-1.78943	18.2674	32.6883
LL0000023309	rbms1a	4.51145e-12	1.5979e-10	-6.95214	0.559007	-1.78889	32.1781	57.5629
LL0000021671	pgpep1l	0.107874	0.355216	-1.60837	0.559353	-1.78778	1	1.78778
LL0000005317	cdh12a	0.073274	0.288074	-1.79183	0.55959	-1.78702	1.8351	3.27937
LL0000038689	zgc:152774	0.0995008	0.336637	-1.64785	0.559645	-1.78685	1.35248	2.41668
LL0000007137	CR855379.1	0.108345	0.355625	-1.60622	0.559744	-1.78653	1	1.78653
LL0000018525	mafb	2.97219e-08	6.46624e-07	-5.55967	0.559781	-1.78641	13.4148	23.9644
LL0000026432	si:ch73-29c22.1	0.108591	0.355787	-1.6051	0.559949	-1.78588	1	1.78588
LL0000000439	aff2	2.47589e-05	0.000335996	-4.22446	0.560056	-1.78554	18.3572	32.7774
LL0000016169	LOC103911601	0.10917	0.356528	-1.60247	0.560277	-1.78483	1	1.78483
LL0000016151	LOC103911517	0.0829347	0.31338	-1.73456	0.560316	-1.78471	1	1.78471
LL0000038381	zdhhc18a	0.0213838	0.11861	-2.3025	0.560418	-1.78438	5.60106	9.99442
LL0000014584	LOC101882668	0.0827147	0.313042	-1.7358	0.560443	-1.7843	1	1.7843
LL0000039167	zgc:56231	0.108824	0.355891	-1.60404	0.56068	-1.78355	1	1.78355
LL0000024375	sec22c	0.00170698	0.0146407	-3.14018	0.560702	-1.78348	6.27213	11.1862
LL0000000783	AL935300.3	0.0563409	0.238357	-1.90922	0.560883	-1.7829	2.03202	3.6229
LL0000020194	nek9	0.192354	0.474787	-1.30398	0.561035	-1.78242	1	1.78242
LL0000018894	mettl1	0.000453892	0.00462907	-3.51098	0.561056	-1.78235	5.97894	10.6566
LL0000008567	cyp2aa3	0.00738238	0.0503827	-2.68115	0.561232	-1.7818	3.19414	5.69131
LL0000024012	rpusd2	0.00571596	0.040877	-2.7659	0.561295	-1.7816	4.31655	7.69034
LL0000022915	ptprua	0.0654443	0.264617	-1.84297	0.561362	-1.78138	1.90251	3.38911
LL0000001406	arpin	0.0570108	0.240456	-1.90406	0.561476	-1.78102	2.80477	4.99535
LL0000027315	si:dkey-240h12.4	0.0734291	0.288394	-1.79086	0.561543	-1.78081	2.88695	5.14111
LL0000017512	LOC110438878	0.108719	0.355846	-1.60452	0.561591	-1.78066	1	1.78066
LL0000011305	ghrh	0.142479	0.425504	-1.46706	0.561686	-1.78035	1	1.78035
LL0000022979	pym1	0.0503758	0.219193	-1.95765	0.56176	-1.78012	2.39192	4.2579
LL0000009263	duox2	0.108686	0.355846	-1.60467	0.56189	-1.77971	1	1.77971
LL0000023703	riok2	0.000476946	0.00484109	-3.49773	0.56199	-1.77939	9.3224	16.5882
LL0000012625	igsf9bb	5.50916e-07	9.89041e-06	-5.02	0.562204	-1.77871	20.3578	36.2107
LL0000012248	hoxa4a	1.18463e-05	0.00016977	-4.38874	0.562394	-1.77811	11.0972	19.7321
LL0000006007	col4a1	0.108211	0.355547	-1.60683	0.562481	-1.77784	1	1.77784
LL0000006899	CR774194.1	0.108456	0.355719	-1.60571	0.562723	-1.77707	1	1.77707
LL0000025516	si:ch211-209a2.1	0.0598796	0.249248	-1.88248	0.56281	-1.7768	1.66428	2.9571
LL0000002821	BX510319.1	0.0524861	0.225785	-1.94	0.562826	-1.77675	4.96886	8.82841
LL0000022323	porb	0.169879	0.446192	-1.37297	0.56294	-1.77639	1.26038	2.23892
LL0000011484	gnl3l	0.000381797	0.0039713	-3.55692	0.563116	-1.77583	10.7936	19.1677
LL0000025904	si:ch211-263k4.2	0.626042	0.773707	-0.487362	0.563152	-1.77572	1.61578	2.86917
LL0000013543	larsa	0.00175691	0.0150087	-3.1317	0.56325	-1.77541	4.9989	8.87511
LL0000004989	cbr1	0.157294	0.428333	-1.41463	0.563516	-1.77457	2.3506	4.17131
LL0000029218	sp8a	0.183905	0.470527	-1.32917	0.56363	-1.77421	2.66384	4.72622
LL0000019545	mrpl27	1.63509e-13	6.65297e-12	-7.41433	0.563681	-1.77405	34.3361	60.9141
LL0000029006	smpd4	0.0618668	0.255574	-1.86804	0.56377	-1.77377	2.37848	4.21888
LL0000023516	RF00548	0.107699	0.355147	-1.60916	0.563792	-1.7737	1	1.7737
LL0000015874	LOC103910447	0.0825595	0.312762	-1.73668	0.56382	-1.77361	1	1.77361
LL0000001895	bicc1b	0.0815003	0.310177	-1.74271	0.564647	-1.77102	1	1.77102
LL0000024308	sco2	1.16789e-06	1.98745e-05	-4.8723	0.564752	-1.77069	14.7908	26.1899
LL0000037009	XLOC_037213	0.0823199	0.312258	-1.73804	0.564841	-1.77041	2.30737	4.08499
LL0000004586	CABZ01086041.1	0.143999	0.425504	-1.46149	0.564912	-1.77019	1	1.77019
LL0000012538	igfals	0.108568	0.355787	-1.6052	0.564982	-1.76997	1	1.76997
LL0000028454	skia	1.35135e-06	2.27822e-05	-4.84315	0.565169	-1.76938	16.2335	28.7232
LL0000020355	nkain2	1.12464e-14	5.13579e-13	-7.76864	0.565234	-1.76918	41.5542	73.5168
LL0000001949	bmp4	0.0627471	0.258213	-1.86176	0.565247	-1.76914	1	1.76914
LL0000018706	matn1	0.128453	0.398805	-1.52071	0.565289	-1.76901	3.28764	5.81586
LL0000018318	lrig1	0.10768	0.355147	-1.60925	0.565389	-1.76869	1	1.76869
LL0000011351	GJD4	0.143195	0.425504	-1.46443	0.565533	-1.76824	1	1.76824
LL0000010082	fam43b	0.000491145	0.00496167	-3.48986	0.565539	-1.76822	16.3133	28.8455
LL0000020727	nudt22	0.125148	0.391501	-1.534	0.565634	-1.76793	1.56028	2.75847
LL0000022804	ptcd3	6.52678e-09	1.60226e-07	-5.82167	0.565913	-1.76706	30.2748	53.4972
LL0000029689	supv3l1	0.0776678	0.300377	-1.76506	0.566084	-1.76652	2.37136	4.18906
LL0000009803	esm1	0.0035124	0.0271905	-2.92154	0.566169	-1.76626	5.91561	10.4485
LL0000027733	si:dkey-52l18.4	0.155026	0.428333	-1.42241	0.566218	-1.7661	1.29972	2.29545
LL0000028613	slc25a35	0.00459346	0.0342623	-2.83665	0.566428	-1.76545	6.10096	10.7709
LL0000038241	yars2	0.00755103	0.0513697	-2.67356	0.566455	-1.76536	3.80293	6.71356
LL0000001238	arf4a	0.118452	0.376478	-1.56181	0.566654	-1.76475	1.69296	2.98765
LL0000024110	rwdd	0.0027937	0.0223022	-2.99237	0.566875	-1.76406	6.52976	11.5189
LL0000012874	irgf4	0.0820303	0.311601	-1.73968	0.567269	-1.76283	1	1.76283
LL0000017255	LOC110438237	0.113218	0.364849	-1.58442	0.567329	-1.76265	2.24013	3.94855
LL0000000519	aire	0.0831242	0.313879	-1.73349	0.567358	-1.76256	1	1.76256
LL0000017295	LOC110438294	0.189921	0.47371	-1.31115	0.567458	-1.76224	1.54376	2.72049
LL0000004615	CABZ01088149.1	0.106853	0.353765	-1.61305	0.567477	-1.76219	1	1.76219
LL0000002342	BX088535.1	0.109444	0.356695	-1.60123	0.567487	-1.76216	1	1.76216
LL0000011070	gabrb3	0.172927	0.451302	-1.36323	0.567532	-1.76201	1.58943	2.80059
LL0000009731	epoa	0.0865444	0.32174	-1.71455	0.56757	-1.7619	1.31563	2.31801
LL0000030569	tmem232	0.144533	0.42569	-1.45955	0.567764	-1.76129	1	1.76129
LL0000038832	zgc:162297	0.144311	0.425622	-1.46035	0.568139	-1.76013	1	1.76013
LL0000029795	syt7a	0.00028439	0.00304918	-3.63397	0.568174	-1.76002	11.4913	20.225
LL0000030422	tmco1	2.27433e-21	1.89673e-19	-9.57364	0.568175	-1.76002	86.495	152.233
LL0000030292	thsd7ab	0.100614	0.339488	-1.64246	0.568353	-1.75947	1.58761	2.79336
LL0000031067	trim101	0.108731	0.355846	-1.60446	0.568586	-1.75875	1	1.75875
LL0000022873	ptpn12	0.0950825	0.334839	-1.66977	0.568619	-1.75865	2.61858	4.60515
LL0000022727	psen2	0.00648897	0.0453649	-2.72415	0.568622	-1.75864	5.14198	9.04289
LL0000001049	ankrd50l	0.0832808	0.31397	-1.73261	0.568655	-1.75853	1	1.75853
LL0000012711	im:7142702	0.107806	0.355147	-1.60867	0.568771	-1.75818	1	1.75818
LL0000027200	si:dkey-228a15.1	0.108725	0.355846	-1.60449	0.56926	-1.75667	1	1.75667
LL0000039686	znf991	0.00510357	0.0372867	-2.80276	0.569509	-1.7559	7.7622	13.6296
LL0000034554	XLOC_018221	0.051277	0.222456	-1.95004	0.569511	-1.75589	1.43848	2.52581
LL0000022837	ptgr1	0.0194527	0.110564	-2.33816	0.569597	-1.75563	4.48332	7.87104
LL0000003836	BX957317.1	0.0831871	0.313879	-1.73314	0.569768	-1.7551	1	1.7551
LL0000018626	map7d2b	2.05032e-29	2.7554e-27	-11.3976	0.569793	-1.75502	167.461	293.899
LL0000020128	ndufaf3	4.45492e-14	1.93304e-12	-7.58835	0.570009	-1.75436	40.4606	70.9823
LL0000027154	si:dkey-21o22.2	0.108245	0.355547	-1.60667	0.570128	-1.75399	1	1.75399
LL0000010223	FBXO46	0.00650157	0.0454131	-2.72351	0.570154	-1.75391	5.45872	9.57412
LL0000026142	si:ch211-76m11.8	0.107056	0.354263	-1.61211	0.570195	-1.75379	3.12737	5.48475
LL0000005541	cgna	0.106843	0.353765	-1.61309	0.570202	-1.75377	1	1.75377
LL0000000731	AL929457.1	0.254228	0.560137	-1.14039	0.570583	-1.75259	1.31455	2.30387
LL0000024425	sema3c	0.356327	0.643789	-0.922548	0.570637	-1.75243	1	1.75243
LL0000002174	BX005011.1	0.143468	0.425504	-1.46343	0.571022	-1.75125	1	1.75125
LL0000008755	ddhd1b	9.23323e-05	0.00110789	-3.91591	0.571069	-1.7511	11.7732	20.6161
LL0000018262	LOC799574	0.358616	0.644796	-0.918165	0.571095	-1.75102	1	1.75102
LL0000011590	gpr137c	0.0347924	0.169436	-2.11185	0.571152	-1.75085	3.54835	6.21263
LL0000012790	insm1a	9.72587e-16	5.0051e-14	-8.08005	0.571329	-1.7503	70.1738	122.826
LL0000020656	nsmce1	0.0223685	0.122826	-2.28539	0.571376	-1.75016	3.04827	5.33496
LL0000030849	tp53i11b	0.143962	0.425504	-1.46163	0.571463	-1.74989	1	1.74989
LL0000039961	LOC103910001	0.10189	0.343105	-1.63633	0.571535	-1.74967	2.47236	4.32583
LL0000005998	col24a1	0.107059	0.354263	-1.6121	0.57161	-1.74945	1	1.74945
LL0000028576	slc24a2	0.143871	0.425504	-1.46196	0.571658	-1.7493	1	1.7493
LL0000022901	ptprga	3.60932e-10	1.04408e-08	-6.29393	0.571776	-1.74894	158.586	277.357
LL0000024517	serpinh1b	0.000321426	0.00340509	-3.60212	0.57207	-1.74804	17.7007	30.9414
LL0000001595	atp2a2b	0.000624437	0.00612632	-3.42487	0.572277	-1.7474	8.90696	15.5641
LL0000031270	tsr2	0.000586995	0.00579553	-3.44171	0.572362	-1.74715	7.01063	12.2486
LL0000001161	apela	0.246369	0.560137	-1.15947	0.572367	-1.74713	1.51575	2.64822
LL0000000194	acp2	0.0569556	0.240352	-1.90448	0.572621	-1.74636	3.04636	5.32003
LL0000001861	bcor	1.37923e-08	3.17695e-07	-5.69375	0.572637	-1.74631	28.7135	50.1427
LL0000030329	timm9	1.33011e-21	1.14166e-19	-9.63084	0.573032	-1.7451	88.138	153.81
LL0000005444	cep112	0.0031033	0.0244418	-2.96003	0.573098	-1.7449	5.46976	9.54419
LL0000019025	mid2	0.00914539	0.0603769	-2.60849	0.573164	-1.7447	5.90293	10.2988
LL0000008890	dhrs3a	0.107512	0.355073	-1.61002	0.573363	-1.7441	1	1.7441
LL0000007289	creb5a	0.0361018	0.174127	-2.09684	0.5735	-1.74368	2.20292	3.84119
LL0000020472	nop2	0.00138277	0.0122717	-3.20161	0.573589	-1.74341	6.65508	11.6025
LL0000010894	fstb	0.203988	0.492799	-1.27058	0.573614	-1.74333	1.32069	2.30241
LL0000022368	ppfibp1b	0.293902	0.607786	-1.04981	0.573641	-1.74325	1.40838	2.45516
LL0000005830	clpxb	0.00233808	0.0191659	-3.04649	0.573732	-1.74297	6.63145	11.5584
LL0000009949	fahd1	0.00101557	0.00937735	-3.28983	0.573826	-1.74269	6.80999	11.8677
LL0000017643	LOC110439419	0.144002	0.425504	-1.46148	0.57407	-1.74195	1	1.74195
LL0000020738	nufip1	0.0247519	0.132393	-2.24653	0.574109	-1.74183	4.24113	7.38733
LL0000026510	si:ch73-367j5.3	0.18966	0.47371	-1.31192	0.574109	-1.74183	1	1.74183
LL0000018376	lrrc4ba	1.39759e-15	6.99328e-14	-8.03463	0.574147	-1.74171	56.7771	98.8895
LL0000011139	gapdhs	3.03734e-107	2.16461e-104	-23.0413	0.574179	-1.74162	2934.43	5110.65
LL0000009271	dusp11	0.00877466	0.0584762	-2.62265	0.574349	-1.7411	4.66111	8.11548
LL0000040059	meis2b	6.50673e-27	7.5755e-25	-10.8602	0.57437	-1.74104	77.8875	135.605
LL0000027976	si:dkey-85a20.4	0.0813126	0.309686	-1.74378	0.574466	-1.74075	1	1.74075
LL0000000760	AL935174.3	0.193042	0.475538	-1.30196	0.574609	-1.74031	1	1.74031
LL0000023139	rad9a	0.140654	0.424578	-1.4738	0.574767	-1.73984	1.3615	2.36878
LL0000038114	XLOC_043934	0.144539	0.42569	-1.45952	0.57518	-1.73859	1	1.73859
LL0000029374	sri	7.43223e-05	0.000914658	-3.96825	0.575335	-1.73812	12.7848	22.2215
LL0000039508	znf1130	0.117949	0.375311	-1.56395	0.575394	-1.73794	1.22399	2.12722
LL0000026519	si:ch73-375g18.1	0.151615	0.428333	-1.43426	0.57548	-1.73768	1.52627	2.65217
LL0000026958	si:dkey-190j3.4	0.107313	0.354815	-1.61093	0.575495	-1.73763	1	1.73763
LL0000008723	dclre1c	0.0131802	0.0815069	-2.48053	0.57569	-1.73704	4.66362	8.10092
LL0000003910	c2cd2	0.0398755	0.186811	-2.05605	0.575798	-1.73672	3.20636	5.56855
LL0000038764	zgc:153993	0.0825725	0.312762	-1.73661	0.57584	-1.73659	1	1.73659
LL0000001076	ano6	0.0825458	0.312762	-1.73676	0.575842	-1.73659	1	1.73659
LL0000000220	actb2	1.25914e-77	5.28794e-75	-19.2799	0.576	-1.73611	1780.82	3091.69
LL0000004572	CABZ01085177.1	0.144326	0.425622	-1.4603	0.576199	-1.73551	1	1.73551
LL0000001199	apool	0.0230615	0.125459	-2.27373	0.576213	-1.73547	4.00513	6.95078
LL0000018655	mapre1a	0.0905442	0.331737	-1.69315	0.576325	-1.73513	1.53374	2.66124
LL0000009928	faah2a	0.0168885	0.0993705	-2.39064	0.576353	-1.73505	3.27569	5.68348
LL0000004427	CABZ01074453.1	0.0898354	0.330017	-1.69689	0.576679	-1.73407	2.34425	4.06509
LL0000021079	ormdl2	8.36745e-05	0.00101573	-3.93973	0.576754	-1.73384	14.5501	25.2276
LL0000029549	stk17b	0.098527	0.334839	-1.65262	0.57682	-1.73364	2.7929	4.84189
LL0000025858	si:ch211-255f4.3	0.112051	0.362378	-1.58957	0.576969	-1.73319	3.80986	6.60323
LL0000018937	mfsd11	0.0886013	0.326756	-1.70345	0.57698	-1.73316	2.42259	4.19874
LL0000028485	slc12a5b	0.000149412	0.00170742	-3.79754	0.577093	-1.73282	19.4399	33.6859
LL0000012016	heatr5a	0.0498667	0.21734	-1.962	0.577274	-1.73228	2.96796	5.14133
LL0000032039	wdr75	0.0294839	0.151497	-2.17813	0.577275	-1.73228	3.0986	5.36764
LL0000004672	CABZ01102240.1	5.61478e-05	0.000709937	-4.03499	0.577351	-1.73205	12.4275	21.525
LL0000009382	edn1	0.143927	0.425504	-1.46175	0.577429	-1.73182	1	1.73182
LL0000009520	eif4e1c	9.0137e-20	6.66617e-18	-9.17254	0.577622	-1.73124	92.6853	160.46
LL0000015749	LOC103909967	0.0741739	0.290398	-1.78624	0.577665	-1.73111	1.46377	2.53394
LL0000022339	pou4f2	0.752743	0.866351	-0.315057	0.577841	-1.73058	1.6114	2.78865
LL0000026065	si:ch211-56a11.2	0.00428398	0.0322506	-2.85892	0.577882	-1.73046	5.861	10.1422
LL0000027158	si:dkey-220k22.1	0.00379949	0.0290874	-2.8969	0.578582	-1.72836	10.6362	18.3832
LL0000009635	enah	0.000815413	0.00774198	-3.35136	0.578593	-1.72833	14.4381	24.9539
LL0000012911	isy1	0.00267454	0.0215116	-3.0057	0.57864	-1.72819	6.43407	11.1193
LL0000000400	adora2ab	0.139587	0.422823	-1.47778	0.578689	-1.72804	1.32811	2.29503
LL0000008022	CU469526.1	0.142952	0.425504	-1.46532	0.578716	-1.72796	1	1.72796
LL0000015326	LOC101886486	0.172233	0.450163	-1.36543	0.578866	-1.72752	1.26864	2.19159
LL0000022952	pvalb7	0.156708	0.428333	-1.41663	0.578893	-1.72744	1.27675	2.2055
LL0000013212	kctd12b	0.192605	0.475082	-1.30324	0.57931	-1.72619	1.53034	2.64166
LL0000003927	c6	0.256629	0.560137	-1.13464	0.57972	-1.72497	1.29972	2.24198
LL0000008721	dclre1a	0.032766	0.161651	-2.13606	0.579846	-1.72459	3.24839	5.60216
LL0000018453	ltv1	0.00020857	0.00230613	-3.71356	0.579923	-1.72437	12.7164	21.9277
LL0000012015	heatr3	0.0469095	0.208169	-1.98804	0.579966	-1.72424	2.40761	4.1513
LL0000013914	LOC100002469	0.14714	0.428333	-1.45013	0.580061	-1.72396	2.39848	4.13486
LL0000033538	XLOC_011126	0.00626956	0.0441857	-2.73552	0.580211	-1.72351	4.52485	7.79862
LL0000030209	tfe3b	0.108101	0.355421	-1.60733	0.580363	-1.72306	1	1.72306
LL0000019600	mrps5	4.0882e-07	7.45899e-06	-5.07754	0.58044	-1.72283	18.7777	32.3508
LL0000003946	ca16b	0.000836455	0.00792577	-3.34427	0.58047	-1.72274	22.1769	38.2051
LL0000018499	lzts2a	7.70561e-06	0.000113975	-4.48207	0.58072	-1.722	13.0282	22.4346
LL0000024861	si:ch1073-459j12.1	0.191145	0.47371	-1.30753	0.580791	-1.72179	1	1.72179
LL0000025806	si:ch211-245j22.3	0.107994	0.355337	-1.60782	0.580872	-1.72155	1	1.72155
LL0000005274	cdc20	0.326802	0.643789	-0.980757	0.580943	-1.72134	1.25767	2.16487
LL0000019567	MRPL49	0.0106116	0.0683175	-2.55705	0.581043	-1.72104	3.63682	6.25913
LL0000028577	slc24a3	0.120696	0.380858	-1.55236	0.581247	-1.72044	2.3143	3.98161
LL0000008074	CU571079.1	0.19288	0.475386	-1.30244	0.581282	-1.72034	1	1.72034
LL0000007197	CR931802.3	0.109106	0.356435	-1.60276	0.581295	-1.7203	1	1.7203
LL0000024179	SAMD12	0.0193939	0.110504	-2.3393	0.581476	-1.71976	4.74478	8.15989
LL0000024037	rrp1	0.000111163	0.00130586	-3.87064	0.58168	-1.71916	11.0506	18.9978
LL0000022347	ppan	0.00123016	0.0110667	-3.23528	0.58191	-1.71848	7.68398	13.2048
LL0000012046	her15.1	0.304542	0.623019	-1.02694	0.582264	-1.71743	13.5161	23.2131
LL0000007739	ctnnal1	0.261046	0.562567	-1.12416	0.582329	-1.71724	1.51452	2.6008
LL0000026493	si:ch73-359m17.5	0.510106	0.694874	-0.658761	0.582376	-1.7171	1	1.7171
LL0000001619	atp5pd	2.94266e-36	4.90819e-34	-12.7646	0.582431	-1.71694	291.568	500.606
LL0000011857	GTPBP8	0.0137511	0.0844148	-2.46534	0.582445	-1.7169	4.63777	7.96259
LL0000038635	zgc:114081	0.0285523	0.147906	-2.19081	0.582528	-1.71666	4.61415	7.9209
LL0000007644	CT583687.1	0.142934	0.425504	-1.46539	0.582878	-1.71562	1	1.71562
LL0000016679	LOC108183614	0.109221	0.356528	-1.60224	0.582904	-1.71555	1	1.71555
LL0000008321	CU927890.1	0.10767	0.355147	-1.6093	0.582965	-1.71537	1	1.71537
LL0000035216	XLOC_023704	0.0984028	0.334839	-1.65323	0.583087	-1.71501	1.30005	2.22959
LL0000025934	si:ch211-270g19.5	0.142659	0.425504	-1.4664	0.583661	-1.71332	1	1.71332
LL0000011349	gjd1a	6.17001e-17	3.53056e-15	-8.41809	0.58369	-1.71324	111.479	190.991
LL0000021159	oxsr1b	0.115633	0.370045	-1.57389	0.583737	-1.7131	1.39197	2.38459
LL0000028233	si:dkeyp-69c1.9	0.107071	0.354263	-1.61204	0.584539	-1.71075	1	1.71075
LL0000010411	flvcr1	3.29154e-07	6.0619e-06	-5.11898	0.584552	-1.71071	17.3421	29.6674
LL0000023301	rbm45	0.0541847	0.231736	-1.92621	0.585024	-1.70933	2.1325	3.64515
LL0000026713	si:dkey-122a22.2	0.00127407	0.011406	-3.22521	0.585101	-1.70911	8.17255	13.9678
LL0000001578	atp1a1a.4	0.190347	0.47371	-1.30989	0.585152	-1.70896	1	1.70896
LL0000007114	CR855257.1	0.0181508	0.10483	-2.36399	0.585191	-1.70884	3.93518	6.7246
LL0000027207	si:dkey-229e3.2	0.10892	0.356021	-1.60361	0.585289	-1.70856	1	1.70856
LL0000024428	sema3fa	0.190157	0.47371	-1.31045	0.585412	-1.7082	1.20645	2.06086
LL0000022990	qkia	4.62449e-16	2.47179e-14	-8.17245	0.585471	-1.70803	59.0648	100.884
LL0000011598	gpr155a	0.0798042	0.306149	-1.75249	0.585492	-1.70796	1.38779	2.37029
LL0000017261	LOC110438243	0.0827663	0.313042	-1.73551	0.585498	-1.70795	1	1.70795
LL0000007967	CU467110.1	0.0245148	0.13151	-2.25025	0.585701	-1.70735	4.92359	8.40631
LL0000023842	rnpep	0.00231346	0.0189906	-3.04968	0.585766	-1.70717	6.62552	11.3109
LL0000010591	foxg1c	0.143426	0.425504	-1.46358	0.585956	-1.70661	1	1.70661
LL0000009960	fam107b	6.82261e-12	2.3771e-10	-6.8925	0.585982	-1.70654	40.4291	68.9938
LL0000027504	si:dkey-283b15.2	0.157884	0.428333	-1.41262	0.586052	-1.70633	1.30165	2.22106
LL0000038461	zgc:101716	0.0284914	0.147787	-2.19165	0.586109	-1.70617	5.31544	9.06903
LL0000011970	hccsa.1	6.87558e-05	0.000853749	-3.98687	0.586168	-1.70599	9.65779	16.4761
LL0000006971	CR812470.1	0.326174	0.643789	-0.982032	0.586373	-1.7054	1.27508	2.17452
LL0000030324	timm29	2.08358e-07	3.99686e-06	-5.20542	0.586385	-1.70536	24.118	41.13
LL0000012074	hey1	0.0584425	0.244956	-1.89318	0.586423	-1.70525	1.50778	2.57115
LL0000026110	si:ch211-66i15.5	0.259314	0.560814	-1.12825	0.586487	-1.70507	1	1.70507
LL0000038151	XLOC_044070	0.143535	0.425504	-1.46319	0.586917	-1.70382	1	1.70382
LL0000024465	2010-09-01	0.0268899	0.141034	-2.21434	0.58704	-1.70346	2.92323	4.97961
LL0000018546	mak16	0.00117152	0.0106296	-3.24925	0.587122	-1.70322	8.27539	14.0948
LL0000029596	strip1	0.000384385	0.00399291	-3.55513	0.587193	-1.70302	11.13	18.9545
LL0000019866	myo10	0.0205065	0.114717	-2.31834	0.587425	-1.70234	3.99007	6.79248
LL0000011483	gnl3	3.95005e-06	6.15622e-05	-4.62369	0.587508	-1.7021	16.5287	28.1336
LL0000019589	mrps24	1.99823e-17	1.2019e-15	-8.55274	0.587618	-1.70179	64.4054	109.604
LL0000025478	si:ch211-202h22.9	0.188564	0.47371	-1.31518	0.587888	-1.701	1	1.701
LL0000011133	gamt	3.69898e-10	1.06609e-08	-6.29006	0.588036	-1.70058	43.1118	73.3149
LL0000012415	htr4	0.0211627	0.117577	-2.30644	0.588045	-1.70055	3.28053	5.5787
LL0000012726	immt	3.98435e-15	1.88919e-13	-7.90204	0.588051	-1.70053	52.0136	88.4508
LL0000019571	mrpl54	3.74991e-18	2.41617e-16	-8.74904	0.588101	-1.70039	69.7062	118.528
LL0000012783	insb	0.144116	0.425504	-1.46107	0.588138	-1.70028	1	1.70028
LL0000021335	pbk	0.1064	0.353035	-1.61514	0.58822	-1.70004	1	1.70004
LL0000007467	cst14a.2	7.52322e-08	1.53187e-06	-5.3934	0.588306	-1.69979	25.4849	43.3191
LL0000017078	LOC110437931	0.18471	0.471971	-1.32674	0.588329	-1.69973	1.42684	2.42524
LL0000031161	trmt61a	0.064843	0.262837	-1.84711	0.588488	-1.69927	3.04653	5.17688
LL0000013528	lap3	0.000252642	0.0027343	-3.66453	0.588642	-1.69883	9.92748	16.8651
LL0000025510	si:ch211-208f21.2	0.109107	0.356435	-1.60276	0.588656	-1.69878	1	1.69878
LL0000007536	CT027805.1	0.141739	0.425504	-1.46978	0.588708	-1.69864	1	1.69864
LL0000021362	pcdh18a	0.118212	0.375894	-1.56283	0.588836	-1.69827	3.10373	5.27096
LL0000034389	XLOC_017089	0.0744397	0.2911	-1.7846	0.588887	-1.69812	1.47415	2.50329
LL0000040109	pkn2	0.108205	0.355547	-1.60686	0.588938	-1.69797	1	1.69797
LL0000038913	zgc:171480	1.38223e-11	4.6908e-10	-6.78959	0.589074	-1.69758	38.6607	65.6296
LL0000038847	zgc:162730	9.89416e-07	1.70971e-05	-4.90525	0.589075	-1.69758	19.0436	32.328
LL0000009190	dram2a	0.106397	0.353035	-1.61515	0.589119	-1.69745	1	1.69745
LL0000006703	CR538726.1	0.11559	0.370045	-1.57407	0.589253	-1.69707	1.55632	2.64118
LL0000004523	CABZ01081294.1	0.0838163	0.314697	-1.72961	0.58926	-1.69704	2.98355	5.06322
LL0000012127	hist1h2a1	0.107927	0.355295	-1.60812	0.589289	-1.69696	1	1.69696
LL0000009699	epdl1	0.25732	0.560137	-1.13299	0.589583	-1.69611	1	1.69611
LL0000008989	dlgap5	0.200545	0.487837	-1.28032	0.590061	-1.69474	1.25767	2.13142
LL0000038691	zgc:152830	0.0123432	0.0771966	-2.50389	0.590408	-1.69374	5.19681	8.80207
LL0000011468	gng10	0.0713908	0.282494	-1.80371	0.590507	-1.69346	2.13256	3.6114
LL0000002642	BX323586.3	0.107796	0.355147	-1.60872	0.590548	-1.69334	1	1.69334
LL0000001718	B3GAT1	0.202046	0.489867	-1.27606	0.590854	-1.69246	2.60875	4.41522
LL0000031629	unc5c	0.144924	0.426468	-1.45813	0.591414	-1.69086	1.18256	1.99954
LL0000034891	XLOC_020714	0.0409823	0.190516	-2.04471	0.591584	-1.69038	3.61382	6.10871
LL0000019897	myo9aa	0.0160577	0.0955097	-2.40914	0.591626	-1.69026	4.35328	7.35815
LL0000021775	pigm	0.000540037	0.00539097	-3.4643	0.591681	-1.6901	10.1193	17.1026
LL0000028702	slc35b1	9.82738e-05	0.0011732	-3.90075	0.591701	-1.69004	15.1604	25.6218
LL0000038475	zgc:103499	0.0138973	0.0851359	-2.46154	0.592066	-1.689	5.03976	8.51216
LL0000026310	si:ch73-212j7.3	0.108791	0.355891	-1.60419	0.592467	-1.68786	1	1.68786
LL0000022568	prkab1b	0.0186729	0.107214	-2.35344	0.592523	-1.6877	5.47655	9.24277
LL0000004918	cart3	0.258936	0.560432	-1.12915	0.592548	-1.68763	1	1.68763
LL0000037809	XLOC_043020	0.0850987	0.318129	-1.72248	0.592749	-1.68706	1.62131	2.73524
LL0000011737	grin2ca	0.0371375	0.177991	-2.0853	0.592807	-1.68689	7.3096	12.3305
LL0000030193	tfa	0.143686	0.425504	-1.46263	0.592887	-1.68666	1	1.68666
LL0000028525	slc17a7b	0.143881	0.425504	-1.46192	0.592902	-1.68662	1	1.68662
LL0000021298	parp3	0.151582	0.428333	-1.43438	0.593013	-1.6863	1.82524	3.07791
LL0000002946	BX511246.1	0.10783	0.355174	-1.60857	0.59306	-1.68617	1	1.68617
LL0000020442	noa1	0.000234519	0.00256174	-3.68364	0.593079	-1.68611	10.2844	17.3407
LL0000037698	XLOC_042595	0.143872	0.425504	-1.46195	0.593195	-1.68579	1	1.68579
LL0000004706	CABZ01113599.1	0.0497877	0.217075	-1.96268	0.59333	-1.6854	2.30138	3.87875
LL0000007227	CR936321.1	0.106378	0.353035	-1.61524	0.593394	-1.68522	1	1.68522
LL0000024780	si:ch1073-174d20.1	0.00914563	0.0603769	-2.60848	0.593455	-1.68505	5.20079	8.76357
LL0000005617	chn2	0.291698	0.604958	-1.05461	0.593637	-1.68453	1.30799	2.20335
LL0000031841	vezf1b	0.00145304	0.0127843	-3.18725	0.593711	-1.68432	8.15033	13.7278
LL0000028310	si:dkeyp-93d12.1	0.142922	0.425504	-1.46543	0.593826	-1.684	1	1.684
LL0000016553	LOC108182673	0.13577	0.414572	-1.49218	0.593875	-1.68386	1.90717	3.21139
LL0000012052	her4.4	0.371909	0.659716	-0.893054	0.593879	-1.68384	1.6064	2.70493
LL0000023733	rmnd1	0.00532274	0.0386836	-2.78913	0.593997	-1.68351	6.0074	10.1135
LL0000027457	si:dkey-26i24.1	0.143208	0.425504	-1.46438	0.594125	-1.68315	1	1.68315
LL0000025065	si:ch211-134c9.2	0.00592295	0.0421092	-2.75424	0.594214	-1.6829	5.06812	8.52912
LL0000029030	smyd5	0.0232961	0.126291	-2.26986	0.594293	-1.68267	3.54835	5.9707
LL0000019556	mrpl39	7.03185e-06	0.000104831	-4.5017	0.59436	-1.68248	18.9488	31.8811
LL0000001489	asmtl	0.0183531	0.105765	-2.35988	0.594419	-1.68232	5.22317	8.78703
LL0000004638	CABZ01092072.1	0.099909	0.337751	-1.64587	0.594543	-1.68196	1.339	2.25214
LL0000030052	tbx2b	0.14408	0.425504	-1.4612	0.594784	-1.68128	1	1.68128
LL0000022298	pom121	0.00830668	0.0558161	-2.64132	0.59506	-1.6805	6.68609	11.236
LL0000000034	abcb10	0.023081	0.125536	-2.27341	0.595062	-1.6805	4.00836	6.73603
LL0000003557	BX899181.1	0.14321	0.425504	-1.46437	0.595338	-1.67972	1	1.67972
LL0000013753	lnpk	0.00498631	0.0366161	-2.81027	0.59546	-1.67937	8.70469	14.6184
LL0000013007	jagn1b	0.200133	0.487138	-1.28149	0.595485	-1.6793	1.23667	2.07674
LL0000001922	blm	0.108535	0.355753	-1.60535	0.595523	-1.6792	1	1.6792
LL0000022766	psmd11b	2.09844e-10	6.19988e-09	-6.37879	0.595575	-1.67905	33.0374	55.4715
LL0000017342	LOC110438365	0.192706	0.475208	-1.30295	0.595579	-1.67904	1	1.67904
LL0000009286	dusp28	0.280275	0.589476	-1.07992	0.595667	-1.67879	2.8847	4.8428
LL0000000204	acsl1b	0.191273	0.47371	-1.30715	0.595804	-1.6784	1	1.6784
LL0000016396	LOC108180076	0.117395	0.373851	-1.56631	0.595809	-1.67839	1.66368	2.7923
LL0000018635	mapk14a	0.0252012	0.134304	-2.23957	0.595874	-1.67821	4.31583	7.24286
LL0000014406	LOC100537613	0.0474588	0.209766	-1.9831	0.595911	-1.6781	3.37195	5.65848
LL0000013024	jdp2a	0.00928137	0.0610571	-2.60342	0.595916	-1.67809	5.02767	8.43688
LL0000006883	CR769769.2	0.107498	0.355073	-1.61008	0.595949	-1.678	1	1.678
LL0000025636	si:ch211-221j21.3	0.107888	0.355216	-1.6083	0.596008	-1.67783	1	1.67783
LL0000015936	LOC103910643	0.144123	0.425504	-1.46104	0.596075	-1.67764	1	1.67764
LL0000029187	sox19b	0.0819066	0.311343	-1.74039	0.596226	-1.67722	1	1.67722
LL0000001583	atp1a3b	9.49299e-08	1.90167e-06	-5.35102	0.596293	-1.67703	44.0075	73.8018
LL0000004598	CABZ01087025.3	0.142692	0.425504	-1.46627	0.59655	-1.67631	1	1.67631
LL0000029058	snf8	0.0246756	0.132161	-2.24772	0.596935	-1.67522	4.72591	7.91695
LL0000019552	mrpl35	1.93023e-12	7.07091e-11	-7.07308	0.5971	-1.67476	53.6426	89.8385
LL0000011914	hacd3	1.37719e-07	2.69457e-06	-5.28256	0.597203	-1.67447	24.7394	41.4254
LL0000011141	gar1	0.00447495	0.0334632	-2.84502	0.597284	-1.67425	6.72894	11.2659
LL0000009880	exosc10	0.0453583	0.205497	-2.00226	0.597301	-1.6742	4.13295	6.91938
LL0000002968	BX530032.1	0.107706	0.355147	-1.60914	0.597338	-1.67409	1	1.67409
LL0000025491	si:ch211-205a14.1	0.0812826	0.309622	-1.74396	0.597422	-1.67386	1	1.67386
LL0000023300	rbm42	0.000638663	0.00623239	-3.41872	0.597521	-1.67358	10.9251	18.2841
LL0000038240	yars	1.893e-08	4.26432e-07	-5.63881	0.597556	-1.67348	24.4401	40.9001
LL0000021426	pcgf6	0.143723	0.425504	-1.4625	0.59762	-1.6733	1	1.6733
LL0000000095	abhd3	5.73121e-05	0.000723105	-4.03013	0.597782	-1.67285	19.2654	32.2281
LL0000024676	shisa6	0.0412474	0.191408	-2.04203	0.597815	-1.67276	2.94746	4.93039
LL0000028339	si:rp71-1h3.1	0.0143065	0.0871657	-2.45109	0.597864	-1.67262	3.5707	5.97242
LL0000031150	trmt10c	0.00458471	0.0342078	-2.83727	0.598013	-1.6722	7.52579	12.5847
LL0000001956	bmpr1aa	0.0680215	0.272387	-1.82561	0.598056	-1.67208	2.34423	3.91975
LL0000012819	ipo11	0.0157798	0.0942029	-2.41552	0.598247	-1.67155	4.02349	6.72546
LL0000028625	slc25a43	0.00419882	0.0317008	-2.86531	0.598572	-1.67064	9.5245	15.912
LL0000006099	cox18	5.80441e-05	0.000731947	-4.02713	0.598644	-1.67044	16.6134	27.7517
LL0000023601	rgs12a	0.0812628	0.309597	-1.74407	0.598812	-1.66997	1	1.66997
LL0000023258	rbbp8	0.121062	0.381705	-1.55083	0.598974	-1.66952	1.65936	2.77034
LL0000011982	hcn4l	0.027196	0.142196	-2.20992	0.599125	-1.6691	5.17707	8.64105
LL0000031355	tuba8l4	3.1242e-24	3.12659e-22	-10.2562	0.599351	-1.66847	161.487	269.436
LL0000019930	n4bp3	0.108308	0.355604	-1.60639	0.599406	-1.66832	1	1.66832
LL0000018301	lpp	0.108802	0.355891	-1.60414	0.599409	-1.66831	1	1.66831
LL0000009886	exosc7	0.0135399	0.083337	-2.4709	0.599465	-1.66815	5.06663	8.45191
LL0000009019	dnaaf2	0.146924	0.428333	-1.45091	0.599516	-1.66801	1.77005	2.95246
LL0000028255	si:dkeyp-75h12.2	0.157094	0.428333	-1.41531	0.599562	-1.66789	1.28278	2.13953
LL0000010150	fastkd2	0.00268048	0.021552	-3.00502	0.599588	-1.66781	8.1954	13.6684
LL0000011920	hadhab	0.00116959	0.0106202	-3.24972	0.599953	-1.6668	9.15604	15.2613
LL0000032077	wls	0.0361324	0.174228	-2.0965	0.60005	-1.66653	2.92788	4.8794
LL0000023161	raly	7.86939e-08	1.59545e-06	-5.38522	0.600164	-1.66621	42.7477	71.2266
LL0000000524	ak3	0.144095	0.425504	-1.46114	0.60032	-1.66578	1	1.66578
LL0000018612	map4k2	0.104112	0.347998	-1.62579	0.600328	-1.66576	3.13064	5.21488
LL0000028528	slc17a9b	0.144468	0.425657	-1.45978	0.600382	-1.66561	1	1.66561
LL0000032760	XLOC_004681	0.144143	0.425504	-1.46097	0.600618	-1.66495	1	1.66495
LL0000004807	cald1a	0.0927927	0.334839	-1.68145	0.600705	-1.66471	1.49662	2.49144
LL0000001954	bmp8a	0.00740017	0.0504602	-2.68034	0.600734	-1.66463	5.67374	9.44468
LL0000029174	sowahab	0.18324	0.469335	-1.33119	0.600739	-1.66462	1.37545	2.28959
LL0000027499	si:dkey-280e21.3	8.75407e-26	9.27379e-24	-10.6097	0.600827	-1.66437	119.634	199.115
LL0000014708	LOC101883320	0.143144	0.425504	-1.46462	0.600972	-1.66397	1	1.66397
LL0000023655	rhof	0.0494268	0.215943	-1.96579	0.601099	-1.66362	1.66914	2.77682
LL0000023849	robo3	1.12453e-15	5.69974e-14	-8.06189	0.601146	-1.66349	58.0203	96.5162
LL0000028543	slc1a4	7.89818e-07	1.38309e-05	-4.94969	0.601164	-1.66344	24.0479	40.0022
LL0000011409	glud1a	0.114956	0.368731	-1.57682	0.601237	-1.66324	3.04629	5.06671
LL0000006122	cox8b	0.030508	0.154083	-2.16459	0.601362	-1.66289	21.4967	35.7466
LL0000025195	si:ch211-156l18.8	0.0499689	0.217684	-1.96112	0.601433	-1.6627	2.24225	3.72818
LL0000015017	LOC101884949	0.0932177	0.334839	-1.67927	0.601484	-1.66255	2.29584	3.81696
LL0000013515	lamc2	0.140391	0.424058	-1.47478	0.601575	-1.6623	2.90551	4.82985
LL0000031389	twist1b	0.144322	0.425622	-1.46031	0.601789	-1.66171	1	1.66171
LL0000035838	XLOC_028644	0.143894	0.425504	-1.46187	0.601982	-1.66118	1	1.66118
LL0000012061	herc3	0.0631451	0.25899	-1.85895	0.602003	-1.66112	3.78724	6.29107
LL0000008925	dicp1.16	0.107493	0.355073	-1.61011	0.602061	-1.66096	1	1.66096
LL0000003514	BX842700.1	0.115446	0.369766	-1.5747	0.602081	-1.66091	1.40939	2.34086
LL0000012345	hsd17b12a	0.0808452	0.308455	-1.74647	0.602255	-1.66043	5.49348	9.12151
LL0000018329	lrp11	8.64018e-05	0.00104178	-3.93199	0.602402	-1.66002	14.2196	23.6049
LL0000027077	si:dkey-206f10.1	0.190703	0.47371	-1.30884	0.602433	-1.65993	1	1.65993
LL0000021509	pde6gb	0.114258	0.367194	-1.57986	0.602659	-1.65931	1.96172	3.25511
LL0000029085	SNTA1	0.251513	0.560137	-1.14693	0.603011	-1.65834	1.25495	2.08113
LL0000027538	si:dkey-28o19.1	0.0943476	0.334839	-1.6735	0.603027	-1.6583	3.10223	5.14443
LL0000023863	rorab	0.0290954	0.150124	-2.18338	0.603082	-1.65815	3.44056	5.70497
LL0000004733	cachd1	0.162674	0.433858	-1.39652	0.603168	-1.65791	1.88653	3.1277
LL0000004684	CABZ01109481.1	0.14374	0.425504	-1.46244	0.603303	-1.65754	1	1.65754
LL0000024442	sema5a	0.0177082	0.102873	-2.37314	0.603397	-1.65728	3.86236	6.40103
LL0000035586	XLOC_026774	0.142867	0.425504	-1.46563	0.60346	-1.65711	1	1.65711
LL0000005564	chchd4a	0.000437493	0.00447931	-3.5208	0.603482	-1.65705	10.5704	17.5157
LL0000020097	ndr2	0.14375	0.425504	-1.4624	0.603521	-1.65694	1	1.65694
LL0000011272	gfpt1	0.0080771	0.0544446	-2.65083	0.603568	-1.65681	5.70965	9.45982
LL0000031760	uts2b	0.90106	0.951257	0.124334	0.60357	-1.65681	1.51418	2.50871
LL0000010364	fitm1	0.108238	0.355547	-1.60671	0.6036	-1.65673	1	1.65673
LL0000006675	CR456642.1	0.000109913	0.00129376	-3.87342	0.603896	-1.65591	23.7658	39.3541
LL0000029517	stard9	0.163188	0.434745	-1.39482	0.603992	-1.65565	1.7301	2.86444
LL0000012755	inhbb	0.188125	0.47371	-1.31649	0.604109	-1.65533	1	1.65533
LL0000022307	pon1	0.153281	0.428333	-1.42845	0.604149	-1.65522	1.45924	2.41536
LL0000018271	lonrf1	0.0081686	0.0549826	-2.64701	0.604301	-1.6548	5.67469	9.3905
LL0000029773	sypl2b	0.147593	0.428333	-1.44851	0.604308	-1.65479	1.40838	2.33057
LL0000013823	LO018181.1	0.107204	0.354602	-1.61144	0.604328	-1.65473	2.362	3.90847
LL0000038039	XLOC_043736	0.196275	0.480759	-1.29256	0.604488	-1.65429	1.25244	2.0719
LL0000020304	nid1a	0.192752	0.475244	-1.30281	0.604535	-1.65416	1.53675	2.54203
LL0000028924	slmapb	8.61957e-08	1.73855e-06	-5.36864	0.604585	-1.65403	24.4933	40.5127
LL0000011037	g3bp1	1.72691e-09	4.52769e-08	-6.0428	0.604796	-1.65345	36.0766	59.6509
LL0000020390	nlgn2a	2.80646e-13	1.1244e-11	-7.3409	0.604953	-1.65302	63.6554	105.224
LL0000020101	ndrg3a	1.94035e-22	1.77561e-20	-9.8336	0.60506	-1.65273	222.068	367.018
LL0000039653	znf711	0.0062656	0.0441842	-2.73573	0.605147	-1.65249	6.55628	10.8342
LL0000028910	slit1b	3.7128e-05	0.000485966	-4.13167	0.605227	-1.65227	23.0493	38.0837
LL0000031357	tubb2	1.58516e-23	1.5093e-21	-10.0919	0.605261	-1.65218	478.685	790.873
LL0000006036	colgalt1	0.191564	0.47371	-1.3063	0.605355	-1.65192	1	1.65192
LL0000005726	ckbb	1.31644e-73	4.99354e-71	-18.7282	0.605389	-1.65183	1183.77	1955.39
LL0000014712	LOC101883330	0.141823	0.425504	-1.46947	0.60542	-1.65175	1	1.65175
LL0000034948	XLOC_021262	0.0586015	0.245508	-1.89199	0.605492	-1.65155	1.77493	2.93138
LL0000008903	dhx30	0.127917	0.397564	-1.52284	0.605554	-1.65138	1.68034	2.77488
LL0000007270	cradd	0.104375	0.348381	-1.62456	0.6056	-1.65126	2.09322	3.45644
LL0000022831	ptgesl	6.83647e-10	1.91177e-08	-6.1926	0.60565	-1.65112	29.3677	48.4895
LL0000025125	si:ch211-148l7.4	0.143619	0.425504	-1.46288	0.605725	-1.65092	1	1.65092
LL0000008299	CU914550.1	0.175978	0.456726	-1.3536	0.605933	-1.65035	1.30222	2.14912
LL0000034069	XLOC_014886	0.143066	0.425504	-1.4649	0.605986	-1.6502	1	1.6502
LL0000012949	itgb8	0.0502449	0.218664	-1.95876	0.605993	-1.65018	5.4916	9.06215
LL0000031747	UTP14C	0.00916208	0.0604423	-2.60786	0.606051	-1.65003	7.50125	12.3773
LL0000030802	toe1	0.0300256	0.153342	-2.17092	0.606154	-1.64975	3.89335	6.42305
LL0000019496	mpp6a	0.0787342	0.303358	-1.75876	0.606312	-1.64932	3.79143	6.25327
LL0000012967	itpk1a	0.142128	0.425504	-1.46835	0.60647	-1.64889	1	1.64889
LL0000011436	gna13b	0.0518065	0.223903	-1.94561	0.606482	-1.64885	4.30232	7.0939
LL0000013715	llph	0.00180865	0.0153448	-3.12313	0.606508	-1.64878	7.77427	12.8181
LL0000008638	cyth4b	0.10754	0.355113	-1.60989	0.606535	-1.64871	1	1.64871
LL0000021456	pcsk2	2.08644e-07	3.9991e-06	-5.20516	0.60656	-1.64864	21.4562	35.3736
LL0000019582	mrps18a	1.3311e-08	3.07512e-07	-5.69988	0.606561	-1.64864	28.1201	46.3599
LL0000005794	clec3ba	0.109193	0.356528	-1.60237	0.606672	-1.64834	1	1.64834
LL0000019542	mrpl22	1.02272e-07	2.04007e-06	-5.33738	0.606686	-1.6483	19.5182	32.1719
LL0000028591	slc25a19	0.0211295	0.11746	-2.30703	0.606844	-1.64787	6.0989	10.0502
LL0000004957	cavin1b	0.027395	0.143077	-2.20706	0.606868	-1.6478	3.8233	6.30005
LL0000031978	wbp1la	0.0851934	0.318281	-1.72196	0.607093	-1.64719	2.89706	4.77202
LL0000001241	ARF5 (1 of many)	0.26073	0.562092	-1.12491	0.60737	-1.64644	1.44525	2.37953
LL0000011446	gnaia	0.099511	0.336637	-1.6478	0.607437	-1.64626	1.79569	2.95617
LL0000018730	mbnl1	0.286987	0.598612	-1.06497	0.607473	-1.64616	2.80147	4.61168
LL0000031963	wasa	0.0054162	0.0391812	-2.78347	0.60762	-1.64577	9.95809	16.3887
LL0000013155	kcnj1a.5	0.510106	0.694874	-0.658761	0.607758	-1.64539	1	1.64539
LL0000025287	si:ch211-168k14.2	0.0969941	0.334839	-1.66019	0.607844	-1.64516	1.68009	2.76402
LL0000001689	aurkaip1	1.91065e-14	8.51035e-13	-7.69969	0.60804	-1.64463	55.9093	91.95
LL0000009110	dnm3a	0.107633	0.355147	-1.60947	0.608151	-1.64433	1	1.64433
LL0000012902	isl2b	0.510106	0.694874	-0.658761	0.608398	-1.64366	1	1.64366
LL0000007782	CU013548.1	0.190467	0.47371	-1.30953	0.60866	-1.64295	1	1.64295
LL0000031207	trub1	0.0306728	0.154335	-2.16245	0.608683	-1.64289	4.24601	6.97572
LL0000024567	sfrp2l	0.143784	0.425504	-1.46228	0.608745	-1.64272	1	1.64272
LL0000023162	ralyl	0.146489	0.428333	-1.45247	0.608753	-1.6427	1.58464	2.60309
LL0000007740	ctnnb1	1.43566e-10	4.30113e-09	-6.43757	0.608793	-1.64259	71.9654	118.21
LL0000036190	XLOC_031182	0.107562	0.355136	-1.60979	0.60886	-1.64241	1	1.64241
LL0000024511	serpine3	0.19074	0.47371	-1.30873	0.608894	-1.64232	1	1.64232
LL0000009462	ehbp1l1a	0.143778	0.425504	-1.4623	0.608911	-1.64228	1	1.64228
LL0000040209	si:dkey-166d12.2	0.00396854	0.0301777	-2.88318	0.608946	-1.64218	10.0866	16.5641
LL0000011555	gpc6a	9.44496e-10	2.57987e-08	-6.14073	0.609035	-1.64194	40.2343	66.0623
LL0000020617	nrg2a	0.00356526	0.0275182	-2.91687	0.609067	-1.64185	12.1363	19.9261
LL0000011832	gtf2e1	0.0224799	0.123293	-2.2835	0.609083	-1.64181	4.13124	6.78273
LL0000004771	cacng3b	0.00230317	0.0189127	-3.05103	0.609098	-1.64177	15.3224	25.156
LL0000005277	cdc25d	0.142571	0.425504	-1.46672	0.609234	-1.64141	1	1.64141
LL0000023500	RF00412	0.248243	0.560137	-1.15488	0.609246	-1.64137	1.36241	2.23622
LL0000017058	LOC110437888	0.107745	0.355147	-1.60895	0.609301	-1.64123	1	1.64123
LL0000030483	tmem144b	0.191503	0.47371	-1.30648	0.609344	-1.64111	1	1.64111
LL0000008039	CU539058.1	3.34715e-15	1.6065e-13	-7.92423	0.6095	-1.64069	53.945	88.5069
LL0000027983	si:dkey-85k7.7	0.0938533	0.334839	-1.67601	0.60961	-1.64039	2.48556	4.0773
LL0000031543	uchl3	5.8283e-17	3.35134e-15	-8.42494	0.609629	-1.64034	80.0676	131.338
LL0000009525	eif4eb	0.143099	0.425504	-1.46478	0.609859	-1.63972	1	1.63972
LL0000017042	LOC110437839	0.324596	0.643789	-0.98524	0.610068	-1.63916	1.3118	2.15025
LL0000029146	sod2	0.0024097	0.0196571	-3.03737	0.610182	-1.63885	10.8817	17.8335
LL0000021194	pa2g4b	1.87078e-07	3.61223e-06	-5.22559	0.610408	-1.63825	26.6458	43.6524
LL0000028280	si:dkeyp-82a1.2	0.143417	0.425504	-1.46362	0.610437	-1.63817	1	1.63817
LL0000003803	BX950217.1	0.142208	0.425504	-1.46805	0.610472	-1.63808	1	1.63808
LL0000011632	gpr35.2	0.259393	0.560814	-1.12807	0.610541	-1.63789	1	1.63789
LL0000022793	pstpip1b	0.143591	0.425504	-1.46298	0.61063	-1.63765	1	1.63765
LL0000031961	wars	0.000182271	0.00204614	-3.74769	0.610663	-1.63756	12.6974	20.7928
LL0000033979	XLOC_014336	0.153443	0.428333	-1.42788	0.610677	-1.63753	1.24952	2.04613
LL0000013660	lias	0.00295888	0.0234615	-2.97473	0.610724	-1.6374	9.06338	14.8404
LL0000004416	CABZ01073795.1	0.10816	0.355516	-1.60706	0.610905	-1.63692	1	1.63692
LL0000000894	alg3	0.128679	0.399296	-1.51981	0.610995	-1.63668	2.58719	4.23439
LL0000013370	klf7a	6.12824e-21	4.93575e-19	-9.46712	0.610995	-1.63667	224.892	368.074
LL0000002165	BX004981.1	0.142385	0.425504	-1.4674	0.611055	-1.63651	1	1.63651
LL0000030260	thbs1b	0.116084	0.370983	-1.57194	0.611156	-1.63624	1.98576	3.24919
LL0000009060	dnajc11a	5.40172e-05	0.000685948	-4.04412	0.611346	-1.63573	14.0959	23.0572
LL0000022003	pitrm1	0.0379126	0.180674	-2.07684	0.611366	-1.63568	2.63681	4.31299
LL0000022798	ptbp1b	0.238446	0.54919	-1.17914	0.611374	-1.63566	1.42688	2.33388
LL0000013401	klhl29	1.01268e-10	3.08499e-09	-6.49119	0.611399	-1.63559	44.0202	71.9991
LL0000022651	prox1b	0.0705327	0.280106	-1.8092	0.611491	-1.63535	2.4367	3.98486
LL0000024725	si:cabz01023700.1	0.030203	0.153982	-2.16858	0.611494	-1.63534	3.69706	6.04595
LL0000001664	atpaf2	7.07815e-07	1.25161e-05	-4.97118	0.611533	-1.63523	23.2354	37.9952
LL0000022129	plekho2	0.106716	0.353686	-1.61368	0.611736	-1.63469	1	1.63469
LL0000015399	LOC101886838	0.108264	0.355559	-1.60659	0.611988	-1.63402	1	1.63402
LL0000013042	jpt2	2.62882e-05	0.000353914	-4.21085	0.61203	-1.63391	14.1593	23.1349
LL0000030599	tmem265	0.255929	0.560137	-1.13631	0.612129	-1.63364	1.28687	2.10229
LL0000014984	LOC101884756	0.191326	0.47371	-1.307	0.612155	-1.63357	1	1.63357
LL0000000451	agap2	9.47835e-06	0.000138369	-4.43735	0.612587	-1.63242	18.6722	30.4808
LL0000018870	men1	0.0589862	0.246583	-1.88911	0.612744	-1.632	3.53668	5.77187
LL0000019047	minpp1b	0.167252	0.441662	-1.38146	0.612759	-1.63196	1.69114	2.75988
LL0000018891	metrn	0.143481	0.425504	-1.46338	0.612808	-1.63183	1	1.63183
LL0000000444	afg3l2	0.0750397	0.292862	-1.78092	0.613073	-1.63113	5.0545	8.24454
LL0000020762	nup85	0.171764	0.449452	-1.36693	0.61312	-1.631	1.45777	2.37762
LL0000029634	stxbp5l	1.27946e-13	5.279e-12	-7.44744	0.613143	-1.63094	82.9043	135.212
LL0000037183	XLOC_038945	0.140637	0.424578	-1.47386	0.613155	-1.63091	1.92985	3.1474
LL0000016918	LOC108191666	0.192399	0.4748	-1.30385	0.613257	-1.63064	1	1.63064
LL0000015187	LOC101885764	0.191413	0.47371	-1.30674	0.613301	-1.63052	1	1.63052
LL0000026914	si:dkey-182i3.8	0.105944	0.35212	-1.61724	0.613425	-1.63019	1	1.63019
LL0000025255	si:ch211-163l21.11	0.161555	0.431806	-1.40025	0.613453	-1.63012	1.3221	2.15518
LL0000023587	rgcc	0.0931285	0.334839	-1.67972	0.61347	-1.63007	1.99349	3.24953
LL0000014577	LOC101882640	0.0267638	0.140624	-2.21618	0.613495	-1.63001	3.67486	5.99005
LL0000001608	atp5if1a	7.17199e-21	5.69834e-19	-9.45012	0.61369	-1.62949	171.946	280.184
LL0000024014	rpz	4.786e-08	1.0014e-06	-5.47496	0.613738	-1.62936	25.0951	40.8889
LL0000038218	xpo4	0.220848	0.519574	-1.22457	0.61389	-1.62896	1.74313	2.83948
LL0000007329	crls1	0.00713077	0.0489612	-2.69276	0.613967	-1.62875	6.42587	10.4661
LL0000038707	zgc:153115	4.06326e-06	6.32427e-05	-4.61779	0.614091	-1.62842	21.8919	35.6494
LL0000012081	hgh1	0.000583899	0.00577157	-3.44314	0.6142	-1.62813	6.9719	11.3512
LL0000032065	whrnb	0.203045	0.491394	-1.27324	0.614443	-1.62749	1.28687	2.09437
LL0000005567	chchd6b	5.57413e-14	2.39657e-12	-7.55862	0.614456	-1.62746	61.346	99.8379
LL0000030243	tgm2b	0.299266	0.615652	-1.03821	0.614528	-1.62726	1.53715	2.50134
LL0000017834	LOC110439797	0.144002	0.425504	-1.46148	0.614576	-1.62714	1	1.62714
LL0000006115	cox7a1	0.409603	0.694874	-0.824723	0.614599	-1.62708	1.19773	1.9488
LL0000001791	banp	0.0229123	0.124936	-2.27622	0.614728	-1.62674	4.36407	7.09919
LL0000025561	si:ch211-213c4.5	0.0334489	0.164331	-2.12776	0.61479	-1.62657	4.59317	7.47112
LL0000011742	grin3ba	0.00500571	0.03672	-2.80901	0.614941	-1.62617	5.19074	8.44103
LL0000013852	LO018363.2	0.120367	0.380177	-1.55373	0.615071	-1.62583	2.97377	4.83484
LL0000011032	fzd9b	0.144063	0.425504	-1.46126	0.615239	-1.62539	1	1.62539
LL0000009801	esd	0.000241946	0.00263308	-3.67565	0.615846	-1.62378	8.19277	13.3033
LL0000024570	sft2d1	0.110815	0.359468	-1.59507	0.615946	-1.62352	2.19599	3.56524
LL0000017206	LOC110438149	0.205019	0.494455	-1.26769	0.616134	-1.62302	2.18918	3.55309
LL0000017979	LOC110440005	0.0955585	0.334839	-1.66737	0.616134	-1.62302	1.50195	2.4377
LL0000001371	arl6ip6	0.192583	0.475082	-1.30331	0.616284	-1.62263	1	1.62263
LL0000006571	CR392026.2	0.120712	0.380858	-1.55229	0.616508	-1.62204	2.42942	3.94062
LL0000021374	pcdh1g2	0.108463	0.355719	-1.60568	0.616622	-1.62174	2.14002	3.47055
LL0000021153	oxld1	0.022843	0.124753	-2.27737	0.61665	-1.62166	4.84347	7.85448
LL0000006816	CR751602.1	0.172486	0.450524	-1.36463	0.616673	-1.62161	2.14064	3.47128
LL0000030012	tbc1d31	0.14436	0.425622	-1.46018	0.616886	-1.62104	1	1.62104
LL0000001872	bend3	0.0736053	0.288797	-1.78977	0.617027	-1.62067	4.61142	7.47361
LL0000040256	tom1l2a	0.163334	0.435058	-1.39433	0.617139	-1.62038	1.32459	2.14634
LL0000021566	pdyn	0.872269	0.93673	-0.160793	0.617164	-1.62032	3.05261	4.9462
LL0000004058	CABZ01030107.1	0.142128	0.425504	-1.46835	0.617189	-1.62025	1	1.62025
LL0000013693	lingo1b	0.0204698	0.114539	-2.31901	0.617252	-1.62008	5.18223	8.39565
LL0000030512	tmem170b	0.00121216	0.0109422	-3.2395	0.617273	-1.62003	10.1468	16.4381
LL0000008250	CU855936.1	0.143472	0.425504	-1.46342	0.6173	-1.61996	1	1.61996
LL0000019982	napab	0.107714	0.355147	-1.6091	0.617541	-1.61933	1	1.61933
LL0000029345	sptssa	7.47998e-09	1.81542e-07	-5.79855	0.617841	-1.61854	32.7428	52.9956
LL0000028699	slc35a3b	0.143314	0.425504	-1.46399	0.617866	-1.61847	1	1.61847
LL0000012457	icn	0.814643	0.903546	0.234463	0.617905	-1.61837	8.07867	13.0743
LL0000036586	XLOC_033809	0.144215	0.425551	-1.4607	0.617928	-1.61831	1	1.61831
LL0000021784	pigs	0.0799585	0.306414	-1.7516	0.618073	-1.61793	4.56285	7.38238
LL0000029389	srprb	0.000141939	0.00163077	-3.81032	0.618158	-1.61771	15.4174	24.9408
LL0000006572	CR392036.1	0.404391	0.694874	-0.833939	0.618296	-1.61735	1.45087	2.34656
LL0000016853	LOC108190702	0.075974	0.295478	-1.77523	0.618368	-1.61716	1.5406	2.4914
LL0000026332	si:ch73-22o12.1	0.0180811	0.104582	-2.36542	0.618536	-1.61672	6.46762	10.4563
LL0000001322	arhgef3l	0.191683	0.47371	-1.30595	0.618676	-1.61636	1	1.61636
LL0000011557	gpcpd1	6.39487e-05	0.000799971	-4.00415	0.618681	-1.61634	14.5867	23.5771
LL0000024359	sdr16c5b	0.0532199	0.228399	-1.934	0.618791	-1.61605	3.25265	5.25645
LL0000023839	rnls	0.0140118	0.0857031	-2.45859	0.618852	-1.6159	8.65154	13.98
LL0000016638	LOC108183452	0.0802165	0.307053	-1.7501	0.618857	-1.61588	1.66544	2.69115
LL0000025443	si:ch211-199b20.3	0.146986	0.428333	-1.45068	0.61887	-1.61585	1.4076	2.27448
LL0000021653	pgbd4	0.18318	0.469234	-1.33137	0.619211	-1.61496	1.36225	2.19999
LL0000001594	atp2a2a	0.279771	0.58889	-1.08105	0.619391	-1.61449	1.87433	3.02609
LL0000029511	stard3	0.039984	0.187245	-2.05492	0.619628	-1.61387	3.92745	6.33841
LL0000010329	fh	5.52537e-06	8.3674e-05	-4.55306	0.619714	-1.61365	22.9127	36.9729
LL0000006846	CR759879.1	0.193	0.475485	-1.30209	0.619915	-1.61313	1	1.61313
LL0000030328	timm8b	1.57083e-12	5.81775e-11	-7.10214	0.619978	-1.61296	56.9012	91.7794
LL0000001613	atp5mc3b	1.40219e-29	1.89522e-27	-11.4323	0.620201	-1.61238	1044.05	1683.4
LL0000013431	kmt5ab	0.190503	0.47371	-1.30943	0.620362	-1.61196	1	1.61196
LL0000010172	fbn2b	0.269951	0.575435	-1.10341	0.620415	-1.61182	1.52364	2.45584
LL0000010394	flna	0.107355	0.354852	-1.61074	0.62046	-1.61171	1.67773	2.70401
LL0000020066	nckipsd	0.0174046	0.101689	-2.37954	0.620497	-1.61161	7.71412	12.4322
LL0000009850	evi5b	0.00016059	0.001821	-3.77952	0.620571	-1.61142	12.9404	20.8524
LL0000029369	srgap1a	0.104703	0.349328	-1.62302	0.620794	-1.61084	1.83787	2.96051
LL0000030344	tjp1b	1.12024e-15	5.69025e-14	-8.06237	0.620917	-1.61052	81.3757	131.057
LL0000031445	uba7	0.191065	0.47371	-1.30777	0.620952	-1.61043	1	1.61043
LL0000024070	rtcb	0.000150396	0.00171783	-3.79591	0.620989	-1.61033	14.024	22.5833
LL0000025792	si:ch211-243a20.3	0.259892	0.561417	-1.12689	0.621083	-1.61009	1	1.61009
LL0000002980	BX530077.1	0.0278084	0.144754	-2.20119	0.621176	-1.60985	6.85778	11.04
LL0000029080	snrpd3	0.125083	0.391392	-1.53427	0.621474	-1.60908	1.28165	2.06228
LL0000003971	cabp5a	0.131781	0.405654	-1.50758	0.621595	-1.60877	2.15103	3.4605
LL0000027832	si:dkey-6d5.1	0.141334	0.425474	-1.47128	0.621734	-1.60841	1	1.60841
LL0000040077	neto2a	0.0259425	0.137501	-2.22832	0.621734	-1.60841	6.21549	9.99703
LL0000022965	PXMP4	0.143037	0.425504	-1.46501	0.621755	-1.60835	2.1539	3.46423
LL0000015940	LOC103910647	0.143037	0.425504	-1.46501	0.621807	-1.60822	1	1.60822
LL0000000350	adgre9	0.219028	0.516763	-1.22941	0.621909	-1.60795	1.65439	2.66019
LL0000022222	pnpla2	0.190403	0.47371	-1.30972	0.621926	-1.60791	1	1.60791
LL0000037932	XLOC_043418	0.106763	0.353741	-1.61346	0.622007	-1.6077	1	1.6077
LL0000014148	LOC100332582	0.3598	0.645937	-0.915905	0.622201	-1.6072	1	1.6072
LL0000023206	rars	0.00472455	0.0351286	-2.82763	0.622245	-1.60708	8.83276	14.195
LL0000002934	BX511161.1	0.329918	0.643789	-0.974457	0.622466	-1.60651	1.53497	2.46595
LL0000033242	XLOC_008734	0.162629	0.433789	-1.39667	0.622468	-1.60651	1.64815	2.64777
LL0000022396	ppm1db	0.00575969	0.0411328	-2.7634	0.622535	-1.60633	5.445	8.74649
LL0000009126	dock1	0.168743	0.444132	-1.37663	0.622541	-1.60632	1.72596	2.77244
LL0000008504	cxcr5	0.189298	0.47371	-1.313	0.622574	-1.60623	1	1.60623
LL0000030680	tmprss2	0.142175	0.425504	-1.46818	0.622614	-1.60613	1	1.60613
LL0000016658	LOC108183529	0.143379	0.425504	-1.46376	0.622749	-1.60578	1	1.60578
LL0000017166	LOC110438077	0.14289	0.425504	-1.46555	0.622751	-1.60578	1	1.60578
LL0000019421	mms19	0.0974237	0.334839	-1.65806	0.622768	-1.60573	3.02007	4.84943
LL0000001770	badb	0.321414	0.643789	-0.991742	0.622882	-1.60544	1.23379	1.98077
LL0000028038	si:dkey-93n13.1	0.00977618	0.0638125	-2.58552	0.622941	-1.60529	5.67861	9.11581
LL0000012322	hs2st1b	0.000410253	0.00423173	-3.53789	0.623095	-1.60489	15.1432	24.3032
LL0000001948	bmp3	0.141749	0.425504	-1.46975	0.623122	-1.60482	1	1.60482
LL0000009429	efna1a	0.07894	0.303898	-1.75755	0.623476	-1.60391	3.70811	5.94747
LL0000040199	si:dkey-108k21.13	0.213743	0.508426	-1.24364	0.623491	-1.60387	2.05861	3.30175
LL0000011132	galt	0.0611471	0.253217	-1.87323	0.623547	-1.60373	4.83853	7.75968
LL0000001564	atoh8	0.257421	0.560137	-1.13275	0.623564	-1.60369	1	1.60369
LL0000008889	dhrs13l1	0.0684435	0.273662	-1.82282	0.623769	-1.60316	1.94247	3.11408
LL0000020474	nop56	4.28684e-08	9.02578e-07	-5.49465	0.623777	-1.60314	34.4314	55.1982
LL0000026571	si:ch73-62b13.1	0.107767	0.355147	-1.60886	0.623935	-1.60273	5.73198	9.18683
LL0000004350	CABZ01068600.1	0.267641	0.572165	-1.10874	0.624017	-1.60252	1.49208	2.39108
LL0000028853	slc7a1	0.178066	0.4607	-1.34709	0.624054	-1.60243	1.5933	2.55315
LL0000032356	XLOC_001298	0.258176	0.560137	-1.13096	0.62409	-1.60233	1	1.60233
LL0000027446	si:dkey-269o24.6	0.142891	0.425504	-1.46554	0.624287	-1.60183	1	1.60183
LL0000007034	CR847968.1	1.05501e-32	1.61115e-30	-12.0716	0.624579	-1.60108	150.527	241.005
LL0000026980	si:dkey-193p11.2	0.800494	0.8945	-0.252733	0.624616	-1.60098	1.34449	2.15252
LL0000032038	wdr74	0.0196463	0.110987	-2.33445	0.624654	-1.60089	4.08827	6.54486
LL0000031769	v2ra18	0.161358	0.431425	-1.40091	0.624681	-1.60082	1.30364	2.08688
LL0000023750	rnd3a	2.15854e-21	1.80656e-19	-9.57923	0.625085	-1.59978	123.922	198.248
LL0000031073	trim13	0.0204054	0.114288	-2.3202	0.625278	-1.59929	8.09826	12.9515
LL0000018175	LOC569568	0.143064	0.425504	-1.46491	0.625284	-1.59927	1	1.59927
LL0000030219	tfr2	0.190142	0.47371	-1.3105	0.625327	-1.59916	1	1.59916
LL0000020078	ncs1b	0.127533	0.396787	-1.52438	0.625397	-1.59898	1.98688	3.17699
LL0000032060	wfikkn2a	0.106859	0.353765	-1.61302	0.625583	-1.59851	1	1.59851
LL0000003867	bxdc2	3.72708e-06	5.83967e-05	-4.63582	0.625625	-1.5984	20.3477	32.5237
LL0000023144	raf1a	0.191159	0.47371	-1.30749	0.62585	-1.59783	1	1.59783
LL0000032025	wdr53	0.0926846	0.334839	-1.68201	0.625882	-1.59774	4.50246	7.19378
LL0000019474	mpdu1b	0.00462575	0.0344703	-2.83441	0.625993	-1.59746	10.7873	17.2323
LL0000021713	phgdh	0.11468	0.368148	-1.57802	0.626051	-1.59731	1.36734	2.18407
LL0000007407	crygn1	0.141366	0.425474	-1.47116	0.626097	-1.5972	1	1.5972
LL0000030813	tomm40l	3.6429e-14	1.59245e-12	-7.61495	0.626139	-1.59709	55.1279	88.0441
LL0000039995	LOC108183355	0.191721	0.47371	-1.30584	0.626182	-1.59698	1	1.59698
LL0000026434	si:ch73-301j1.1	0.158446	0.428333	-1.41071	0.626187	-1.59697	1.27119	2.03005
LL0000002958	BX511310.1	0.106011	0.352259	-1.61694	0.626372	-1.5965	1	1.5965
LL0000002635	BX323564.1	0.108076	0.355421	-1.60744	0.626379	-1.59648	1	1.59648
LL0000015811	LOC103910227	0.143194	0.425504	-1.46443	0.626398	-1.59643	1	1.59643
LL0000012072	hexdc	0.0643985	0.261622	-1.85018	0.626413	-1.59639	3.45927	5.52234
LL0000019371	mllt11	1.46037e-45	3.15091e-43	-14.4407	0.626426	-1.59636	696.561	1111.96
LL0000023630	rhbdd1	0.103399	0.346544	-1.62916	0.626466	-1.59626	2.329	3.71767
LL0000022520	PRDM15	0.0404695	0.188767	-2.04993	0.626486	-1.5962	3.08271	4.92064
LL0000005977	col10a1b	0.191429	0.47371	-1.3067	0.62676	-1.59551	1	1.59551
LL0000011926	hao1	0.259422	0.560814	-1.128	0.626982	-1.59494	1	1.59494
LL0000032790	XLOC_004987	0.125253	0.391716	-1.53358	0.627074	-1.59471	3.3766	5.38469
LL0000000065	abcf1	2.57848e-19	1.83759e-17	-9.05499	0.627079	-1.5947	122.494	195.34
LL0000026837	si:dkey-165n16.1	0.116034	0.370925	-1.57215	0.627131	-1.59456	2.89226	4.61188
LL0000014420	LOC100537845	0.0383226	0.181671	-2.07242	0.627174	-1.59445	2.90411	4.63047
LL0000031729	usp45	0.0613226	0.253727	-1.87196	0.627228	-1.59432	2.51639	4.01192
LL0000009141	dok2	0.143826	0.425504	-1.46212	0.627354	-1.594	1	1.594
LL0000020092	ndnfl	0.125627	0.392676	-1.53206	0.627563	-1.59347	1.99886	3.18511
LL0000020471	nop16	3.78779e-08	8.07626e-07	-5.5167	0.627877	-1.59267	27.6891	44.0996
LL0000000958	ampd3b	0.190538	0.47371	-1.30932	0.62799	-1.59238	1	1.59238
LL0000024691	shpk	0.152337	0.428333	-1.43174	0.62817	-1.59193	1.81507	2.88946
LL0000023017	rab11fip1a	0.191098	0.47371	-1.30767	0.628351	-1.59147	1	1.59147
LL0000027314	si:dkey-240h12.3	0.163968	0.436124	-1.39223	0.628487	-1.59112	1.33543	2.12484
LL0000012706	im:7138535	0.00922757	0.0608052	-2.60541	0.628539	-1.59099	11.5994	18.4545
LL0000026921	si:dkey-183i3.5	0.248684	0.560137	-1.15381	0.628584	-1.59088	1.21218	1.92843
LL0000018234	LOC796314	0.141365	0.425474	-1.47116	0.628626	-1.59077	1	1.59077
LL0000022270	polr1d	0.000586953	0.00579553	-3.44173	0.62867	-1.59066	12.6032	20.0475
LL0000033214	XLOC_008507	0.141522	0.425504	-1.47058	0.628696	-1.59059	1	1.59059
LL0000022036	pknox2	1.23691e-05	0.000176622	-4.37927	0.628733	-1.5905	22.3939	35.6176
LL0000027954	si:dkey-82k12.13	0.142256	0.425504	-1.46788	0.628736	-1.59049	1	1.59049
LL0000025973	si:ch211-279g13.1	0.116861	0.372707	-1.5686	0.62875	-1.59046	2.89297	4.60115
LL0000006526	CR388373.2	0.143714	0.425504	-1.46253	0.628772	-1.5904	1	1.5904
LL0000000209	acsl4b	0.0650634	0.263548	-1.84559	0.62896	-1.58993	3.89547	6.19352
LL0000024132	rxrga	0.259957	0.561452	-1.12673	0.629127	-1.5895	1	1.5895
LL0000031354	tuba8l3	9.18731e-05	0.00110295	-3.91712	0.629218	-1.58927	53.0467	84.3058
LL0000030470	tmem130	0.181285	0.466512	-1.33716	0.629219	-1.58927	2.31012	3.67142
LL0000026570	si:ch73-61d6.3	0.182774	0.468642	-1.33261	0.629263	-1.58916	1.59434	2.53366
LL0000026197	si:ch73-111e15.1	0.192104	0.474322	-1.30471	0.629332	-1.58899	1	1.58899
LL0000036558	XLOC_033543	0.441571	0.694874	-0.769658	0.629417	-1.58877	1.29929	2.06427
LL0000010478	FO704721.1	0.100204	0.338639	-1.64444	0.629651	-1.58818	1.6704	2.6529
LL0000034693	XLOC_019062	0.228099	0.532026	-1.20555	0.629975	-1.58736	5.4871	8.71001
LL0000001663	atpaf1	3.53949e-07	6.49312e-06	-5.10513	0.630009	-1.58728	26.3841	41.8789
LL0000031723	usp4	7.1895e-06	0.000107014	-4.49695	0.630012	-1.58727	21.929	34.8073
LL0000023002	qsox2	0.0197513	0.111394	-2.33245	0.630085	-1.58709	4.41137	7.00124
LL0000012856	irf2bp1	0.202203	0.490047	-1.27561	0.630085	-1.58709	4.39172	6.97006
LL0000005805	clint1b	2.70062e-08	5.96138e-07	-5.57656	0.630098	-1.58705	24.8298	39.4063
LL0000005237	cd302	0.143314	0.425504	-1.46399	0.630116	-1.58701	1	1.58701
LL0000028449	ska1	0.142685	0.425504	-1.4663	0.630393	-1.58631	1	1.58631
LL0000032325	XLOC_001113	0.112019	0.362324	-1.58971	0.630478	-1.5861	2.77137	4.39567
LL0000012091	hhla1	0.357025	0.643789	-0.921209	0.630666	-1.58563	1	1.58563
LL0000026124	si:ch211-69b7.6	0.145379	0.427163	-1.45648	0.630708	-1.58552	1.34809	2.13742
LL0000012760	inka2	0.142413	0.425504	-1.4673	0.63072	-1.58549	1	1.58549
LL0000039738	zswim6	0.0750004	0.292787	-1.78116	0.630773	-1.58536	2.93078	4.64634
LL0000017890	LOC110439889	0.324256	0.643789	-0.985933	0.630789	-1.58532	1.21471	1.92571
LL0000040396	LOC108180351	0.190871	0.47371	-1.30834	0.630942	-1.58493	1	1.58493
LL0000023696	rims4	0.0966993	0.334839	-1.66166	0.630954	-1.5849	14.7863	23.4348
LL0000001862	bcorl1	1.40819e-05	0.000197837	-4.35071	0.63108	-1.58458	20.1963	32.0028
LL0000011536	gpat2	0.200765	0.48812	-1.27969	0.631276	-1.58409	1.62482	2.57386
LL0000005211	cct3	3.78615e-27	4.47451e-25	-10.9117	0.631365	-1.58387	181.344	287.226
LL0000031842	vezt	0.077061	0.298521	-1.76869	0.631467	-1.58361	4.41447	6.99082
LL0000013728	lmf2b	0.100483	0.339213	-1.64309	0.631651	-1.58315	2.1888	3.4652
LL0000013761	LO017650.1	0.00688261	0.0475794	-2.70459	0.631666	-1.58311	13.4414	21.2792
LL0000030466	tmem125b	0.0895336	0.329162	-1.69848	0.631673	-1.5831	3.45332	5.46693
LL0000000004	aacs	0.00539324	0.0390271	-2.78485	0.631782	-1.58282	10.1338	16.04
LL0000027760	si:dkey-57c22.1	0.143676	0.425504	-1.46267	0.631827	-1.58271	1	1.58271
LL0000022547	prex2	0.141569	0.425504	-1.47041	0.63204	-1.58218	1	1.58218
LL0000009256	dtwd2	0.161659	0.431945	-1.3999	0.632248	-1.58166	2.36452	3.73987
LL0000029291	spint2	0.357098	0.643789	-0.92107	0.632327	-1.58146	1	1.58146
LL0000009453	egln1b	0.000591068	0.00583084	-3.43983	0.632476	-1.58109	10.0993	15.9679
LL0000029096	snx11	0.0201572	0.11314	-2.32481	0.632488	-1.58106	6.74854	10.6698
LL0000017494	LOC110438793	0.142883	0.425504	-1.46557	0.632498	-1.58103	1	1.58103
LL0000036143	XLOC_030940	0.143591	0.425504	-1.46298	0.632524	-1.58097	1	1.58097
LL0000005362	cdk4	0.0580258	0.243557	-1.89632	0.632533	-1.58094	3.34801	5.29302
LL0000038235	xylb	0.142418	0.425504	-1.46728	0.632535	-1.58094	1	1.58094
LL0000018953	mfsd9	0.191724	0.47371	-1.30583	0.632603	-1.58077	1	1.58077
LL0000037334	XLOC_039987	0.201714	0.489314	-1.277	0.6327	-1.58053	1.27992	2.02295
LL0000028822	slc5a7a	0.523438	0.70298	-0.638139	0.632756	-1.58039	1.49389	2.36093
LL0000000778	AL935295.1	0.142746	0.425504	-1.46608	0.632835	-1.58019	1	1.58019
LL0000024189	SAMD9	0.0858545	0.319889	-1.71832	0.632943	-1.57992	1.56171	2.46738
LL0000029945	TANC2	0.000915655	0.00857601	-3.31898	0.632958	-1.57988	17.8354	28.1778
LL0000009464	ehd1a	0.108023	0.355337	-1.60768	0.633049	-1.57966	1	1.57966
LL0000018560	man1b1a	0.0332492	0.163486	-2.13017	0.633074	-1.5796	9.16029	14.4695
LL0000001197	apooa	0.012933	0.0801682	-2.48729	0.633115	-1.57949	6.06748	9.58354
LL0000019347	mixl1	0.139327	0.422308	-1.47875	0.633699	-1.57804	2.45827	3.87924
LL0000026007	si:ch211-284f22.3	9.47336e-09	2.25828e-07	-5.7583	0.633709	-1.57801	32.1024	50.658
LL0000025755	si:ch211-237l4.6	0.142715	0.425504	-1.46619	0.633732	-1.57796	1	1.57796
LL0000005967	cog1	0.0868671	0.322485	-1.71279	0.633959	-1.57739	3.23722	5.10635
LL0000030683	tmprss4a	0.190126	0.47371	-1.31054	0.634165	-1.57688	1	1.57688
LL0000026436	si:ch73-302o18.2	0.107968	0.355337	-1.60794	0.634195	-1.5768	1	1.5768
LL0000039691	znf996	0.258777	0.560329	-1.12953	0.634211	-1.57676	1	1.57676
LL0000005568	chchd7	0.00155317	0.0135287	-3.16785	0.634338	-1.57645	13.6609	21.5357
LL0000022361	ppef1	0.19147	0.47371	-1.30658	0.634475	-1.57611	1	1.57611
LL0000012134	hist1h2a6	0.178478	0.461271	-1.34581	0.63452	-1.57599	3.04166	4.79363
LL0000037892, LL0000039775	chst8	0.0354801	0.171904	-2.10391	0.634552	-1.57592	1.60491	2.5292
LL0000024108	ruvbl1	1.38556e-06	2.32921e-05	-4.83814	0.634631	-1.57572	24.3514	38.3709
LL0000024147	s100b	0.25035	0.560137	-1.14975	0.63465	-1.57567	1.22735	1.9339
LL0000031269	tsr1	0.00726356	0.049745	-2.68659	0.634665	-1.57563	5.26645	8.298
LL0000008986	dlgap3	1.58367e-05	0.000220514	-4.32471	0.634761	-1.5754	18.898	29.7718
LL0000020421	nme6	0.0196026	0.110837	-2.33529	0.634822	-1.57524	5.89058	9.27909
LL0000031145	trit1	0.0130617	0.0809233	-2.48376	0.635008	-1.57478	7.66085	12.0642
LL0000012062	herc4	0.092521	0.334839	-1.68285	0.635045	-1.57469	2.42379	3.81673
LL0000020760	nup58	0.00116576	0.0105954	-3.25066	0.63509	-1.57458	10.4401	16.4388
LL0000007368	crybb1l2	0.258172	0.560137	-1.13097	0.635105	-1.57454	1	1.57454
LL0000024529	setbp1	2.32631e-06	3.78617e-05	-4.73317	0.635107	-1.57454	23.0683	36.322
LL0000022291	polr3f	0.00157889	0.0137311	-3.16305	0.635182	-1.57435	8.65896	13.6323
LL0000010279	fgf10a	0.368272	0.655343	-0.899869	0.635183	-1.57435	1.58262	2.4916
LL0000011197	gbx2	0.0191177	0.109208	-2.34466	0.635219	-1.57426	2.91296	4.58575
LL0000038737	zgc:153631	0.143177	0.425504	-1.4645	0.635301	-1.57406	1	1.57406
LL0000017287	LOC110438283	0.188733	0.47371	-1.31467	0.635358	-1.57392	1	1.57392
LL0000011450	gnao1b	7.33758e-26	7.87969e-24	-10.6268	0.635428	-1.57374	115.611	181.943
LL0000003672	BX927130.3	0.20509	0.494455	-1.26749	0.635431	-1.57374	1.30364	2.05158
LL0000024154	s100z	0.510106	0.694874	-0.658761	0.635452	-1.57368	1	1.57368
LL0000027345	si:dkey-247k7.2	0.510106	0.694874	-0.658761	0.635452	-1.57368	1	1.57368
LL0000005777	cldnb	0.510106	0.694874	-0.658761	0.635452	-1.57368	1	1.57368
LL0000020714	nudcd1	0.0111216	0.0710946	-2.54064	0.63548	-1.57361	6.29938	9.91279
LL0000007413	cryl1	0.0117491	0.0742507	-2.52133	0.635495	-1.57358	7.43077	11.6929
LL0000018408	lrrk1	0.141303	0.425447	-1.47139	0.635534	-1.57348	1	1.57348
LL0000018444	lta4h	0.00824345	0.0554705	-2.64392	0.635535	-1.57348	6.405	10.0781
LL0000026396	si:ch73-269m23.5	0.192025	0.474175	-1.30494	0.635557	-1.57342	1	1.57342
LL0000018802	mdh1ab	0.121243	0.382173	-1.55007	0.635696	-1.57308	2.14314	3.37132
LL0000020093	ndnl2	0.0103066	0.0667106	-2.5672	0.635876	-1.57263	6.29929	9.90647
LL0000038244	ydjc	0.113649	0.365636	-1.58252	0.635896	-1.57258	2.59258	4.07705
LL0000025375	si:ch211-194e1.7	0.191191	0.47371	-1.3074	0.63616	-1.57193	1	1.57193
LL0000032609	XLOC_003357	0.0474303	0.209766	-1.98336	0.636215	-1.57179	3.98235	6.25944
LL0000005289	cdc42ep1a	0.0698781	0.27804	-1.81343	0.636311	-1.57156	3.40048	5.34405
LL0000028674	slc2a6	0.189851	0.47371	-1.31135	0.636384	-1.57138	1	1.57138
LL0000023944	rpn1	4.14943e-12	1.47634e-10	-6.96414	0.636437	-1.57125	46.3913	72.8923
LL0000031750	utp20	0.148112	0.428333	-1.44665	0.636442	-1.57123	1.4076	2.21168
LL0000025642	si:ch211-222k6.2	0.102752	0.34502	-1.63222	0.636705	-1.57059	2.80709	4.40878
LL0000024429	sema3fb	0.168218	0.443265	-1.37833	0.636727	-1.57053	1.38854	2.18074
LL0000001141	ap4m1	0.0355981	0.172263	-2.10256	0.63675	-1.57047	4.32963	6.79958
LL0000032149	wu:fe17e08	0.142133	0.425504	-1.46833	0.636757	-1.57046	1	1.57046
LL0000029251	spata6l	0.14224	0.425504	-1.46794	0.636843	-1.57025	1	1.57025
LL0000020753	nup210	0.0462796	0.207842	-1.99377	0.636862	-1.5702	2.85774	4.48722
LL0000019546	mrpl28	1.59281e-12	5.88988e-11	-7.10019	0.637205	-1.56935	54.2287	85.104
LL0000019598	mrps35	1.68051e-07	3.27441e-06	-5.24561	0.637284	-1.56916	31.8511	49.9795
LL0000021538	pdk2a	0.00751326	0.051172	-2.67525	0.637317	-1.56908	10.9889	17.2425
LL0000006894	CR774179.3	0.140048	0.423599	-1.47605	0.637339	-1.56902	1	1.56902
LL0000026068	si:ch211-57f7.7	0.129024	0.400052	-1.51843	0.637422	-1.56882	1.29972	2.03903
LL0000005597	chka	0.000561353	0.00557984	-3.45383	0.637454	-1.56874	17.523	27.489
LL0000011884	gyg1a	0.000200888	0.00223046	-3.72309	0.637505	-1.56862	12.1727	19.0942
LL0000031305	ttc39a	0.217978	0.51558	-1.23221	0.637551	-1.5685	1.5962	2.50365
LL0000007984	CU467837.1	0.0888023	0.327241	-1.70237	0.637602	-1.56838	2.65364	4.1619
LL0000009623	EML6	1.45413e-05	0.000203561	-4.34362	0.637693	-1.56815	24.6917	38.7204
LL0000039704	znfx1	0.124045	0.388817	-1.5385	0.637832	-1.56781	1.70748	2.67701
LL0000013707	lipib	0.182798	0.468642	-1.33254	0.637844	-1.56778	1.71749	2.69265
LL0000013141	kcnj11	0.0410483	0.190765	-2.04404	0.638019	-1.56735	4.89848	7.67764
LL0000011405	glt8d2	0.319579	0.643789	-0.99551	0.638255	-1.56677	1.23667	1.93757
LL0000000078	abch1	0.141429	0.425504	-1.47093	0.638443	-1.56631	2.63469	4.12674
LL0000035151	XLOC_023085	0.0683974	0.273613	-1.82312	0.63849	-1.5662	3.23379	5.06474
LL0000004879	capn1b	1.30021e-05	0.000184318	-4.3683	0.638504	-1.56616	18.913	29.6208
LL0000038336	zbtb8a	5.96664e-05	0.000749991	-4.0206	0.638598	-1.56593	17.1047	26.7847
LL0000007820	CU104741.1	0.142343	0.425504	-1.46756	0.638652	-1.5658	1	1.5658
LL0000005191	ccr10	0.142997	0.425504	-1.46515	0.638703	-1.56567	1	1.56567
LL0000005230	cd248b	0.25718	0.560137	-1.13332	0.638757	-1.56554	1	1.56554
LL0000035185	XLOC_023369	0.144104	0.425504	-1.46111	0.63876	-1.56553	1	1.56553
LL0000011358	glb1l	0.142178	0.425504	-1.46816	0.638873	-1.56526	1	1.56526
LL0000001187	apoc2	0.200316	0.487381	-1.28097	0.638962	-1.56504	1.25244	1.96011
LL0000024162	saal1	0.0971453	0.334839	-1.65944	0.638988	-1.56497	2.50905	3.92659
LL0000029346	sptssb	0.376193	0.665473	-0.885081	0.638998	-1.56495	2.92419	4.57621
LL0000003324	BX649416.1	0.0888477	0.327274	-1.70213	0.639033	-1.56486	2.00004	3.1298
LL0000005852	cmc1	4.66463e-07	8.43219e-06	-5.05217	0.639095	-1.56471	29.9653	46.887
LL0000019535	mrpl16	5.45202e-10	1.53558e-08	-6.22867	0.639181	-1.5645	44.2723	69.2641
LL0000016485	LOC108181449	4.70367e-14	2.03722e-12	-7.58115	0.639217	-1.56441	73.4274	114.871
LL0000026797	si:dkey-157g16.6	9.65656e-07	1.67233e-05	-4.91006	0.639316	-1.56417	26.0817	40.7963
LL0000025153	si:ch211-151p13.8	0.000279994	0.00300405	-3.638	0.639327	-1.56414	15.7671	24.6619
LL0000031668	uqcrh	1.0072e-27	1.25329e-25	-11.0368	0.639808	-1.56297	331.831	518.641
LL0000028745	slc38a9	0.143098	0.425504	-1.46479	0.639828	-1.56292	1	1.56292
LL0000012180	hmgn3	2.04078e-47	4.70541e-45	-14.7553	0.639845	-1.56288	478.79	748.291
LL0000018630	mapk10	6.81501e-21	5.45154e-19	-9.45564	0.639999	-1.5625	150.173	234.645
LL0000022249	pold1	0.205068	0.494455	-1.26755	0.640095	-1.56227	1.32849	2.07545
LL0000040192	si:ch73-36p18.4	0.127273	0.396345	-1.52542	0.640146	-1.56214	1.97539	3.08585
LL0000018543	maip1	2.98305e-05	0.000398158	-4.18201	0.640193	-1.56203	17.3858	27.1572
LL0000005510	cfap46	0.191149	0.47371	-1.30752	0.640255	-1.56188	1	1.56188
LL0000031800	vars	0.00320589	0.025174	-2.94996	0.640278	-1.56182	8.42194	13.1536
LL0000008619	cyp7b1	0.143825	0.425504	-1.46213	0.640712	-1.56076	1	1.56076
LL0000012331	hs6st1a	0.000362357	0.00379089	-3.57069	0.640739	-1.5607	15.7655	24.6052
LL0000007538	CT027815.1	0.255837	0.560137	-1.13653	0.640822	-1.5605	1.23574	1.92837
LL0000025664	si:ch211-225h24.2	0.143695	0.425504	-1.4626	0.641002	-1.56006	1	1.56006
LL0000013180	kcnk3b	0.191202	0.47371	-1.30736	0.64105	-1.55994	1	1.55994
LL0000010828	FQ323119.1	0.142279	0.425504	-1.46779	0.641068	-1.5599	1	1.5599
LL0000025596	si:ch211-215p11.1	0.0668338	0.268775	-1.83354	0.641083	-1.55986	3.64742	5.68946
LL0000031628	unc5b	0.189471	0.47371	-1.31248	0.641096	-1.55983	1	1.55983
LL0000038265	ypel2b	0.263516	0.566383	-1.11836	0.641218	-1.55953	1.32095	2.06007
LL0000024566	sfrp2	0.14117	0.425328	-1.47189	0.641261	-1.55943	1	1.55943
LL0000005215	cct7	2.43319e-27	2.91958e-25	-10.9536	0.641268	-1.55941	228.533	356.376
LL0000004827	calr3b	7.48525e-10	2.07104e-08	-6.17809	0.641335	-1.55925	40.4492	63.0703
LL0000023548	RF01268	0.137218	0.417856	-1.48668	0.641339	-1.55924	1.71235	2.66996
LL0000007744	ctnnd1	0.00036264	0.00379216	-3.57049	0.641379	-1.55914	13.9014	21.6742
LL0000018291	lpar6a	0.191606	0.47371	-1.30618	0.64138	-1.55914	1	1.55914
LL0000024910	si:ch211-107e6.5	0.19292	0.475386	-1.30232	0.641391	-1.55911	1	1.55911
LL0000015924	LOC103910600	0.0898662	0.330076	-1.69672	0.641443	-1.55898	2.04775	3.19241
LL0000026945	si:dkey-188i13.11	0.271724	0.577846	-1.09933	0.641538	-1.55875	2.08987	3.25759
LL0000015633	LOC103909454	0.310845	0.631628	-1.01364	0.641543	-1.55874	1.97665	3.08109
LL0000005160	ccna2	0.14592	0.428167	-1.45452	0.641762	-1.55821	1.36734	2.1306
LL0000038229	xrcc5	0.148153	0.428333	-1.44651	0.641898	-1.55788	1.39332	2.17062
LL0000013631	lgi2a	0.00015092	0.00172298	-3.79504	0.641982	-1.55768	18.5792	28.9404
LL0000008526	cybb	0.143291	0.425504	-1.46408	0.64215	-1.55727	1	1.55727
LL0000003073	BX547992.2	0.141197	0.425328	-1.47179	0.642156	-1.55725	1	1.55725
LL0000014748	LOC101883563	0.161747	0.432016	-1.39961	0.642242	-1.55705	1.29376	2.01445
LL0000022971	pycr1b	0.00177627	0.015099	-3.12847	0.642301	-1.5569	10.9382	17.0298
LL0000012406	htr1fa	0.324323	0.643789	-0.985795	0.642311	-1.55688	1.2333	1.9201
LL0000021239	pam16	1.41467e-08	3.24904e-07	-5.68936	0.642484	-1.55646	45.2469	70.425
LL0000032154	wu:fi37e09	0.0114892	0.0730672	-2.52922	0.642791	-1.55572	7.44721	11.5857
LL0000012728	imp4	0.0128867	0.0799653	-2.48857	0.642922	-1.5554	6.09491	9.48001
LL0000005265	cdaa	0.142091	0.425504	-1.46848	0.642941	-1.55535	1	1.55535
LL0000018414	lrrtm1	2.76865e-11	9.06869e-10	-6.68691	0.642961	-1.5553	249.149	387.502
LL0000019539	mrpl2	2.46467e-09	6.36269e-08	-5.98438	0.643126	-1.5549	42.8222	66.5844
LL0000018869	memo1	0.000210837	0.00232715	-3.71081	0.643295	-1.5545	16.4102	25.5096
LL0000028599	slc25a23b	0.160585	0.430004	-1.4035	0.643302	-1.55448	2.26993	3.52856
LL0000022468	ppp2r3a	0.26415	0.567332	-1.11687	0.64336	-1.55434	1.27765	1.9859
LL0000029003	smpd2a	0.181773	0.467107	-1.33567	0.643452	-1.55412	1.55516	2.4169
LL0000005240	cd3eap	0.052461	0.225719	-1.9402	0.643604	-1.55375	7.9306	12.3222
LL0000001404	arpc5la	8.79382e-15	4.07112e-13	-7.80046	0.643608	-1.55374	72.1779	112.146
LL0000009701	epdr1	2.96995e-09	7.55922e-08	-5.95354	0.643668	-1.5536	49.9628	77.622
LL0000010051	fam207a	0.00242113	0.0197366	-3.03594	0.643714	-1.55349	7.88682	12.2521
LL0000026604	si:dkey-102c8.2	0.189886	0.47371	-1.31125	0.643716	-1.55348	1	1.55348
LL0000026367	si:ch73-252p3.1	0.106016	0.352259	-1.61691	0.643846	-1.55317	1	1.55317
LL0000005098	ccdc83	0.247642	0.560137	-1.15635	0.643854	-1.55315	2.21987	3.44778
LL0000014753	LOC101883600	0.141174	0.425328	-1.47187	0.643914	-1.553	1	1.553
LL0000024753	si:cabz01100188.1	0.143157	0.425504	-1.46457	0.643923	-1.55298	1	1.55298
LL0000024188	SAMD8	0.191654	0.47371	-1.30603	0.643971	-1.55286	1	1.55286
LL0000021114	otofb	0.188562	0.47371	-1.31518	0.644378	-1.55188	1	1.55188
LL0000000236	actr3	0.0539441	0.230875	-1.92814	0.644473	-1.55166	4.88463	7.57927
LL0000019533	mrpl14	7.30266e-11	2.27174e-09	-6.54104	0.644546	-1.55148	53.5873	83.1396
[truncated: 34,110 more rows]

## Sheet: (M3) vs (M1+2)
Lawson V4.3.2 Gene ID	Gene Symbol	P-value ((M3) vs (M1+2))	FDR step up ((M3) vs (M1+2))	t-value ((M3) vs (M1+2))	Ratio ((M3) vs (M1+2))	Fold change ((M3) vs (M1+2))	LSMean (M3)	LSMean (M1+2)
LL0000030440	tmeff2b	1.11815e-19	1.75463e-17	-9.2694	0.00882005	-113.378	1	113.378
LL0000021123	otpa	0	0	-64.0304	0.0101664	-98.3635	52.8251	5196.06
LL0000024423	sema3b	5.36633e-14	4.38564e-12	-7.63233	0.0136719	-73.1429	1.77588	129.893
LL0000014710	LOC101883326	2.73168e-08	1.00421e-06	-5.60243	0.0221287	-45.1902	1	45.1902
LL0000021124	otpb	7.83628e-23	1.78606e-20	-10.082	0.0237767	-42.058	8.16988	343.609
LL0000012284	hoxd12a	0.00221895	0.0253861	-3.06719	0.0330786	-30.231	1	30.231
LL0000020584	nr2f2	4.39763e-30	1.76879e-27	-11.7789	0.0379208	-26.3707	8.48074	223.643
LL0000012885	irx3b	3.83823e-14	3.25346e-12	-7.67792	0.0447667	-22.338	5.9375	132.632
LL0000010319	fgfr2	5.09898e-08	1.80027e-06	-5.48989	0.0469034	-21.3204	2.32652	49.6024
LL0000034771	XLOC_019866	7.09708e-05	0.00127902	-3.98974	0.0476579	-20.9829	1	20.9829
LL0000011738	grin2cb	6.51809e-06	0.000155111	-4.533	0.0488669	-20.4638	1.73477	35.4999
LL0000024517	serpinh1b	0.0106423	0.0841813	-2.55904	0.056495	-17.7007	1	17.7007
LL0000023813	rnf220a	4.38925e-50	6.00244e-47	-15.7483	0.0594126	-16.8315	19.6911	331.43
LL0000006091	cort	0.911136	0.955186	0.111634	0.0629639	-15.8821	4.59561	72.988
LL0000012889	irx5b	1.73047e-05	0.000367845	-4.3181	0.0643325	-15.5442	2.66962	41.4972
LL0000010437	fndc4a	0.00318107	0.0344345	-2.95685	0.0663523	-15.0711	1	15.0711
LL0000003127	BX569787.1	1.50412e-14	1.37129e-12	-7.80416	0.0731385	-13.6727	8.05024	110.068
LL0000015113	LOC101885432	0.00195597	0.0229011	-3.10506	0.0904018	-11.0617	3.57343	39.5284
LL0000004479	CABZ01078737.1	0.0120437	0.0929817	-2.51545	0.0907435	-11.0201	1	11.0201
LL0000004519	CABZ01080568.1	3.76029e-07	1.16167e-05	-5.11497	0.0907729	-11.0165	8.60464	94.7931
LL0000038729	skor2 (zgc:153395)	0.0287571	0.180252	-2.18997	0.0914284	-10.9375	4.40535	48.1836
LL0000003701	BX927275.2	0.0109997	0.0862196	-2.54746	0.0919062	-10.8807	1	10.8807
LL0000003897	c1ql4b	0.0203255	0.140544	-2.32399	0.0937971	-10.6613	1	10.6613
LL0000010830	FQ377603.1	0.00681373	0.0587516	-2.71145	0.0938288	-10.6577	1	10.6577
LL0000030388	tlx2	3.67747e-08	1.3281e-06	-5.54907	0.0944012	-10.5931	6.59719	69.8846
LL0000018439	lsp1	0.0307063	0.188983	-2.16392	0.0953869	-10.4836	1	10.4836
LL0000002500	BX294160.1	0.0109213	0.0858348	-2.54997	0.0954343	-10.4784	1	10.4784
LL0000018799	mdga1	7.92292e-14	6.42383e-12	-7.57903	0.0981509	-10.1884	11.5073	117.241
LL0000007556	CT030188.1	0.0139038	0.103712	-2.46408	0.0985888	-10.1431	1	10.1431
LL0000003218	BX571952.1	2.00091e-05	0.000419251	-4.28533	0.0986341	-10.1385	4.37316	44.3372
LL0000007040	CR847984.1	0.0195658	0.136657	-2.33834	0.0996773	-10.0324	1	10.0324
LL0000031347	tuba1b	5.19608e-18	6.92124e-16	-8.81555	0.100193	-9.98074	15.9592	159.285
LL0000005355	CDK18	8.04023e-10	3.77606e-08	-6.20415	0.100822	-9.91849	7.63656	75.7432
LL0000027033	si:dkey-1h24.2	0.0223528	0.151029	-2.28788	0.10211	-9.79335	1	9.79335
LL0000006992	CR847531.1	1.3377e-08	5.22348e-07	-5.72878	0.102516	-9.75459	6.03756	58.8939
LL0000003555	BX897741.1	0.0610794	0.250469	-1.87503	0.103757	-9.63786	1	9.63786
LL0000024356	SDK2 (1 of many)	0.0129701	0.0983569	-2.48905	0.104332	-9.58477	1	9.58477
LL0000008637	cyth4a	0.0196273	0.136917	-2.33716	0.10487	-9.53558	1	9.53558
LL0000012101	hic1	0.0237832	0.158449	-2.26407	0.105257	-9.50055	1	9.50055
LL0000020308	nif3l1	0.0133911	0.100866	-2.4776	0.106572	-9.38335	1	9.38335
LL0000011136	ganc	0.017752	0.126439	-2.37468	0.109029	-9.17188	1	9.17188
LL0000008703	dcaf17	0.0240268	0.159554	-2.26014	0.109854	-9.10296	1	9.10296
LL0000021120	OTOP1	0.00422625	0.0434551	-2.86734	0.109901	-9.09908	1.80837	16.4545
LL0000009816	esrrga	1.25109e-31	5.23747e-29	-12.117	0.110643	-9.0381	32.4906	293.654
LL0000030423	tmco3	0.00339142	0.0364422	-2.93687	0.111185	-8.994	1.84838	16.6243
LL0000008206	CU694481.1	0.0169221	0.121541	-2.39241	0.111335	-8.98192	1	8.98192
LL0000029999	tbc1d15	0.0135823	0.101945	-2.47251	0.111842	-8.94119	1	8.94119
LL0000024303	scn5lab	0.0238308	0.158715	-2.2633	0.112248	-8.90883	1	8.90883
LL0000010791	FP243382.1	0.0176629	0.126024	-2.37655	0.114595	-8.72639	1	8.72639
LL0000028138	si:dkeyp-14d3.1	7.08686e-09	2.87298e-07	-5.83917	0.115392	-8.66611	8.7254	75.6153
LL0000007034	CR847968.1	6.33794e-16	6.91543e-14	-8.21857	0.115473	-8.66006	17.3817	150.527
LL0000004950	casz1	2.69238e-51	3.94491e-48	-15.9677	0.115829	-8.63341	58.2619	502.999
LL0000006014	col4a6	0.000547952	0.00761568	-3.46737	0.116461	-8.5866	2.72931	23.4354
LL0000021372	pcdh1g14	0.0247737	0.163204	-2.24831	0.116638	-8.57351	1	8.57351
LL0000012055	her7	0.193945	0.551063	-1.29987	0.117383	-8.51912	1	8.51912
LL0000014624	LOC101882875	4.77352e-32	2.12868e-29	-12.2073	0.11753	-8.50848	40.7977	347.126
LL0000019845	MYL2	0.0265135	0.170439	-2.2219	0.118612	-8.43088	1	8.43088
LL0000039389	znf1003	0.0193733	0.135726	-2.34206	0.118672	-8.42658	1	8.42658
LL0000014378	LOC100537263	6.70818e-05	0.00122098	-4.0033	0.119816	-8.34613	4.04088	33.7257
LL0000022949	pvalb4	0.0466165	0.206309	-1.99224	0.120804	-8.2779	1	8.2779
LL0000000047	abcc13	0.0342801	0.204502	-2.11967	0.121293	-8.24448	1	8.24448
LL0000010356	fign	0.0223451	0.151026	-2.28801	0.121342	-8.24117	1	8.24117
LL0000029177	sowahd	0.00208755	0.0241659	-3.08556	0.124397	-8.0388	2.1293	17.117
LL0000021269	paqr5a	0.032278	0.196416	-2.14394	0.125138	-7.99115	1	7.99115
LL0000023597	rgra	0.0273777	0.174218	-2.20933	0.125327	-7.9791	1	7.9791
LL0000018899	mettl16	0.0310805	0.190656	-2.15909	0.125336	-7.97855	1	7.97855
LL0000000069	abcg1	0.040057	0.204502	-2.05584	0.126002	-7.93641	1	7.93641
LL0000011762	grm2b	0.0443156	0.204502	-2.01363	0.126613	-7.89809	1	7.89809
LL0000008135	CU639468.1	4.58942e-06	0.000112975	-4.60806	0.126708	-7.89215	5.80549	45.8178
LL0000008070	CU571064.1	0.00197015	0.0230409	-3.1029	0.127265	-7.85762	2.11331	16.6056
LL0000006142	cplane2	0.0340744	0.204044	-2.1221	0.127664	-7.83305	1	7.83305
LL0000001692	auts2b	4.89377e-22	1.00386e-19	-9.88213	0.128514	-7.78126	31.2569	243.218
LL0000012904	ism1	0.000839895	0.010925	-3.34947	0.129102	-7.74584	4.33366	33.5679
LL0000013819	LO018154.1	0.0464466	0.205845	-1.99379	0.131174	-7.62348	1	7.62348
LL0000009896	eya2	0.0446438	0.204502	-2.01052	0.136378	-7.33257	1	7.33257
LL0000021311	patj	4.61662e-13	3.37013e-11	-7.33377	0.1364	-7.33139	15.2288	111.648
LL0000018252	LOC798120	0.0247432	0.163149	-2.24878	0.137433	-7.27625	1	7.27625
LL0000013825	LO018188.1	0.0488067	0.212546	-1.97268	0.137511	-7.27214	1	7.27214
LL0000030853	tp53rk	0.0351214	0.204502	-2.10982	0.137826	-7.25554	1	7.25554
LL0000014571	LOC101882596	0.0303842	0.18762	-2.16813	0.137861	-7.2537	1	7.2537
LL0000023814	rnf220b	0.00413947	0.0427343	-2.87396	0.137928	-7.25016	2.70714	19.6272
LL0000039271	zgc:92107	0.06133	0.25101	-1.87322	0.13854	-7.21813	1	7.21813
LL0000023835	rnft1	0.0259473	0.168116	-2.23032	0.140861	-7.09922	1	7.09922
LL0000009073	dnajc24	0.0482983	0.211156	-1.97716	0.141488	-7.06773	1	7.06773
LL0000003035	BX539313.2	0.0407801	0.204502	-2.04841	0.142005	-7.04203	1	7.04203
LL0000009350	ecd	0.026118	0.169009	-2.22777	0.142231	-7.03081	1	7.03081
LL0000008445	cux2b	2.58845e-10	1.28564e-08	-6.38692	0.142248	-7.02997	12.6886	89.2004
LL0000010012	fam167ab	0.0457979	0.204502	-1.99975	0.143538	-6.96682	1	6.96682
LL0000015480	LOC103908666	0.0354858	0.204502	-2.10562	0.146254	-6.83741	1	6.83741
LL0000023164	ramp2	0.0444913	0.204502	-2.01197	0.146351	-6.83287	1	6.83287
LL0000026425	si:ch73-299h12.1	0.0403909	0.204502	-2.0524	0.146712	-6.81606	1	6.81606
LL0000000109	abl1	0.0467837	0.206648	-1.99072	0.146999	-6.80276	1	6.80276
LL0000019744	mtus1a	0.049715	0.215239	-1.96479	0.147297	-6.78902	1	6.78902
LL0000005172	ccne2	0.066276	0.266625	-1.83856	0.147505	-6.77944	1	6.77944
LL0000013397	klhl24a	0.0443377	0.204502	-2.01342	0.147961	-6.75856	1	6.75856
LL0000013000	jade2	0.0509086	0.219158	-1.9546	0.148331	-6.74167	1	6.74167
LL0000017219	LOC110438169	0.046954	0.207311	-1.98917	0.148599	-6.7295	1	6.7295
LL0000031679	urod	0.0388938	0.204502	-2.06803	0.149831	-6.67418	1	6.67418
LL0000028590	slc25a18	0.0604901	0.248664	-1.87933	0.151199	-6.61381	1	6.61381
LL0000022260	polh	0.0488173	0.212546	-1.97259	0.155447	-6.43307	1	6.43307
LL0000026044	si:ch211-39i22.1	0.101005	0.364068	-1.64152	0.156834	-6.37618	1	6.37618
LL0000022626	prmt7	0.0508816	0.219117	-1.95483	0.157258	-6.35897	1	6.35897
LL0000005207	ccser1	0.0467611	0.206637	-1.99092	0.157368	-6.35455	1	6.35455
LL0000017441	LOC110438518	0.0522331	0.222803	-1.94352	0.157438	-6.35172	1	6.35172
LL0000013370	klf7a	4.5166e-22	9.35849e-20	-9.89095	0.15762	-6.34435	35.4475	224.892
LL0000029241	spata17	0.0215256	0.147042	-2.30225	0.157657	-6.34288	1.96277	12.4496
LL0000018971	mgp	0.0639137	0.259206	-1.85484	0.157915	-6.33252	2.20274	13.9489
LL0000002329	BX072564.1	6.28053e-05	0.00115857	-4.0191	0.159478	-6.27047	5.65986	35.49
LL0000001889	bhlhe22	0.00815357	0.0677965	-2.65094	0.159702	-6.26167	21.1373	132.355
LL0000023327	rbpjb	0.00965311	0.0776526	-2.593	0.160311	-6.23789	2.11537	13.1955
LL0000026004	si:ch211-284e13.6	0.000759467	0.0100122	-3.37757	0.160643	-6.225	3.65481	22.7512
LL0000006413	CR383662.8	0.0593562	0.244985	-1.8877	0.160871	-6.21618	1	6.21618
LL0000005476	cep97	0.0713049	0.280921	-1.80545	0.160939	-6.21354	1	6.21354
LL0000005626	chpt1	0.0763766	0.295387	-1.77394	0.161748	-6.18245	1	6.18245
LL0000015117	LOC101885454	0.0467152	0.206603	-1.99134	0.162269	-6.1626	1	6.1626
LL0000020294	nhlh2	7.22923e-15	7.02414e-13	-7.90168	0.163045	-6.13326	29.6818	182.046
LL0000010290	fgf18a	3.07478e-07	9.58301e-06	-5.15382	0.163347	-6.12195	9.31133	57.0035
LL0000031951	vwa8	0.0584183	0.242001	-1.89472	0.164069	-6.09498	1	6.09498
LL0000013335	kirrel3a	1.06461e-09	4.89651e-08	-6.15814	0.164241	-6.08861	17.1705	104.544
LL0000021134	otud7b	0.00907957	0.0739965	-2.61415	0.164335	-6.08514	2.54052	15.4594
LL0000013049	jupa	0.00523257	0.047726	-2.79851	0.16435	-6.08459	2.15452	13.1094
LL0000024880	si:ch211-102c2.7	0.014009	0.104308	-2.46136	0.165454	-6.04399	2.43472	14.7154
LL0000011069	gabrb2l	0.00695383	0.0595591	-2.70465	0.165595	-6.03883	2.3981	14.4817
LL0000025165	si:ch211-152p11.4	0.0694512	0.275242	-1.81742	0.165642	-6.03712	1	6.03712
LL0000009414	efcab11	0.0642079	0.260142	-1.85278	0.165678	-6.03579	1	6.03579
LL0000026592	si:ch73-92e7.6	0.0799925	0.306079	-1.75251	0.16724	-5.97942	1	5.97942
LL0000001319	arhgef37	0.0562618	0.235626	-1.91122	0.168796	-5.9243	1	5.9243
LL0000022844	pth1ra	0.057566	0.239767	-1.90118	0.169302	-5.9066	1	5.9066
LL0000030548	tmem200a	0.0611212	0.250556	-1.87473	0.169953	-5.88398	1	5.88398
LL0000031156	trmt2a	0.0610658	0.250469	-1.87513	0.170152	-5.87711	1	5.87711
LL0000012968	itpk1b	0.00145609	0.0176465	-3.19218	0.170919	-5.85074	4.17867	24.4483
LL0000009437	efnb1	0.0014301	0.0173584	-3.19743	0.170995	-5.84812	5.03342	29.436
LL0000009967	fam117aa	0.0473212	0.208554	-1.98586	0.171235	-5.83994	1.71639	10.0236
LL0000010183	fbxl17	0.0607274	0.24939	-1.8776	0.171402	-5.83425	1	5.83425
LL0000030612	tmem39a	0.0875353	0.327427	-1.71022	0.171404	-5.83416	1	5.83416
LL0000013614	lgals1l1	0.0730476	0.285741	-1.79442	0.171832	-5.81964	1	5.81964
LL0000022083	plch1	0.026429	0.17017	-2.22314	0.172341	-5.80246	1.81293	10.5194
LL0000011549	gpc2	0.000121136	0.00204853	-3.85903	0.172372	-5.80141	6.30281	36.5652
LL0000039613	ZNF512B	0.00880938	0.0721097	-2.62452	0.172485	-5.79759	2.65171	15.3736
LL0000024094	rufy1	0.0665568	0.267292	-1.83666	0.172498	-5.79718	1	5.79718
LL0000007847	CU179656.1	3.85725e-14	3.25612e-12	-7.67725	0.17279	-5.78737	20.5363	118.851
LL0000026038	si:ch211-37e10.2	0.0497678	0.215377	-1.96434	0.17359	-5.76072	1	5.76072
LL0000029483	st8sia2	0.0203562	0.140544	-2.32342	0.17398	-5.74778	2.06064	11.8441
LL0000037806	XLOC_043013	0.0557004	0.233839	-1.9156	0.174138	-5.74258	1	5.74258
LL0000029367	srfb	0.060854	0.24976	-1.87667	0.174578	-5.72811	1	5.72811
LL0000031303	ttc37	0.0713391	0.280921	-1.80523	0.174766	-5.72194	1	5.72194
LL0000022215	pnoca	5.83253e-27	1.86942e-24	-11.0727	0.176142	-5.67724	223.721	1270.12
LL0000039228	zgc:77151	0.076749	0.296321	-1.7717	0.176711	-5.65897	1	5.65897
LL0000038436	zgc:100829	0.0668817	0.267958	-1.83447	0.176859	-5.65421	1	5.65421
LL0000028110	si:dkeyp-117b11.3	0.0718288	0.282307	-1.80211	0.178584	-5.5996	1	5.5996
LL0000013070	kat7b	9.98819e-05	0.00172464	-3.90663	0.178811	-5.59249	6.33045	35.403
LL0000016571	LOC108182795	0.0756017	0.293271	-1.77865	0.178895	-5.58986	1	5.58986
LL0000004235	CABZ01059120.1	0.0814482	0.310202	-1.7441	0.179358	-5.57544	1	5.57544
LL0000031058	trhde.2	0.00877831	0.0719415	-2.62573	0.180751	-5.53248	3.03163	16.7724
LL0000005424	celsr2	0.0331764	0.20027	-2.13289	0.182188	-5.48882	1.77943	9.76699
LL0000020083	ndc1	0.0636817	0.258418	-1.85646	0.182805	-5.47031	1	5.47031
LL0000031624	unc45a	0.060473	0.248644	-1.87945	0.183401	-5.45252	1	5.45252
LL0000018830	med18	0.0168739	0.121281	-2.39346	0.184234	-5.42788	2.56311	13.9122
LL0000027836	si:dkey-6i22.5	0.192791	0.548885	-1.30325	0.18522	-5.39898	1	5.39898
LL0000023238	rassf2a	0.00375935	0.0395465	-2.9045	0.185235	-5.39855	3.97958	21.4839
LL0000000357	adgrg1	0.00591263	0.052733	-2.7585	0.185539	-5.38972	3.07352	16.5654
LL0000011183	gbe1a	0.0909279	0.336923	-1.69216	0.185981	-5.37689	1	5.37689
LL0000015503	LOC103908766	0.0886939	0.330556	-1.70399	0.186207	-5.37035	1	5.37035
LL0000003894	c1ql3a	0.125812	0.422549	-1.53211	0.187039	-5.34647	1	5.34647
LL0000026081	si:ch211-57n23.4	0.00104828	0.0131761	-3.28688	0.187841	-5.32366	5.15884	27.4639
LL0000024727	si:cabz01032454.3	0.0752774	0.292289	-1.78062	0.187873	-5.32276	1	5.32276
LL0000016420	LOC108180226	0.0713278	0.280921	-1.8053	0.188027	-5.31839	1	5.31839
LL0000006784	CR677617.1	1.26541e-17	1.64287e-15	-8.70753	0.188064	-5.31734	33.7879	179.662
LL0000021698	phf19	0.0554229	0.232922	-1.91778	0.188164	-5.31451	1	5.31451
LL0000031269	tsr1	0.100634	0.363369	-1.64331	0.189881	-5.26645	1	5.26645
LL0000013366	klf5b	0.0960989	0.351136	-1.66564	0.190305	-5.25472	1	5.25472
LL0000014248	LOC100534832	0.0221851	0.150292	-2.29075	0.190481	-5.24987	2.37826	12.4856
LL0000022211	pnkd	0.038457	0.204502	-2.07269	0.190529	-5.24855	1.82612	9.58451
LL0000022168	plrdgb	0.0258963	0.167892	-2.23109	0.191201	-5.2301	1.88258	9.8461
LL0000024277	scfd2	0.07313	0.285973	-1.79391	0.192272	-5.20096	1	5.20096
LL0000024544	setx	0.0860284	0.32285	-1.71843	0.192352	-5.1988	1	5.1988
LL0000040348	LOC101886078	0.0116122	0.0902616	-2.52837	0.193375	-5.1713	2.93713	15.1888
LL0000018071	LOC110440165	0.0930602	0.342719	-1.68108	0.193932	-5.15645	1	5.15645
LL0000028622	slc25a4	0.1294	0.429095	-1.51772	0.194368	-5.14489	1	5.14489
LL0000022398	ppm1f	0.00211932	0.0244371	-3.08102	0.194685	-5.13652	4.51639	23.1985
LL0000023762	rnf123	0.0833812	0.31563	-1.73313	0.195212	-5.12265	1	5.12265
LL0000024196	sap130b	0.0405292	0.204502	-2.05098	0.19615	-5.09813	1.83217	9.34063
LL0000034070	XLOC_014889	0.0659994	0.26572	-1.84044	0.196184	-5.09724	1	5.09724
LL0000022603	prkdc	0.0983251	0.356981	-1.65457	0.196246	-5.09564	1	5.09564
LL0000027023	si:dkey-1b17.2	0.0695417	0.275547	-1.81683	0.196885	-5.07911	1	5.07911
LL0000026323	si:ch73-221f6.4	0.0302378	0.187147	-2.17005	0.196989	-5.07642	2.15252	10.9271
LL0000038896	zgc:165603	3.18191e-19	4.79931e-17	-9.1476	0.197762	-5.05658	57.9467	293.012
LL0000018357	lrrc28	0.115965	0.399997	-1.5733	0.198367	-5.04116	1	5.04116
LL0000025114	si:ch211-147d7.5	0.0956738	0.350082	-1.66777	0.198709	-5.0325	1	5.0325
LL0000038665	zgc:136308	0.0875944	0.327589	-1.7099	0.199308	-5.01737	1	5.01737
LL0000009835	ets1	0.0291363	0.181995	-2.18478	0.199429	-5.01432	2.13672	10.7142
LL0000005702	cilp2	0.115328	0.398807	-1.57606	0.199659	-5.00855	1	5.00855
LL0000019913	myoz1b	0.126235	0.42338	-1.5304	0.200022	-4.99945	1	4.99945
LL0000023213	rasal1b	0.0840714	0.317449	-1.72926	0.20003	-4.99924	1	4.99924
LL0000013379	klhdc8a	2.47351e-06	6.47182e-05	-4.73774	0.200033	-4.99917	9.93251	49.6542
LL0000031155	trmt1l	0.13302	0.437071	-1.50352	0.200431	-4.98925	1	4.98925
LL0000030229	tgfbr1a	0.11038	0.38755	-1.5979	0.200878	-4.97814	1	4.97814
LL0000013278	kiaa1958	0.104066	0.371704	-1.62694	0.201143	-4.97158	1	4.97158
LL0000006857	CR759927.2	0.0860211	0.32285	-1.71847	0.201208	-4.96998	1	4.96998
LL0000020582	nr2f1a	1.72929e-11	1.03419e-09	-6.80579	0.201408	-4.96504	30.7757	152.803
LL0000003325	BX649416.2	0.0713846	0.280921	-1.80494	0.201455	-4.96389	1	4.96389
LL0000029962	tapt1a	0.00208517	0.0241656	-3.0859	0.202018	-4.95004	4.03315	19.9643
LL0000013124	kcnh2a	0.107874	0.381521	-1.60926	0.202041	-4.94949	1.73477	8.58623
LL0000028106	si:dkeyp-115e12.6	0.033945	0.203531	-2.12364	0.202389	-4.94098	2.58748	12.7847
LL0000038301	zbtb16a	0.000940971	0.0120188	-3.31751	0.202499	-4.93829	5.72304	28.2621
LL0000024424	sema3bl	0.096402	0.351742	-1.66412	0.202992	-4.92631	1	4.92631
LL0000014622	LOC101882866	0.000668587	0.00902879	-3.41287	0.203504	-4.91392	4.76732	23.4262
LL0000008551	cyp1d1	0.0548101	0.231056	-1.92263	0.203712	-4.90889	1.93329	9.49029
LL0000024680	shisa9a	0.15592	0.479375	-1.42	0.203757	-4.9078	1	4.9078
LL0000011766	grm5b	0.00149661	0.0180695	-3.18416	0.204037	-4.90106	4.82677	23.6563
LL0000000838	AL954694.1	0.0962136	0.351377	-1.66506	0.205775	-4.85968	1	4.85968
LL0000022266	polq	0.144905	0.458429	-1.4589	0.205782	-4.8595	1	4.8595
LL0000005421	celf5b	2.79792e-20	4.70441e-18	-9.42876	0.206129	-4.85132	51.837	251.478
LL0000010816	fpgt	0.109676	0.386097	-1.60108	0.206155	-4.85071	1	4.85071
LL0000012241	hoxa11a	0.00921431	0.0747573	-2.60907	0.206634	-4.83948	5.96774	28.8808
LL0000030110	tdh2	1.91683e-06	5.14659e-05	-4.79033	0.206858	-4.83422	13.5108	65.3144
LL0000029664	sult2st2	0.111345	0.389365	-1.59359	0.207245	-4.8252	1	4.8252
LL0000008111	CU633775.1	0.0906674	0.336261	-1.69352	0.207406	-4.82145	1	4.82145
LL0000039734	zranb3	0.0837318	0.316373	-1.73116	0.207669	-4.81535	1	4.81535
LL0000023380	recql5	0.110223	0.387223	-1.59861	0.207843	-4.81133	1	4.81133
LL0000018853	mef2cb	0.119558	0.408475	-1.55797	0.20795	-4.80886	1	4.80886
LL0000002927	BX511129.1	0.104406	0.372594	-1.62534	0.208326	-4.80016	1	4.80016
LL0000013857	LO018430.1	0.101535	0.365595	-1.63896	0.208766	-4.79006	1	4.79006
LL0000018902	mettl21a	0.0907937	0.336608	-1.69286	0.208981	-4.78512	1	4.78512
LL0000007706	CT990618.1	0.104479	0.372791	-1.62499	0.209226	-4.77953	1	4.77953
LL0000004566	CABZ01084963.1	0.0876756	0.327773	-1.70946	0.209418	-4.77514	1	4.77514
LL0000022107	plekha8	0.058245	0.241663	-1.89602	0.209695	-4.76883	1.79108	8.54137
LL0000035895	XLOC_028948	0.115682	0.399493	-1.57453	0.210124	-4.75909	1	4.75909
LL0000030970	traf1	0.116016	0.400038	-1.57308	0.211632	-4.72517	1	4.72517
LL0000018912	mettl4	0.115443	0.399079	-1.57556	0.211689	-4.72391	1	4.72391
LL0000008473	cx43.4	0.0579833	0.241016	-1.898	0.211899	-4.71923	1.99837	9.43076
LL0000021286	pargl	0.0854189	0.321563	-1.72178	0.211985	-4.71731	1.86988	8.82079
LL0000000521	ajuba	0.0876456	0.327721	-1.70962	0.212129	-4.71412	1	4.71412
LL0000016572	LOC108182798	0.104167	0.372002	-1.62646	0.212653	-4.7025	1	4.7025
LL0000023861	ror2	0.0998067	0.361018	-1.64732	0.213003	-4.69477	1	4.69477
LL0000026803	si:dkey-15b23.3	4.51333e-07	1.38182e-05	-5.0795	0.213055	-4.69363	12.2344	57.4238
LL0000038829	zgc:162200	0.100772	0.363565	-1.64264	0.213137	-4.69183	1	4.69183
LL0000011059	gabra1	1.72384e-09	7.68275e-08	-6.07845	0.213686	-4.67977	26.722	125.053
LL0000019352	mknk2a	0.0867279	0.325119	-1.7146	0.213712	-4.6792	1.88258	8.80899
LL0000020510	npc1	0.137632	0.444823	-1.48586	0.214011	-4.67265	1	4.67265
LL0000024712	si:busm1-57f23.1	0.0288138	0.18041	-2.18919	0.214019	-4.67248	2.34517	10.9578
LL0000012193	hmx3a	6.76862e-36	3.85679e-33	-13.0168	0.21447	-4.66266	107.993	503.536
LL0000030478	tmem136a	0.0306878	0.188962	-2.16416	0.214735	-4.65691	2.09422	9.75258
LL0000035579	XLOC_026761	0.109514	0.385857	-1.60181	0.21501	-4.65094	1	4.65094
LL0000034211	XLOC_016003	0.0534338	0.226511	-1.93369	0.215775	-4.63447	2.06443	9.56751
LL0000024595	sgk494a	0.0634526	0.257641	-1.85807	0.215939	-4.63093	2.06717	9.5729
LL0000005416	celf2	5.3679e-09	2.21108e-07	-5.88687	0.216729	-4.61407	20.431	94.2701
LL0000022986	qdpra	6.47122e-05	0.0011831	-4.01194	0.21716	-4.6049	10.7469	49.4883
LL0000021498	pde4bb	0.0205238	0.141372	-2.32032	0.217316	-4.6016	2.87612	13.2347
LL0000019005	mib2	0.0342058	0.204502	-2.12054	0.217741	-4.59262	2.11972	9.73508
LL0000027905	si:dkey-79d12.6	0.00207495	0.0241017	-3.08738	0.217817	-4.59101	4.38049	20.1109
LL0000023279	rbm18	0.00781512	0.0655671	-2.66533	0.218202	-4.58292	3.89867	17.8673
LL0000004000	CABZ01010098.1	0.110714	0.387953	-1.59641	0.218403	-4.5787	1	4.5787
LL0000034747	XLOC_019649	0.128631	0.427039	-1.52078	0.218929	-4.5677	1	4.5677
LL0000029638	styk1b	0.10399	0.371564	-1.62729	0.219626	-4.55319	1	4.55319
LL0000039010	zgc:173693	0.126914	0.424213	-1.52766	0.21982	-4.54917	1	4.54917
LL0000022231	pnrc1	0.0325758	0.197584	-2.14025	0.220043	-4.54456	2.41954	10.9957
LL0000022687	prr5a	0.0030371	0.0331742	-2.97122	0.221086	-4.52312	5.28944	23.9248
LL0000001360	arl4ab	0.0418245	0.204502	-2.03788	0.221205	-4.5207	2.51277	11.3595
LL0000000304	adat2	0.115782	0.399585	-1.57409	0.221313	-4.51848	1	4.51848
LL0000031635	uncx	8.10968e-32	3.53945e-29	-12.1577	0.221778	-4.50902	79.9791	360.627
LL0000013095	kcna3a	1.79849e-25	4.91898e-23	-10.7236	0.2221	-4.50247	92.6986	417.373
LL0000031743	uspl1	0.121277	0.412429	-1.55075	0.222457	-4.49526	1	4.49526
LL0000003185	BX571811.2	0.0485018	0.21182	-1.97536	0.22255	-4.49338	2.10454	9.4565
LL0000013671	lima1a	0.00546747	0.0495162	-2.78419	0.223028	-4.48374	4.50522	20.2002
LL0000032779	XLOC_004932	0.0287541	0.180252	-2.19001	0.223566	-4.47296	2.31521	10.3558
LL0000011998	hdac9b	7.31995e-07	2.17931e-05	-4.98446	0.223956	-4.46516	18.9167	84.466
LL0000005053	ccdc171	0.0136687	0.102518	-2.47023	0.22399	-4.46449	3.18092	14.2012
LL0000010590	foxg1b	0.140388	0.450106	-1.47552	0.224193	-4.46043	1	4.46043
LL0000011269	gfm2	0.0958028	0.350428	-1.66712	0.224371	-4.4569	1	4.4569
LL0000022261	poli	0.176431	0.518452	-1.35278	0.224713	-4.45013	1	4.45013
LL0000035656	XLOC_027134	1.67116e-09	7.50119e-08	-6.08361	0.224928	-4.44587	25.368	112.783
LL0000001378	armc10	0.14681	0.462243	-1.45202	0.225042	-4.44361	1	4.44361
LL0000039681	znf986	0.127904	0.42599	-1.52368	0.225054	-4.44337	1	4.44337
LL0000029520	stat2	0.119188	0.407848	-1.55953	0.225304	-4.43844	1	4.43844
LL0000014228	LOC100334873	0.115787	0.399585	-1.57407	0.225321	-4.4381	1	4.4381
LL0000020751	nup188	0.100716	0.363475	-1.64291	0.22545	-4.43557	1	4.43557
LL0000031202	trpt1	0.121318	0.412429	-1.55058	0.225761	-4.42946	1	4.42946
LL0000018974	mgst1.1	0.125794	0.422549	-1.53218	0.225802	-4.42866	1	4.42866
LL0000039807	flnb	0.105355	0.37515	-1.6209	0.225808	-4.42854	1	4.42854
LL0000009953	faima	0.0573061	0.238878	-1.90316	0.226085	-4.42311	1.82612	8.07715
LL0000022343	pou6f2	0.0390446	0.204502	-2.06643	0.226376	-4.41744	4.13405	18.2619
LL0000012431	hunk	0.000832478	0.0108354	-3.35196	0.226466	-4.41568	6.91185	30.5205
LL0000001773	bag3	0.0398783	0.204502	-2.05769	0.226815	-4.40888	2.59497	11.4409
LL0000014707	LOC101883319	0.193133	0.549479	-1.30224	0.227335	-4.3988	1	4.3988
LL0000030304	tiam1a	4.2061e-06	0.000104455	-4.62655	0.227519	-4.39523	12.0691	53.0462
LL0000004300	CABZ01066224.1	0.139892	0.449007	-1.47737	0.228109	-4.38388	1	4.38388
LL0000014171	LOC100333185	0.14836	0.465212	-1.44647	0.229082	-4.36525	1	4.36525
LL0000010674	FP016248.1	0.00122835	0.0151607	-3.24149	0.229123	-4.36447	6.45805	28.186
LL0000012018	heatr6	0.115947	0.399997	-1.57338	0.229363	-4.3599	1	4.3599
LL0000031747	UTP14C	0.0792037	0.30374	-1.75712	0.229516	-4.35699	1.72166	7.50125
LL0000004370	CABZ01071056.1	0.129218	0.428689	-1.51845	0.22967	-4.35408	1	4.35408
LL0000009441	efnb3b	4.75927e-11	2.68945e-09	-6.65178	0.229953	-4.34871	31.9583	138.977
LL0000004159	CABZ01048666.1	0.137149	0.444797	-1.48768	0.230121	-4.34554	1	4.34554
LL0000020500	noxo1b	0.144367	0.45757	-1.46086	0.230243	-4.34323	1	4.34323
LL0000001141	ap4m1	0.115651	0.399454	-1.57466	0.230966	-4.32963	1	4.32963
LL0000006783	CR677513.1	0.132769	0.436666	-1.5045	0.231048	-4.3281	1	4.3281
LL0000039396	znf1011	0.18119	0.527123	-1.33803	0.231108	-4.32698	1	4.32698
LL0000024486	sergef	0.126322	0.423406	-1.53004	0.231186	-4.32551	1	4.32551
LL0000030883	tpp1	0.132887	0.436985	-1.50404	0.231508	-4.3195	1	4.3195
LL0000005246	cd44b	0.127081	0.424344	-1.52698	0.231651	-4.31684	1	4.31684
LL0000004516	CABZ01080375.1	0.034277	0.204502	-2.1197	0.231959	-4.3111	2.34318	10.1017
LL0000024044	rrs1	0.0540019	0.228383	-1.92909	0.232104	-4.30841	1.93329	8.3294
LL0000039345	zmp:0000000937	0.0912371	0.33776	-1.69054	0.232322	-4.30438	1	4.30438
LL0000011436	gna13b	0.100714	0.363475	-1.64292	0.232433	-4.30232	1	4.30232
LL0000011641	gpr55a	0.319041	0.691191	-0.996926	0.233084	-4.2903	1	4.2903
LL0000025486	si:ch211-203d1.3	0.128374	0.426521	-1.5218	0.233191	-4.28833	1	4.28833
LL0000019813	mycn	0.00642533	0.056326	-2.731	0.233234	-4.28754	5.90832	25.3322
LL0000031226	tshz1	2.11403e-14	1.88544e-12	-7.75849	0.233437	-4.2838	47.8821	205.118
LL0000016357	LOC108179652	0.115784	0.399585	-1.57408	0.233466	-4.28328	1	4.28328
LL0000039387	znf1001	0.0530637	0.225553	-1.9367	0.233595	-4.28092	2.84304	12.1708
LL0000014680	LOC101883166	0.00012126	0.0020488	-3.85877	0.233867	-4.27593	11.0446	47.226
LL0000039474	znf1094	0.110179	0.387201	-1.59881	0.234193	-4.26998	1	4.26998
LL0000036039	XLOC_030027	0.116011	0.400038	-1.57311	0.235103	-4.25346	1	4.25346
LL0000030311	tigara	0.207934	0.573068	-1.26008	0.235168	-4.25227	1	4.25227
LL0000026537	si:ch73-386h18.1	1.63488e-54	3.35362e-51	-16.5416	0.235713	-4.24244	309.208	1311.8
LL0000011103	galk2	0.121494	0.412824	-1.54985	0.236711	-4.22457	1	4.22457
LL0000018491	lyst	0.0278551	0.17622	-2.20253	0.236811	-4.22278	3.74958	15.8337
LL0000011928	hapln1a	4.61493e-17	5.60154e-15	-8.54848	0.237089	-4.21783	51.0364	215.263
LL0000014628	LOC101882916	0.132241	0.435419	-1.50655	0.23722	-4.2155	1	4.2155
LL0000016944	LOC108191970	3.00411e-11	1.73587e-09	-6.72216	0.23731	-4.2139	34.651	146.016
LL0000028738	slc38a4	0.0918286	0.339402	-1.68745	0.237491	-4.21069	2.66202	11.2089
LL0000013881	LO018608.1	0.144726	0.458354	-1.45956	0.23753	-4.21	1	4.21
LL0000012615	igsf11	0.139814	0.448828	-1.47766	0.23767	-4.20751	1	4.20751
LL0000034479	XLOC_017499	0.127175	0.424531	-1.52661	0.237994	-4.20179	1	4.20179
LL0000025825	si:ch211-24o8.4	0.133583	0.438218	-1.50134	0.238387	-4.19486	1	4.19486
LL0000000952	amotl2a	0.136809	0.444138	-1.48897	0.238711	-4.18917	1	4.18917
LL0000011016	fyco1b	0.132916	0.437012	-1.50392	0.239115	-4.18209	1	4.18209
LL0000009050	dnajb1b	2.28793e-14	2.0317e-12	-7.74785	0.239269	-4.17939	276.39	1155.14
LL0000033856	XLOC_013497	0.147366	0.463251	-1.45002	0.239479	-4.17573	1	4.17573
LL0000003948	ca4a	0.0182831	0.129593	-2.36372	0.239628	-4.17314	6.29169	26.2561
LL0000022422	ppp1r14ba	7.62704e-10	3.59663e-08	-6.21276	0.239941	-4.1677	26.9442	112.295
LL0000022212	pnkp	0.127008	0.424344	-1.52728	0.240142	-4.1642	1	4.1642
LL0000013160	kcnj3a	1.54446e-05	0.00033244	-4.34361	0.240242	-4.16247	14.7278	61.3039
LL0000004332	CABZ01068050.1	0.0850917	0.320626	-1.72359	0.24025	-4.16233	1.89336	7.8808
LL0000002272	BX005368.1	0.126023	0.422955	-1.53126	0.240508	-4.15786	1	4.15786
LL0000001069	ano10b	0.136901	0.444203	-1.48863	0.240996	-4.14945	1	4.14945
LL0000001795	barhl1b	0.15777	0.483181	-1.41367	0.241032	-4.14883	1	4.14883
LL0000019680	mtbp	0.132614	0.436438	-1.5051	0.24146	-4.14148	1	4.14148
LL0000009352	ece2a	0.144481	0.457782	-1.46045	0.241559	-4.13977	1	4.13977
LL0000030712	tnc	2.3748e-08	8.86895e-07	-5.62741	0.241568	-4.13962	21.8542	90.4682
LL0000011030	fzd8b	0.00273297	0.0303951	-3.00377	0.241914	-4.1337	8.62425	35.6501
LL0000031395	twsg1b	0.139297	0.447869	-1.47959	0.242249	-4.12798	1	4.12798
LL0000038067	XLOC_043788	0.16204	0.490906	-1.39928	0.242873	-4.11738	1	4.11738
LL0000004745	cacna1g	1.68947e-05	0.000359504	-4.32349	0.243555	-4.10585	13.782	56.587
LL0000012037	henmt1	0.19293	0.549054	-1.30284	0.244074	-4.09711	1	4.09711
LL0000009187	dqx1	0.100483	0.36289	-1.64403	0.24425	-4.09416	1	4.09416
LL0000007848	CU179656.2	0.0393655	0.204502	-2.06305	0.244284	-4.09359	2.32652	9.52383
LL0000016184	LOC103911689	0.139808	0.448828	-1.47768	0.244292	-4.09346	1	4.09346
LL0000023571	rfng	0.115474	0.399109	-1.57543	0.244463	-4.09059	1	4.09059
LL0000035167	XLOC_023228	0.196093	0.554591	-1.29363	0.244494	-4.09007	1	4.09007
LL0000005295	cdc42ep5	0.153067	0.475136	-1.42987	0.244696	-4.0867	1	4.0867
LL0000016811	LOC108190134	0.139809	0.448828	-1.47768	0.244925	-4.08288	2.06159	8.41722
LL0000023876	rpa3	0.0407284	0.204502	-2.04894	0.245005	-4.08155	2.48941	10.1607
LL0000022142	pln	0.0952409	0.348996	-1.66996	0.245116	-4.0797	1.79151	7.30883
LL0000013761	LO017650.1	0.0321997	0.196173	-2.14492	0.245215	-4.07805	3.29603	13.4414
LL0000020750	nup160	0.114729	0.397742	-1.57867	0.245488	-4.07352	1.71639	6.99174
LL0000040110	plcb4	0.185712	0.536929	-1.32428	0.24606	-4.06404	1	4.06404
LL0000001466	asb6	0.0581232	0.241352	-1.89694	0.246078	-4.06375	2.11972	8.61403
LL0000039713	znrf3	0.154499	0.477294	-1.4249	0.246157	-4.06245	1	4.06245
LL0000008906	dhx33	0.216045	0.586013	-1.2379	0.246363	-4.05906	1	4.05906
LL0000015568	LOC103909118	0.132978	0.437038	-1.50369	0.246481	-4.05711	1	4.05711
LL0000010452	FO082781.1	3.187e-09	1.35684e-07	-5.97547	0.246564	-4.05574	31.3083	126.978
LL0000012081	hgh1	0.156418	0.480258	-1.41829	0.246943	-4.04952	1.72166	6.9719
LL0000010089	fam53b	0.186027	0.537233	-1.32333	0.247113	-4.04673	1	4.04673
LL0000013864	LO018508.1	0.133224	0.437531	-1.50273	0.247996	-4.03232	1	4.03232
LL0000030463	tmem121b	0.133528	0.438218	-1.50155	0.248117	-4.03036	1	4.03036
LL0000013408	klhl36	0.0816078	0.310702	-1.74319	0.248297	-4.02743	1.98757	8.0048
LL0000011307	ghrhra	0.15223	0.473567	-1.43279	0.248652	-4.02168	1	4.02168
LL0000030443	tmem102	0.146837	0.462258	-1.45192	0.248683	-4.02118	1	4.02118
LL0000032204	xkrx	0.0771028	0.297248	-1.76957	0.248698	-4.02094	2.02052	8.12439
LL0000028209	si:dkeyp-53d3.5	0.196886	0.555605	-1.29133	0.249057	-4.01515	1	4.01515
LL0000011839	gtf2h3	0.00800915	0.066731	-2.65702	0.249356	-4.01033	4.66316	18.7008
LL0000039744	zwi	0.00908499	0.0740113	-2.61394	0.249497	-4.00807	6.4336	25.7863
LL0000002059	btd	0.150421	0.469848	-1.43915	0.249682	-4.0051	1.74692	6.9966
LL0000014709	LOC101883323	0.125931	0.422854	-1.53163	0.249836	-4.00263	1	4.00263
LL0000008480	cxadr	1.23465e-05	0.00027262	-4.39345	0.249853	-4.00235	11.3088	45.2616
LL0000013334	KIRREL3	0.00308141	0.0335345	-2.96673	0.250044	-3.9993	7.32586	29.2983
LL0000027263	si:dkey-238i5.2	0.154282	0.476911	-1.42565	0.250097	-3.99845	1	3.99845
LL0000029455	st14a	0.0427369	0.204502	-2.02886	0.250232	-3.99629	2.35516	9.41189
LL0000023577	rfx1b	0.127756	0.425637	-1.52428	0.250303	-3.99516	1	3.99516
LL0000022187	plxnb3	0.000120175	0.00203395	-3.861	0.250455	-3.99273	10.8713	43.4062
LL0000029334	spsb4b	0.160955	0.489686	-1.40291	0.250918	-3.98537	1	3.98537
LL0000018506	mab21l1	8.44504e-37	5.41354e-34	-13.2018	0.250924	-3.98527	114.31	455.557
LL0000003529	BX890558.1	0.161111	0.489686	-1.40239	0.251029	-3.98361	1	3.98361
LL0000018915	mettl7a	0.140551	0.450489	-1.47491	0.251235	-3.98034	1	3.98034
LL0000021457	pcsk5a	0.166385	0.499569	-1.38492	0.251473	-3.97657	1.78278	7.08932
LL0000026866	si:dkey-172k15.11	0.127437	0.424847	-1.52555	0.252173	-3.96554	1	3.96554
LL0000034605	XLOC_018389	0.178632	0.522274	-1.34592	0.252373	-3.96238	1	3.96238
LL0000039057	zgc:174862	0.0401357	0.204502	-2.05503	0.252533	-3.95988	2.42123	9.58777
LL0000035684	XLOC_027591	0.1445	0.457782	-1.46038	0.252812	-3.9555	1	3.9555
LL0000025071	si:ch211-136a13.1	0.11911	0.407693	-1.55986	0.253563	-3.94379	1	3.94379
LL0000008351	CU929119.1	0.162502	0.491489	-1.39774	0.253629	-3.94276	1	3.94276
LL0000034471	XLOC_017471	0.215489	0.585763	-1.2394	0.253701	-3.94165	1	3.94165
LL0000003680	BX927184.1	7.47862e-05	0.00133748	-3.9771	0.253728	-3.94123	11.9267	47.0057
LL0000010787	FP236812.1	0.15333	0.475403	-1.42895	0.254173	-3.93433	1	3.93433
LL0000014782	LOC101883766	0.133732	0.438495	-1.50076	0.25422	-3.93359	1	3.93359
LL0000033014	XLOC_007006	0.153766	0.476107	-1.42744	0.254595	-3.92781	1	3.92781
LL0000021744	phykpl	0.144881	0.458429	-1.45899	0.25489	-3.92326	1	3.92326
LL0000003989	CABZ01005379.1	0.0185196	0.130847	-2.35892	0.255011	-3.92141	3.58034	14.04
LL0000039324	zmp:0000000624	0.19658	0.555117	-1.29222	0.25537	-3.91588	1	3.91588
LL0000008486	cxcl12a	0.206689	0.571327	-1.26354	0.255413	-3.91523	1	3.91523
LL0000009875	exoc6b	0.126838	0.424063	-1.52796	0.255707	-3.91073	1	3.91073
LL0000023000	qser1	0.196215	0.554653	-1.29327	0.255768	-3.9098	1	3.9098
LL0000009013	dmtf1	0.0117634	0.0910575	-2.5238	0.255894	-3.90787	5.56045	21.7295
LL0000008777	ddx24	0.057044	0.238027	-1.90517	0.255944	-3.9071	3.23842	12.6528
LL0000029198	sox5	0.0926974	0.34199	-1.68295	0.256446	-3.89945	2.05426	8.01047
LL0000005645	chrna4b	0.161051	0.489686	-1.40258	0.256966	-3.89156	1	3.89156
LL0000024218	sat1b	0.153313	0.475403	-1.42901	0.257073	-3.88995	1	3.88995
LL0000025183	si:ch211-155k24.9	0.0822101	0.31223	-1.73975	0.257465	-3.88402	2.2077	8.57476
LL0000039536	znf1160	0.069426	0.275195	-1.81759	0.257486	-3.8837	2.18104	8.4705
LL0000019633	msgn1	0.0336218	0.202194	-2.12751	0.258794	-3.86408	3.35952	12.9814
LL0000004181	CABZ01052576.1	0.14516	0.45888	-1.45798	0.259023	-3.86066	1	3.86066
LL0000007677	CT737190.1	0.204825	0.56819	-1.26875	0.25913	-3.85906	1	3.85906
LL0000013108	kcnc2	0.0713578	0.280921	-1.80511	0.259175	-3.85839	2.07617	8.01067
LL0000032108	wrap73	0.153123	0.475136	-1.42967	0.259993	-3.84626	1	3.84626
LL0000001480	asic1c	9.81482e-26	2.83565e-23	-10.7859	0.260582	-3.83756	98.6498	378.574
LL0000009303	dym	0.132726	0.436597	-1.50466	0.260585	-3.83752	1	3.83752
LL0000032821	XLOC_005199	0.0392482	0.204502	-2.06428	0.261374	-3.82594	4.17735	15.9823
LL0000007550	CT030044.1	0.161604	0.490163	-1.40074	0.261824	-3.81936	1	3.81936
LL0000019887	myo3b	0.186558	0.537954	-1.32174	0.261913	-3.81806	1	3.81806
LL0000004565	CABZ01084961.1	0.176726	0.518544	-1.35186	0.262258	-3.81304	1	3.81304
LL0000038600	zgc:113295	0.166613	0.500023	-1.38418	0.262288	-3.8126	1	3.8126
LL0000009927	faah	0.197122	0.555739	-1.29066	0.262809	-3.80505	1	3.80505
LL0000008655	dacha	3.03137e-11	1.7467e-09	-6.72078	0.263053	-3.80151	39.5172	150.225
LL0000009971	fam118b	0.153909	0.476249	-1.42694	0.263522	-3.79474	1	3.79474
LL0000012801	ints14	0.0334492	0.201452	-2.12959	0.263582	-3.79388	3.21383	12.1929
LL0000022544	prep	0.0389874	0.204502	-2.06704	0.263781	-3.79103	2.64413	10.0239
LL0000030253	thap12a	0.0856899	0.322287	-1.72029	0.263857	-3.78993	2.16732	8.21399
LL0000022116	plekhg5b	0.0201116	0.139469	-2.32799	0.265237	-3.77021	4.35685	16.4262
LL0000028541	slc1a3a	0.186114	0.537257	-1.32307	0.265833	-3.76176	1	3.76176
LL0000006077	coq8a	0.0465975	0.20627	-1.99241	0.266091	-3.75811	3.69616	13.8906
LL0000028225	si:dkeyp-68b7.10	0.154741	0.477755	-1.42406	0.266707	-3.74944	1	3.74944
LL0000018849	mef2aa	3.01532e-05	0.00060581	-4.19159	0.267342	-3.74052	17.7951	66.563
LL0000018284	lpar1	0.218127	0.587615	-1.2323	0.267575	-3.73726	1	3.73726
LL0000001204	appl1	0.135359	0.441389	-1.49451	0.268091	-3.73008	1.79108	6.68089
LL0000015597	LOC103909284	0.186073	0.537257	-1.32319	0.268336	-3.72667	1	3.72667
LL0000010658	FP016142.1	0.186627	0.537982	-1.32153	0.268447	-3.72513	1	3.72513
LL0000001438	asah1a	0.0557095	0.233839	-1.91553	0.268912	-3.71869	3.14817	11.7071
LL0000007964	CU466287.2	0.256378	0.641877	-1.13564	0.268929	-3.71845	1	3.71845
LL0000004612	CABZ01088049.1	0.166465	0.499664	-1.38466	0.26938	-3.71222	2.06306	7.65854
LL0000018634	mapk13	0.178933	0.523006	-1.34499	0.269518	-3.71033	1	3.71033
LL0000027022	si:dkey-1b17.1	0.196726	0.555387	-1.2918	0.269801	-3.70643	1	3.70643
LL0000023113	rac1b	0.178375	0.521969	-1.34672	0.270224	-3.70063	1	3.70063
LL0000019868	myo10l3	0.0139016	0.103712	-2.46414	0.270322	-3.69929	6.99102	25.8618
LL0000029423	ssh1b	0.0452274	0.204502	-2.00505	0.270581	-3.69575	3.54567	13.1039
LL0000012712	im:7143333	0.157094	0.481758	-1.41598	0.270832	-3.69233	1.85471	6.8482
LL0000020410	nlrx1	0.119241	0.407868	-1.55931	0.270922	-3.6911	1.83693	6.78028
LL0000022715	prtgb	0.115783	0.399585	-1.57409	0.271086	-3.68887	2.55332	9.41884
LL0000005276	cdc25b	0.0161549	0.116891	-2.40948	0.271218	-3.68707	4.47335	16.4936
LL0000020502	npas1	0.00362223	0.0383597	-2.91621	0.271239	-3.68678	7.5934	27.9952
LL0000020202	nemp2	0.205123	0.568684	-1.26792	0.271901	-3.67781	1	3.67781
LL0000020186	nek11	0.192634	0.548668	-1.3037	0.271964	-3.67696	1	3.67696
LL0000024692	shprh	0.134264	0.439555	-1.49871	0.272032	-3.67604	2.06717	7.59898
LL0000022957	pwp2h	0.0678618	0.271143	-1.8279	0.272329	-3.67202	2.71843	9.98213
LL0000038225	xrcc1	0.0204	0.140624	-2.32261	0.272339	-3.6719	4.93091	18.1058
LL0000001070	ano11	0.255336	0.640855	-1.13814	0.2727	-3.66703	1	3.66703
LL0000029992	tbc1d10aa	0.187246	0.538858	-1.31967	0.272753	-3.66632	1	3.66632
LL0000005593	chic1	0.115125	0.398372	-1.57694	0.272851	-3.66501	2.88095	10.5587
LL0000038618	zgc:113426	0.166759	0.500023	-1.3837	0.273001	-3.66299	1	3.66299
LL0000009839	etv4	0.228454	0.604365	-1.20509	0.273277	-3.65928	1	3.65928
LL0000014092	LOC100330861	0.14483	0.458429	-1.45918	0.273815	-3.6521	1	3.6521
LL0000002812	BX470259.1	0.152789	0.474668	-1.43084	0.274078	-3.64859	1	3.64859
LL0000013377	klhdc4	0.0307463	0.189059	-2.16341	0.274215	-3.64678	3.53127	12.8777
LL0000019524	mrm3a	0.136472	0.443794	-1.49026	0.274654	-3.64094	1	3.64094
LL0000002980	BX530077.1	0.122445	0.41509	-1.5459	0.275011	-3.63622	1.88596	6.85778
LL0000020005	nav2a	0.000250245	0.00389475	-3.67524	0.275375	-3.63141	11.4853	41.7079
LL0000030414	tmc5	0.223553	0.596093	-1.21789	0.276033	-3.62276	1	3.62276
LL0000008818	dele1	0.161599	0.490163	-1.40075	0.276096	-3.62193	1	3.62193
LL0000014683	LOC101883185	0.0108479	0.0854077	-2.55234	0.276412	-3.61779	4.92247	17.8085
LL0000018617	map4k6	0.146468	0.461733	-1.45325	0.276811	-3.61258	2.54909	9.2088
LL0000021461	pcsk9	0.315403	0.688695	-1.00445	0.278202	-3.59451	1	3.59451
LL0000031233	tsnaxip1	0.203815	0.567587	-1.27159	0.278252	-3.59386	1	3.59386
LL0000023419	rexo4	0.139602	0.448426	-1.47845	0.278512	-3.5905	1	3.5905
LL0000013371	klf7b	4.63741e-07	1.41769e-05	-5.07421	0.278829	-3.58643	24.4929	87.842
LL0000025902	si:ch211-262i1.5	0.169483	0.504735	-1.37486	0.279104	-3.58289	1	3.58289
LL0000018394	lrrc75ba	0.00641843	0.0562896	-2.73136	0.279637	-3.57607	6.18448	22.1161
LL0000009860	exd1	0.161759	0.490439	-1.40021	0.280093	-3.57025	1	3.57025
LL0000034807	XLOC_020079	0.0118646	0.0917717	-2.52077	0.280274	-3.56793	5.09992	18.1962
LL0000005984	col14a1a	8.04436e-10	3.77606e-08	-6.20407	0.280302	-3.56759	53.9279	192.392
LL0000020476	nos1	0.425076	0.775211	-0.797973	0.280316	-3.56741	1	3.56741
LL0000005464	cep57	0.161038	0.489686	-1.40263	0.280519	-3.56482	1	3.56482
LL0000012956	itih6	0.196821	0.555578	-1.29152	0.280592	-3.56389	1	3.56389
LL0000039027	zgc:174222	0.0634095	0.257517	-1.85837	0.280646	-3.56321	2.35932	8.40676
LL0000023141	radil	0.0391555	0.204502	-2.06526	0.28115	-3.55682	3.25171	11.5657
LL0000009568	elmo3	0.141338	0.452162	-1.47199	0.281413	-3.5535	1.98757	7.06282
LL0000018146	LOC563477	0.186578	0.537954	-1.32168	0.281527	-3.55205	1	3.55205
LL0000011856	gtpbp6	0.161771	0.490439	-1.40018	0.281552	-3.55174	1	3.55174
LL0000013407	klhl35	0.203707	0.567365	-1.27189	0.281735	-3.54944	1	3.54944
LL0000004191	CABZ01054391.1	0.207345	0.5726	-1.26172	0.28197	-3.54647	1.81293	6.4295
LL0000012370	hsp90aa1.2	9.52097e-16	1.02791e-13	-8.16632	0.282063	-3.54531	1008.91	3576.9
LL0000038627	zgc:113691	0.244066	0.62762	-1.16557	0.282314	-3.54215	1	3.54215
LL0000027678	si:dkey-44k1.5	0.180442	0.525706	-1.34033	0.282338	-3.54185	1	3.54185
LL0000024924	si:ch211-110p13.9	0.153247	0.475403	-1.42924	0.282632	-3.53817	1	3.53817
LL0000014568	LOC101882575	0.27693	0.660867	-1.08784	0.283033	-3.53316	1	3.53316
LL0000001544	atg4a	0.114964	0.398042	-1.57764	0.283156	-3.53163	2.91389	10.2908
LL0000031217	tsen2	0.0772356	0.297527	-1.76878	0.283258	-3.53035	2.20631	7.78905
LL0000001294	arhgap4a	0.20772	0.572675	-1.26067	0.283427	-3.52824	1	3.52824
LL0000014462	LOC101882062	0.00307291	0.0334757	-2.96759	0.283448	-3.52799	8.97746	31.6724
LL0000032014	wdr41	3.54892e-06	8.99864e-05	-4.66239	0.283533	-3.52693	16.8026	59.2615
LL0000014858	LOC101884157	0.176724	0.518544	-1.35187	0.283686	-3.52503	1	3.52503
LL0000000310	adcy1b	0.196853	0.555593	-1.29143	0.284002	-3.5211	1	3.5211
LL0000037733	XLOC_042788	0.222646	0.594757	-1.22028	0.28436	-3.51667	1	3.51667
LL0000020623	nrip2	0.000598631	0.00821936	-3.44323	0.28437	-3.51654	14.6533	51.529
LL0000007987	CU467861.1	0.0399056	0.204502	-2.05741	0.284405	-3.51611	4.27528	15.0324
LL0000026943	si:dkey-188h10.3	0.177606	0.520462	-1.34911	0.284823	-3.51095	1	3.51095
LL0000010981	ftr97	0.114162	0.39638	-1.58114	0.285056	-3.50808	2.0545	7.20734
LL0000021228	palb2	0.203578	0.567082	-1.27226	0.2859	-3.49772	1	3.49772
LL0000039904	LOC101883431	0.210131	0.576954	-1.25401	0.286042	-3.49599	1.88596	6.59331
LL0000000922	alpi.2	0.251313	0.637684	-1.14783	0.28624	-3.49358	1	3.49358
LL0000019610	mrto4	0.176498	0.518452	-1.35257	0.286453	-3.49098	1	3.49098
LL0000026326	si:ch73-223f5.1	0.166983	0.500265	-1.38297	0.286595	-3.48924	1	3.48924
LL0000022267	polr1a	0.169415	0.504678	-1.37508	0.286602	-3.48916	1	3.48916
LL0000020657	nsmce2	0.178552	0.522189	-1.34617	0.287214	-3.48173	1	3.48173
LL0000007260	CR974456.1	8.77196e-08	3.00399e-06	-5.39037	0.28747	-3.47862	42.8353	149.008
LL0000028347	si:rp71-36a1.3	0.196938	0.555605	-1.29119	0.287783	-3.47484	1	3.47484
LL0000023631	rhbdd2	0.177396	0.519967	-1.34977	0.288003	-3.47219	1	3.47219
LL0000013065	kat2b	0.0143245	0.106024	-2.45331	0.28843	-3.46704	6.65784	23.083
LL0000013193	kcnn4	0.187337	0.53897	-1.3194	0.288608	-3.46491	1	3.46491
LL0000024600	sgo1	0.236634	0.616469	-1.18415	0.28862	-3.46477	1	3.46477
LL0000022945	pusl1	0.27571	0.660128	-1.0906	0.288684	-3.46399	1	3.46399
LL0000023329	rbpms	0.17648	0.518452	-1.35263	0.2888	-3.4626	1	3.4626
LL0000030065	tcap	0.222151	0.59424	-1.22159	0.288829	-3.46226	1	3.46226
LL0000011867	gucy1a1	0.16223	0.49103	-1.39864	0.289187	-3.45797	1.80837	6.25329
LL0000021542	pdk4	0.0771581	0.297285	-1.76924	0.289803	-3.45061	2.16684	7.47694
LL0000010219	fbxo42	0.0128989	0.0979255	-2.49102	0.290064	-3.44752	7.16254	24.693
LL0000009713	ephb1	0.0751524	0.29197	-1.78139	0.290081	-3.44731	2.36707	8.16003
LL0000021367	pcdh1a4	0.160033	0.4878	-1.40601	0.290612	-3.44102	1.79151	6.16463
LL0000005466	cep63	0.196173	0.554653	-1.29339	0.290895	-3.43767	1	3.43767
LL0000022614	prlh2	0.643343	0.78572	-0.46317	0.290969	-3.43679	1	3.43679
LL0000039544	znf1168	0.170997	0.507473	-1.36999	0.291263	-3.43332	1	3.43332
LL0000024821	si:ch1073-322p19.1	0.0564721	0.236218	-1.90959	0.291418	-3.4315	3.15805	10.8368
LL0000033182	XLOC_008233	0.0431305	0.204502	-2.02502	0.292458	-3.4193	3.96671	13.5634
LL0000007866	CU207221.1	0.094983	0.348175	-1.67126	0.292469	-3.41917	2.14912	7.3482
LL0000023769	rnf14	0.0520687	0.222333	-1.94489	0.292677	-3.41673	4.97607	17.0019
LL0000011190	gbgt1l4	0.0835508	0.31598	-1.73217	0.293139	-3.41135	2.8113	9.59032
LL0000005771	cldn5a	0.00432516	0.0444054	-2.85995	0.293382	-3.40853	8.0472	27.4291
LL0000026150	si:ch211-80h18.1	0.237216	0.616967	-1.18268	0.293621	-3.40575	1	3.40575
LL0000004659	CABZ01100278.1	0.196966	0.555605	-1.2911	0.293821	-3.40344	1	3.40344
LL0000029297	spns3	0.20405	0.567704	-1.27093	0.294144	-3.3997	1	3.3997
LL0000011026	fzd6	0.196957	0.555605	-1.29113	0.294269	-3.39825	1	3.39825
LL0000002319	BX005461.3	0.167238	0.500592	-1.38214	0.294439	-3.39629	2.01433	6.84124
LL0000018991	mhc1zba	0.218271	0.587615	-1.23191	0.294709	-3.39318	1	3.39318
LL0000028706	slc35c1	0.179144	0.523452	-1.34434	0.294716	-3.39309	1.99837	6.78065
LL0000022342	pou6f1	0.0112748	0.0880732	-2.53877	0.295006	-3.38976	6.55213	22.2102
LL0000030570	tmem234	0.283981	0.665122	-1.072	0.295052	-3.38923	1	3.38923
LL0000000580	AL732488.1	0.241885	0.624439	-1.17098	0.295069	-3.38903	1	3.38903
LL0000002718	BX324181.1	0.204834	0.56819	-1.26873	0.295105	-3.38863	1	3.38863
LL0000009117	dnmt3bb.2	0.110672	0.387953	-1.5966	0.295302	-3.38636	1.96277	6.64666
LL0000010618	foxo4	0.110221	0.387223	-1.59862	0.295364	-3.38565	3.53312	11.9619
LL0000020699	nts	0.354258	0.720212	-0.926792	0.295426	-3.38495	1	3.38495
LL0000022560	prickle2b	0.00866375	0.0712017	-2.63023	0.295598	-3.38297	7.79611	26.374
LL0000001486	asl	0.204089	0.567721	-1.27082	0.295741	-3.38134	1	3.38134
LL0000005066	ccdc24	0.216004	0.586013	-1.23801	0.295909	-3.37942	1	3.37942
LL0000012791	insm1b	0.000512738	0.00739648	-3.4854	0.296015	-3.3782	14.5094	49.0158
LL0000039984, LL0000034910	LOC108179085	0.0336587	0.202295	-2.12707	0.296301	-3.37495	2.06623	6.97343
LL0000011847	gtf3c4	0.198922	0.558803	-1.28548	0.296655	-3.37092	1.86894	6.30005
LL0000011150	gas2b	0.137533	0.444823	-1.48623	0.296747	-3.36987	1.85471	6.25014
LL0000031253	tspan37	0.197264	0.555988	-1.29024	0.297248	-3.36419	1	3.36419
LL0000030094	tcn2	0.236257	0.615955	-1.18511	0.297403	-3.36244	1	3.36244
LL0000016359	LOC108179660	0.216135	0.586013	-1.23765	0.297663	-3.3595	1	3.3595
LL0000019852	mylipa	0.0682258	0.272009	-1.82549	0.297767	-3.35833	3.48036	11.6882
LL0000032153	wu:fi36c02	0.253596	0.639303	-1.14232	0.297836	-3.35755	1	3.35755
LL0000006278	CR354547.1	0.317818	0.690103	-0.999451	0.297843	-3.35747	1	3.35747
LL0000021186	p3h4	0.222589	0.594757	-1.22043	0.298055	-3.35509	1	3.35509
LL0000005985	col14a1b	0.207308	0.5726	-1.26182	0.298073	-3.35489	1	3.35489
LL0000012366	hsp70.2	1.2642e-13	9.8979e-12	-7.51468	0.298102	-3.35456	441.159	1479.89
LL0000004568	CABZ01085061.1	0.147618	0.463648	-1.44912	0.298183	-3.35365	1	3.35365
LL0000026319	si:ch73-21k16.1	0.231155	0.607209	-1.19812	0.298189	-3.35357	1	3.35357
LL0000030323	timm23b	0.19243	0.548313	-1.30431	0.29847	-3.35042	1	3.35042
LL0000010125	fan1	0.0765864	0.295897	-1.77268	0.298491	-3.35018	2.94849	9.87798
LL0000030259	thbs1a	0.21825	0.587615	-1.23197	0.298555	-3.34947	1	3.34947
LL0000005362	cdk4	0.196294	0.554653	-1.29305	0.298685	-3.34801	1	3.34801
LL0000009438	efnb2a	0.0248817	0.163613	-2.24662	0.29894	-3.34516	6.33396	21.1881
LL0000027361	si:dkey-24p1.7	0.295844	0.673126	-1.04593	0.299037	-3.34407	1	3.34407
LL0000028145	si:dkeyp-20g2.1	0.216847	0.586307	-1.23574	0.299514	-3.33874	1	3.33874
LL0000014495	LOC101882237	0.111186	0.389008	-1.5943	0.299614	-3.33763	2.15446	7.19077
LL0000004228	CABZ01058452.1	0.208037	0.5732	-1.25979	0.300199	-3.33112	1	3.33112
LL0000019876	myo1b	0.204139	0.567721	-1.27068	0.300321	-3.32977	1	3.32977
LL0000018075	LOC110440170	0.196603	0.555117	-1.29215	0.300326	-3.32972	1	3.32972
LL0000020676	nt5dc2	0.038187	0.204502	-2.07559	0.300494	-3.32785	4.44121	14.7797
LL0000010991	fuk	0.216374	0.586013	-1.23701	0.300587	-3.32682	1	3.32682
LL0000010196	fbxo10	0.203942	0.567649	-1.27123	0.30059	-3.32679	1	3.32679
LL0000039358	zmp:0000001073	0.0160404	0.11635	-2.41209	0.300768	-3.32482	5.38845	17.9156
LL0000023847	robo1	6.21087e-09	2.53287e-07	-5.86187	0.301113	-3.32101	49.4638	164.27
LL0000022745	psmb12	0.186798	0.538194	-1.32102	0.301307	-3.31887	1	3.31887
LL0000035504	XLOC_026010	0.0493913	0.21429	-1.96759	0.301648	-3.31512	4.10823	13.6193
LL0000004785	cad	0.186692	0.538094	-1.32133	0.302035	-3.31087	1	3.31087
LL0000013729	lmln	0.0513728	0.220254	-1.95069	0.302173	-3.30936	3.54495	11.7315
LL0000026644	si:dkey-110g7.8	0.228341	0.604365	-1.20538	0.302229	-3.30875	1	3.30875
LL0000011057	gabpb2a	0.171594	0.508803	-1.36808	0.302232	-3.30872	1.79151	5.92761
LL0000001291	arhgap42a	0.176051	0.518378	-1.35397	0.302253	-3.30848	1	3.30848
LL0000025288	si:ch211-169p10.1	0.236948	0.616816	-1.18336	0.302265	-3.30835	1.65529	5.47628
LL0000018780	mcmbp	0.0629251	0.256107	-1.8618	0.302315	-3.30781	4.33252	14.3312
LL0000011552	gpc5a	0.222493	0.594757	-1.22068	0.302575	-3.30496	1	3.30496
LL0000020077	ncs1a	0.0368059	0.204502	-2.09071	0.30274	-3.30317	4.85197	16.0269
LL0000019792	MYADM	0.182468	0.530014	-1.33412	0.302897	-3.30145	1.88596	6.22641
LL0000029203	sox9a	0.215963	0.586013	-1.23812	0.302909	-3.30132	1	3.30132
LL0000000111	ablim1a	0.00630939	0.0555947	-2.73704	0.303051	-3.29977	12.2913	40.5586
LL0000034750	XLOC_019674	0.216137	0.586013	-1.23765	0.303287	-3.2972	1	3.2972
LL0000023269	rbl2	0.150985	0.470988	-1.43716	0.303377	-3.29623	2.78361	9.17543
LL0000038379	zdhhc16b	0.0373465	0.204502	-2.08474	0.303603	-3.29378	2.9564	9.73772
LL0000028876	slc8a4a	4.86738e-09	2.01706e-07	-5.90359	0.304199	-3.28732	42.9029	141.036
LL0000031998	wdr20b	0.196283	0.554653	-1.29308	0.3043	-3.28624	1	3.28624
LL0000002594	BX323067.1	0.191457	0.546876	-1.30717	0.304361	-3.28558	1.65529	5.43858
LL0000009115	dnmt3ba	0.0402154	0.204502	-2.0542	0.3044	-3.28515	4.48197	14.724
LL0000006434	CR385024.1	0.116648	0.401475	-1.57036	0.304572	-3.2833	2.13773	7.01882
LL0000010017	fam169ab	0.133315	0.437761	-1.50238	0.304704	-3.28187	2.65366	8.70897
LL0000012415	htr4	0.222148	0.59424	-1.2216	0.304829	-3.28053	1	3.28053
LL0000023706	riox2	0.173473	0.512819	-1.3621	0.304942	-3.27931	1.80837	5.93022
LL0000004409	CABZ01073097.1	0.00190552	0.0223743	-3.11285	0.305099	-3.27762	13.573	44.4871
LL0000009586	elovl5	0.187297	0.538928	-1.31952	0.30526	-3.2759	1	3.2759
LL0000024010	rptor	0.0867962	0.325315	-1.71423	0.305268	-3.27581	2.55485	8.36918
LL0000012367	hsp70.3	9.08785e-15	8.59074e-13	-7.87133	0.305338	-3.27506	422.372	1383.3
LL0000016956	LOC108192084	0.143573	0.45604	-1.46376	0.305521	-3.2731	3.45964	11.3238
LL0000002705	BX324142.1	0.216385	0.586013	-1.23698	0.305723	-3.27093	1	3.27093
LL0000030628	tmem53	0.0045294	0.0449938	-2.84517	0.305768	-3.27045	11.0154	36.0253
LL0000013605	lepr	0.138981	0.447663	-1.48078	0.305946	-3.26855	2.44463	7.99039
LL0000013454	krit1	0.192248	0.547969	-1.30484	0.30595	-3.26851	1	3.26851
LL0000012365	hsp70.1	1.89023e-15	1.98843e-13	-8.07762	0.306117	-3.26673	299.725	979.121
LL0000020585	nr2f5	0.00558203	0.0503739	-2.7774	0.306184	-3.26601	14.526	47.4419
LL0000002239	BX005254.1	0.197057	0.555708	-1.29084	0.30667	-3.26083	1	3.26083
LL0000032686	XLOC_004075	0.217327	0.586959	-1.23445	0.306938	-3.25799	1	3.25799
LL0000002547	BX322555.3	0.228366	0.604365	-1.20532	0.306958	-3.25778	1	3.25778
LL0000002067	btr01	0.18697	0.538407	-1.3205	0.307083	-3.25645	1	3.25645
LL0000029086	sntb1	0.266568	0.652263	-1.11162	0.307653	-3.25041	1	3.25041
LL0000008391	CU929360.1	0.228852	0.604797	-1.20406	0.30769	-3.25003	1	3.25003
LL0000032141	wu:fc31d10	0.176516	0.518452	-1.35252	0.307719	-3.24972	1	3.24972
LL0000038654	zgc:123238	0.111112	0.388949	-1.59462	0.307842	-3.24842	2.74221	8.90784
LL0000004251	CABZ01060373.1	0.217001	0.586519	-1.23532	0.307929	-3.24751	1	3.24751
LL0000035064	XLOC_022277	0.22942	0.605096	-1.20259	0.308014	-3.24661	1	3.24661
LL0000031320	tti1	0.192255	0.547969	-1.30482	0.308042	-3.24631	1	3.24631
LL0000038305	zbtb20	0.000952807	0.0121473	-3.31397	0.308073	-3.24598	11.6575	37.8402
LL0000022794	pstpip2	0.335315	0.703938	-0.963927	0.308215	-3.24449	1	3.24449
LL0000000645	AL928657.1	0.204044	0.567704	-1.27094	0.308533	-3.24114	1	3.24114
LL0000018894	mettl1	0.22596	0.601183	-1.21158	0.308576	-3.24069	1.84496	5.97894
LL0000008023	CU469530.1	0.260783	0.647632	-1.12518	0.308628	-3.24014	1.74692	5.66028
LL0000032645	XLOC_003692	0.431162	0.780826	-0.787524	0.308876	-3.23755	1.97559	6.39608
LL0000008346	CU929070.1	0.242037	0.624595	-1.1706	0.309047	-3.23576	1	3.23576
LL0000038794	zgc:158376	0.19745	0.556206	-1.28971	0.309075	-3.23546	1	3.23546
LL0000022967	pxnb	0.21632	0.586013	-1.23715	0.309265	-3.23348	1	3.23348
LL0000012114	hinfp	0.229197	0.60495	-1.20317	0.309773	-3.22818	1	3.22818
LL0000037259	XLOC_039619	0.170707	0.507089	-1.37092	0.309898	-3.22687	1	3.22687
LL0000000256	ada2a	0.206941	0.57187	-1.26284	0.310121	-3.22455	1.72166	5.55157
LL0000018773	mcm4	0.253384	0.639084	-1.14283	0.310121	-3.22454	1	3.22454
LL0000009006	dmd	0.0503989	0.217466	-1.95893	0.310191	-3.22382	4.647	14.9811
LL0000008146	CU655820.1	0.185768	0.537015	-1.32411	0.310449	-3.22115	1	3.22115
LL0000023996	rps6ka3a	0.228799	0.604736	-1.20419	0.310717	-3.21836	1	3.21836
LL0000005616	chn1	8.39436e-10	3.91349e-08	-6.19711	0.310771	-3.2178	55.9895	180.163
LL0000029598	strn	0.00416152	0.0428972	-2.87226	0.310783	-3.21768	8.59692	27.6622
LL0000029043	snap47	0.0692317	0.274696	-1.81886	0.310965	-3.2158	3.212	10.3292
LL0000022226	pnpla7a	0.207391	0.572649	-1.26159	0.311111	-3.21429	1	3.21429
LL0000038307	zbtb22a	0.0263879	0.17013	-2.22375	0.31116	-3.21378	5.31166	17.0705
LL0000019387	mmachc	0.281873	0.664802	-1.0767	0.311326	-3.21207	1	3.21207
LL0000001584	atp1b1a	0.0577517	0.240225	-1.89976	0.311633	-3.2089	4.07159	13.0653
LL0000035010	XLOC_021899	0.369329	0.733365	-0.898136	0.312336	-3.20168	1	3.20168
LL0000018498	lzts1	0.222558	0.594757	-1.22051	0.313294	-3.19189	1	3.19189
LL0000015413	LOC101886905	0.192481	0.548384	-1.30415	0.313306	-3.19177	1	3.19177
LL0000020295	nhlrc2	0.207552	0.572675	-1.26114	0.313594	-3.18884	1	3.18884
LL0000004537	CABZ01081909.1	0.186368	0.537539	-1.32231	0.313642	-3.18834	1	3.18834
LL0000008698	dbx1b	0.294599	0.672918	-1.04864	0.313713	-3.18763	1	3.18763
LL0000012368	hsp70l	1.62188e-11	9.72797e-10	-6.81544	0.313752	-3.18723	1907.92	6080.97
LL0000012886	irx4a	0.236856	0.61669	-1.18359	0.313779	-3.18696	1	3.18696
LL0000039588	znf362b	0.00922759	0.0747869	-2.60858	0.313843	-3.18631	8.44152	26.8973
LL0000021329	pax8	0.00244175	0.0275661	-3.0382	0.313856	-3.18617	21.3396	67.9915
LL0000031271	tsr3	0.0648185	0.261891	-1.84855	0.314503	-3.17962	4.80223	15.2692
LL0000013609	letmd1	0.164605	0.495968	-1.39077	0.315075	-3.17385	2.54909	8.09045
LL0000028468	slain2	0.0751431	0.29197	-1.78145	0.31531	-3.17148	3.69507	11.7188
LL0000024733	si:cabz01054394.5	0.177007	0.519076	-1.35098	0.315523	-3.16934	1	3.16934
LL0000031106	trim35-7	0.150293	0.469607	-1.4396	0.315802	-3.16654	2.00204	6.33955
LL0000031335	ttn.1	0.0396879	0.204502	-2.05968	0.31587	-3.16586	3.83855	12.1523
LL0000030539	tmem187	0.25077	0.637034	-1.14915	0.315995	-3.16461	1	3.16461
LL0000004130	CABZ01044277.1	0.042858	0.204502	-2.02768	0.316031	-3.16425	4.09752	12.9656
LL0000039268	zgc:91976	0.0954642	0.349501	-1.66883	0.316056	-3.164	2.96557	9.38305
LL0000005994	col1a1a	0.243185	0.626218	-1.16775	0.316064	-3.16391	1	3.16391
LL0000039671	znf973	0.176502	0.518452	-1.35256	0.316204	-3.16251	1	3.16251
LL0000032411	XLOC_001742	0.222623	0.594757	-1.22034	0.316468	-3.15988	1	3.15988
LL0000019502	mpped2	1.35172e-10	7.14633e-09	-6.48965	0.316616	-3.1584	48.1481	152.071
LL0000023205	rarres3l	0.105714	0.376086	-1.61923	0.316697	-3.15759	3.59395	11.3482
LL0000009991	fam13a	0.446827	0.78572	-0.761016	0.31682	-3.15637	2.01433	6.35797
LL0000001313	arhgef1b	0.0391112	0.204502	-2.06573	0.316991	-3.15466	4.02981	12.7127
LL0000027705	si:dkey-4c15.13	0.284527	0.665509	-1.07078	0.31705	-3.15407	1.84838	5.82993
LL0000008226	CU695232.1	0.177819	0.520656	-1.34845	0.31726	-3.15199	1	3.15199
LL0000022208	pmvk	0.204302	0.567867	-1.27022	0.317333	-3.15127	1	3.15127
LL0000037559	XLOC_041601	0.222939	0.595074	-1.21951	0.317725	-3.14737	1	3.14737
LL0000018346	lrrc1	0.147373	0.463251	-1.45	0.31787	-3.14594	1.99837	6.28675
LL0000034890	XLOC_020712	0.236122	0.615692	-1.18545	0.317927	-3.14538	1	3.14538
LL0000003682	BX927193.2	0.252213	0.637684	-1.14565	0.317935	-3.14529	1	3.14529
LL0000023130	rad51	0.200804	0.562334	-1.28011	0.317963	-3.14502	1.71639	5.39807
LL0000018213	LOC794642	0.186263	0.537387	-1.32262	0.31806	-3.14406	1	3.14406
LL0000028484	slc12a5a	7.63561e-09	3.08325e-07	-5.82631	0.318225	-3.14243	54.7021	171.897
LL0000024067	rsrp1	2.16813e-06	5.71657e-05	-4.76499	0.318374	-3.14096	45.221	142.037
LL0000012192	hmx2	8.25641e-19	1.20116e-16	-9.03538	0.318391	-3.14079	110.94	348.439
LL0000030168	terf2ip	0.204764	0.56819	-1.26892	0.318468	-3.14003	1	3.14003
LL0000026016	si:ch211-285f17.1	0.216572	0.586137	-1.23647	0.318651	-3.13823	1.84871	5.80167
LL0000040176	si:ch73-103b11.2	0.187037	0.538407	-1.3203	0.318731	-3.13744	1	3.13744
LL0000003606	BX908401.1	0.236709	0.616585	-1.18396	0.318852	-3.13625	1	3.13625
LL0000007991	CU467961.1	2.08428e-05	0.000435385	-4.27608	0.318867	-3.1361	32.1605	100.858
LL0000030752	tnks1bp1	0.218475	0.587749	-1.23137	0.319009	-3.13471	1	3.13471
LL0000004959	cavin2b	0.216612	0.586137	-1.23637	0.319637	-3.12854	1	3.12854
LL0000026800	si:dkey-159f12.2	0.139272	0.447869	-1.47969	0.319646	-3.12846	1.98752	6.21787
LL0000013847	LO018324.1	0.00528549	0.0481231	-2.79523	0.319708	-3.12785	7.42688	23.2302
LL0000002725	BX324207.1	0.13872	0.446993	-1.48176	0.319764	-3.1273	2.20177	6.8856
LL0000020378	nkx2.4b	0.251619	0.637684	-1.14709	0.319901	-3.12597	1	3.12597
LL0000014200	LOC100334054	0.216178	0.586013	-1.23754	0.319927	-3.12571	1	3.12571
LL0000018774	mcm5	0.312197	0.687997	-1.01113	0.319941	-3.12557	1	3.12557
LL0000020257	nfil3-2	0.0266109	0.170798	-2.22046	0.319967	-3.12532	8.14845	25.4665
LL0000024212	sash1a	8.05346e-08	2.77182e-06	-5.40615	0.320375	-3.12134	49.1278	153.344
LL0000014876	LOC101884237	0.19202	0.547783	-1.30551	0.320987	-3.1154	1	3.1154
LL0000039669	znf971	0.0073746	0.0624073	-2.68493	0.321021	-3.11506	8.07583	25.1567
LL0000028558	slc22a17	0.184185	0.533493	-1.3289	0.321043	-3.11485	1.94602	6.06155
LL0000012200	hnf4b	0.218049	0.587603	-1.23251	0.322082	-3.1048	1.84838	5.73885
LL0000026003	si:ch211-284e13.5	0.151037	0.47107	-1.43698	0.32214	-3.10424	3.14624	9.76669
LL0000000937	ambra1b	0.0326213	0.197743	-2.13969	0.322405	-3.10169	4.62844	14.356
LL0000030148	telo2	0.0874848	0.32734	-1.71049	0.322532	-3.10047	3.46546	10.7446
LL0000029503	stap2a	9.82143e-05	0.00170158	-3.91076	0.322873	-3.09719	23.6588	73.2758
LL0000009133	dock6	0.216605	0.586137	-1.23639	0.323205	-3.09401	1	3.09401
LL0000021381	pcdh1g32	0.0802076	0.306673	-1.75126	0.323211	-3.09395	4.23102	13.0906
LL0000020187	nek12	0.268087	0.652546	-1.1081	0.323431	-3.09185	1	3.09185
LL0000024323	scrt1a	7.92795e-11	4.31369e-09	-6.57296	0.323434	-3.09182	106.925	330.592
LL0000010005	fam161b	0.0866227	0.324843	-1.71518	0.323528	-3.09092	3.36281	10.3942
LL0000030320	TIMM21	0.163793	0.494172	-1.39345	0.323585	-3.09038	1.82612	5.64341
LL0000026359	si:ch73-244f7.3	0.216402	0.586013	-1.23693	0.3238	-3.08832	1	3.08832
LL0000022385	ppil4	0.0776236	0.29891	-1.76646	0.323867	-3.08768	3.99553	12.3369
LL0000009543	ek1	3.58317e-08	1.30091e-06	-5.55375	0.323978	-3.08663	53.0749	163.823
LL0000030073	tcf12	0.000249744	0.0038899	-3.67576	0.324029	-3.08614	15.5903	48.1138
LL0000022520	PRDM15	0.237192	0.616967	-1.18274	0.32439	-3.08271	1	3.08271
LL0000030172	tesca	0.58683	0.78572	-0.543612	0.324721	-3.07957	1	3.07957
LL0000020612	nrd1a	0.0172638	0.12352	-2.38502	0.324762	-3.07918	7.16821	22.0722
LL0000024264	scara5	0.216207	0.586013	-1.23746	0.324918	-3.0777	1	3.0777
LL0000026320	si:ch73-21k16.5	0.197496	0.556258	-1.28958	0.324968	-3.07723	1	3.07723
LL0000012283	hoxd11a	0.000155837	0.0025635	-3.79609	0.326117	-3.06639	24.5662	75.3296
LL0000008543	cyp17a1	0.197365	0.556196	-1.28995	0.326129	-3.06627	1	3.06627
LL0000024097	RUNDC1	0.0642036	0.260142	-1.85281	0.326238	-3.06524	4.12111	12.6322
LL0000030811	tomm34	0.054803	0.231056	-1.92269	0.326383	-3.06388	3.87075	11.8595
LL0000012542	igfbp2b	0.0462343	0.205196	-1.99573	0.326408	-3.06365	4.49157	13.7606
LL0000004737	cacna1bb	0.0827956	0.313761	-1.73643	0.326802	-3.05996	3.39038	10.3744
LL0000040280	zgc:153916	0.186317	0.537467	-1.32246	0.326893	-3.05911	1	3.05911
LL0000015099	LOC101885376	0.157799	0.483197	-1.41357	0.327113	-3.05705	2.93529	8.97332
LL0000022889	ptpn9b	0.120646	0.411302	-1.55339	0.327264	-3.05564	2.88929	8.82863
LL0000037909	XLOC_043347	0.237694	0.61774	-1.18148	0.327321	-3.0551	1	3.0551
LL0000021566	pdyn	0.300971	0.678343	-1.03489	0.327588	-3.05261	1	3.05261
LL0000030982	trafd1	0.0367304	0.204502	-2.09155	0.327795	-3.05069	6.35267	19.38
LL0000023335	rc3h1b	0.0393871	0.204502	-2.06282	0.327922	-3.0495	6.00072	18.2992
LL0000027099	si:dkey-20i20.9	0.170296	0.506641	-1.37224	0.328062	-3.0482	4.01174	12.2286
LL0000024819	si:ch1073-303k11.2	0.251322	0.637684	-1.14781	0.328353	-3.0455	1	3.0455
LL0000040212	si:dkey-222b8.1	0.000211076	0.00334605	-3.71907	0.328695	-3.04233	14.1219	42.9634
LL0000021363	pcdh18b	0.00480096	0.0450134	-2.82642	0.328783	-3.04152	9.96092	30.2963
LL0000014331	LOC100536469	0.371008	0.733365	-0.89499	0.329028	-3.03926	1	3.03926
LL0000027950	si:dkey-81p22.11	0.236786	0.616631	-1.18377	0.329131	-3.0383	1	3.0383
LL0000001299	arhgdig	2.85936e-05	0.000578156	-4.20383	0.329152	-3.03811	25.0834	76.2062
LL0000014034	LOC100151145	0.204568	0.567988	-1.26947	0.329153	-3.0381	1	3.0381
LL0000024146	s100a11	0.294045	0.672918	-1.04984	0.329384	-3.03597	1	3.03597
LL0000015758	LOC103909982	0.274552	0.659627	-1.09324	0.329676	-3.03329	1.72561	5.23426
LL0000021800	pik3cd	0.021846	0.148534	-2.29663	0.329828	-3.03189	5.55672	16.8473
LL0000002407	BX248118.1	0.22816	0.604365	-1.20585	0.329929	-3.03095	1	3.03095
LL0000000542	akap7	0.0219949	0.14925	-2.29404	0.330164	-3.0288	7.31103	22.1436
LL0000016858	LOC108190733	0.115225	0.398586	-1.57651	0.330192	-3.02854	2.56229	7.76002
LL0000025526	si:ch211-209l18.2	0.155205	0.478756	-1.42246	0.330382	-3.0268	5.77711	17.4862
LL0000029180	sox11b	2.74004e-14	2.40198e-12	-7.72354	0.330832	-3.02269	128.977	389.857
LL0000025688	si:ch211-227e10.3	0.251628	0.637684	-1.14707	0.330848	-3.02254	1	3.02254
LL0000031821	vcla	0.228545	0.604365	-1.20485	0.330965	-3.02146	1	3.02146
LL0000021419	pcdh9	8.64181e-14	6.95174e-12	-7.56711	0.331043	-3.02075	69.5278	210.026
LL0000010164	fblim1	0.0013723	0.0167162	-3.20943	0.331064	-3.02056	17.8725	53.9851
LL0000026111	si:ch211-66i8.3	0.281955	0.664802	-1.07652	0.331121	-3.02004	1	3.02004
LL0000013696	lingo3a	0.217623	0.587225	-1.23365	0.331286	-3.01854	1	3.01854
LL0000003763	BX936342.2	0.278418	0.662473	-1.08447	0.331401	-3.01749	1.78265	5.37914
LL0000025043	si:ch211-132b12.7	0.242026	0.624595	-1.17063	0.332175	-3.01046	1	3.01046
LL0000035906	XLOC_029041	0.22927	0.604966	-1.20298	0.332325	-3.0091	1	3.0091
LL0000008561	cyp27b1	0.197436	0.556206	-1.28975	0.332368	-3.00871	1	3.00871
LL0000020592	nr4a2b	0.168235	0.502182	-1.3789	0.332894	-3.00396	2.23445	6.71219
LL0000004620	CABZ01088308.1	0.227966	0.604168	-1.20636	0.333344	-2.99991	1	2.99991
LL0000038421	zfpm1	0.0278595	0.17622	-2.20247	0.333364	-2.99972	5.16878	15.5049
LL0000004979	cbln18	0.217838	0.587379	-1.23307	0.333473	-2.99875	1	2.99875
LL0000015907	LOC103910556	0.229615	0.605297	-1.20209	0.33349	-2.99859	1	2.99859
LL0000027212	si:dkey-22h13.3	0.23001	0.605721	-1.20107	0.333636	-2.99728	1	2.99728
LL0000025136	si:ch211-14a11.2	0.207691	0.572675	-1.26075	0.333686	-2.99683	1	2.99683
LL0000001873	BEND4	0.0883126	0.329674	-1.70603	0.333807	-2.99574	4.28431	12.8347
LL0000022416	ppp1r12c	0.00668432	0.057875	-2.71785	0.333878	-2.99511	9.38286	28.1027
LL0000009710	epha6	0.00295258	0.0324578	-2.97996	0.334184	-2.99236	15.1162	45.2332
LL0000024848	si:ch1073-416d2.3	0.217352	0.586959	-1.23438	0.334217	-2.99206	1	2.99206
LL0000021575	pdzk1ip1	0.229078	0.604929	-1.20347	0.334428	-2.99018	1	2.99018
LL0000001012	ankmy2a	0.137555	0.444823	-1.48615	0.334464	-2.98986	5.8121	17.3774
LL0000021590	peli1b	0.00468601	0.0449938	-2.83423	0.334713	-2.98764	12.0219	35.9172
LL0000039284	zgc:92481	0.23061	0.606318	-1.19952	0.334809	-2.98678	1.72297	5.14614
LL0000019022	mid1ip1a	0.0400834	0.204502	-2.05557	0.334995	-2.98512	4.98079	14.8683
LL0000004388	CABZ01072309.1	0.229181	0.60495	-1.20321	0.335024	-2.98486	1	2.98486
LL0000022423	ppp1r14bb	0.216376	0.586013	-1.237	0.335484	-2.98077	1	2.98077
LL0000039519	znf1143	0.275602	0.660128	-1.09085	0.335493	-2.98069	1	2.98069
LL0000033884	XLOC_013646	0.251599	0.637684	-1.14714	0.335519	-2.98045	1	2.98045
LL0000031566	uggt2	0.0555937	0.233496	-1.91644	0.335735	-2.97854	5.96531	17.7679
LL0000029124	snx7	0.241387	0.624017	-1.17222	0.335801	-2.97795	1	2.97795
LL0000031811	vav3	0.167916	0.501742	-1.37993	0.336041	-2.97582	4.20769	12.5213
LL0000040133	rrm2	0.260943	0.647769	-1.1248	0.336171	-2.97467	3.38282	10.0628
LL0000010320	fgfr3	0.237388	0.617257	-1.18225	0.336276	-2.97375	1	2.97375
LL0000008772	ddx18	0.00607735	0.0538974	-2.74944	0.336892	-2.96831	11.2323	33.3409
LL0000020084	ndc80	0.282644	0.664802	-1.07498	0.336999	-2.96736	1	2.96736
LL0000033497	XLOC_010795	0.267608	0.652263	-1.10921	0.337067	-2.96677	1	2.96677
LL0000011019	fzd1	0.0776668	0.29902	-1.7662	0.337097	-2.96651	3.58773	10.643
LL0000028348	si:rp71-36a1.5	0.21636	0.586013	-1.23705	0.337141	-2.96612	1	2.96612
LL0000005939	cntn1a	0.216388	0.586013	-1.23697	0.337167	-2.96589	1	2.96589
LL0000014108	LOC100331349	0.243296	0.626346	-1.16748	0.337813	-2.96022	1	2.96022
LL0000036613	XLOC_034149	0.218106	0.587615	-1.23236	0.337824	-2.96012	1	2.96012
LL0000006013	col4a5	0.110756	0.387972	-1.59622	0.337881	-2.95962	3.34407	9.89717
LL0000001473	ascl1b	0.236745	0.616602	-1.18387	0.337972	-2.95882	1	2.95882
LL0000005757	cldn11a	0.197005	0.555638	-1.29099	0.338244	-2.95645	1	2.95645
LL0000022562	prim1	0.275626	0.660128	-1.0908	0.338383	-2.95523	1	2.95523
LL0000012651	il15l	0.276281	0.660291	-1.08931	0.338457	-2.95459	1	2.95459
LL0000012983	itsn2b	0.217758	0.587359	-1.23329	0.338972	-2.9501	1	2.9501
LL0000039537	znf1161	0.230437	0.606098	-1.19996	0.339266	-2.94754	1	2.94754
LL0000025716	si:ch211-232b12.5	0.230094	0.605817	-1.20085	0.339453	-2.94591	1	2.94591
LL0000037299	XLOC_039817	0.282131	0.664802	-1.07612	0.339465	-2.94581	1	2.94581
LL0000011096	gal3st2	0.24091	0.623777	-1.17341	0.339522	-2.94532	1	2.94532
LL0000005556	chaf1a	0.217285	0.586932	-1.23456	0.339629	-2.94439	1	2.94439
LL0000009327	dzip1	0.00352996	0.0375766	-2.92432	0.339868	-2.94232	14.3503	42.223
LL0000004352	CABZ01069020.1	0.234903	0.613657	-1.18854	0.34008	-2.94048	1.84672	5.43025
LL0000002019	brip1	0.267864	0.652546	-1.10861	0.340216	-2.93931	1	2.93931
LL0000011634	gpr37b	0.000590902	0.00812956	-3.44679	0.340279	-2.93877	10.0864	29.6415
LL0000012232	homer3b	0.0373625	0.204502	-2.08456	0.340372	-2.93796	4.36436	12.8223
LL0000029653	sulf2a	0.0406542	0.204502	-2.0497	0.340419	-2.93756	5.02013	14.7469
LL0000012834	iqck	0.216373	0.586013	-1.23701	0.340646	-2.9356	1	2.9356
LL0000013655	lhx5	2.46483e-20	4.1786e-18	-9.44323	0.340668	-2.93541	150.781	442.604
LL0000035961	XLOC_029508	0.287279	0.667273	-1.06468	0.340782	-2.93443	3.34469	9.81474
LL0000038900	zgc:171220	0.243389	0.626508	-1.16725	0.340855	-2.9338	1.84672	5.41792
LL0000023653	rhoca	0.10164	0.365788	-1.63846	0.340952	-2.93297	3.25991	9.56121
LL0000021482	pdcd4b	2.04122e-05	0.000426825	-4.28082	0.341024	-2.93235	34.0404	99.8183
LL0000028604	slc25a26	0.164426	0.4955	-1.39136	0.341039	-2.93222	2.07762	6.09205
LL0000039148	zgc:195173	0.37092	0.733365	-0.895154	0.341075	-2.93191	1	2.93191
LL0000022828	ptges	0.253589	0.639303	-1.14233	0.341254	-2.93037	1	2.93037
LL0000021091	osbpl5	0.110025	0.386794	-1.5995	0.341523	-2.92806	4.62233	13.5345
LL0000018702	mat2ab	0.266535	0.652263	-1.1117	0.341685	-2.92667	1	2.92667
LL0000028746	slc39a1	0.19974	0.560213	-1.28314	0.341884	-2.92497	2.20631	6.45339
LL0000013590	ldlrb	0.058863	0.24339	-1.89138	0.34208	-2.92329	5.01149	14.6501
LL0000022244	pogza	0.228599	0.604365	-1.20471	0.342092	-2.92319	1	2.92319
LL0000026233	si:ch73-141c7.1	0.207328	0.5726	-1.26176	0.34242	-2.92039	1	2.92039
LL0000032619	XLOC_003396	0.266463	0.652263	-1.11186	0.342461	-2.92004	1	2.92004
LL0000013989	LOC100148023	0.229204	0.60495	-1.20315	0.342502	-2.91969	1	2.91969
LL0000030013	tbc1d32	0.23652	0.616329	-1.18444	0.342504	-2.91967	1.77943	5.19536
LL0000039465	znf1083	0.241275	0.623993	-1.1725	0.342768	-2.91742	1	2.91742
LL0000012423	htra1a	0.127637	0.425313	-1.52475	0.344467	-2.90303	5.01761	14.5663
LL0000002608	BX323453.1	0.287978	0.667994	-1.06313	0.34469	-2.90116	2.15687	6.25743
LL0000029179	sox11a	4.33457e-14	3.62023e-12	-7.66141	0.345051	-2.89813	189.852	550.215
LL0000004963	cax2	0.252151	0.637684	-1.1458	0.345059	-2.89806	1	2.89806
LL0000000431	aep1	0.0677013	0.270555	-1.82897	0.345664	-2.89298	3.65505	10.574
LL0000024745	si:cabz01071907.1	0.141942	0.4536	-1.46976	0.345673	-2.89291	3.04932	8.82139
LL0000009090	dnal1	0.0289931	0.181304	-2.18673	0.345765	-2.89213	6.0437	17.4792
LL0000013500	lactb2	0.21689	0.586329	-1.23562	0.345772	-2.89208	1	2.89208
LL0000001384	ARMC6	0.161563	0.490163	-1.40087	0.345812	-2.89175	3.0774	8.89906
LL0000000435	afap1l1b	0.267156	0.652263	-1.11025	0.346024	-2.88997	1	2.88997
LL0000027848	si:dkey-71h2.2	0.0531334	0.225687	-1.93613	0.346055	-2.88971	6.01883	17.3927
LL0000037418	XLOC_040516	0.289918	0.669717	-1.05886	0.346118	-2.88919	1.80837	5.22473
LL0000009715	ephb2b	0.00215017	0.0247372	-3.07668	0.346274	-2.88788	12.6573	36.5529
LL0000013491	l3hypdh	0.204204	0.567747	-1.27049	0.346512	-2.8859	1	2.8859
LL0000007500	CT025897.1	0.0147108	0.108275	-2.44367	0.346649	-2.88476	11.8393	34.1536
LL0000039485	znf1105	0.228545	0.604365	-1.20485	0.346702	-2.88432	1	2.88432
LL0000018269	lonp1	0.224431	0.597811	-1.21558	0.346795	-2.88354	2.09195	6.03224
LL0000018475	lypd6	9.93253e-07	2.86563e-05	-4.92365	0.346946	-2.88229	40.2618	116.046
LL0000007965	CU467042.1	0.204448	0.567964	-1.26981	0.346985	-2.88197	1	2.88197
LL0000008803	deaf1	0.279331	0.663134	-1.08241	0.347511	-2.87761	1.84496	5.30907
LL0000027903	si:dkey-79d12.4	0.204822	0.56819	-1.26876	0.347671	-2.87628	1	2.87628
LL0000019427	mns1	0.228172	0.604365	-1.20582	0.348068	-2.873	1	2.873
LL0000028486	slc12a7a	0.312737	0.687997	-1.01	0.348074	-2.87296	1	2.87296
LL0000007236	CR936442.1	0.204543	0.567988	-1.26954	0.348094	-2.87278	1	2.87278
LL0000033308	XLOC_009496	0.194399	0.551647	-1.29855	0.348124	-2.87254	2.06717	5.93802
LL0000034057	XLOC_014840	0.252371	0.637684	-1.14527	0.348224	-2.87172	1	2.87172
LL0000014927	LOC101884506	0.275308	0.660128	-1.09152	0.348237	-2.87161	1	2.87161
LL0000031327	ttll12	0.229653	0.605297	-1.20199	0.348473	-2.86966	1	2.86966
LL0000002420	BX248324.1	0.00405424	0.0420236	-2.88058	0.348581	-2.86878	13.0519	37.443
LL0000004088	CABZ01038521.1	0.24099	0.623777	-1.17321	0.348608	-2.86855	1	2.86855
LL0000028802	slc4a3	0.22859	0.604365	-1.20474	0.348623	-2.86842	1	2.86842
LL0000001708	azin1a	0.0522502	0.222829	-1.94338	0.348749	-2.86739	6.16879	17.6883
LL0000031412	txnipb	0.443407	0.783834	-0.766757	0.348805	-2.86694	1	2.86694
LL0000038807	zgc:158517	0.0853911	0.321537	-1.72193	0.348936	-2.86586	6.24722	17.9036
LL0000011911	habp2	0.176241	0.518378	-1.35338	0.348958	-2.86567	3.23843	9.28029
LL0000005701	cilp	0.241248	0.623993	-1.17257	0.349177	-2.86387	1	2.86387
LL0000025887	si:ch211-260e23.9	1.81991e-07	5.93509e-06	-5.25388	0.349208	-2.86363	64.6009	184.993
LL0000023890	rpgrip1l	0.112672	0.392735	-1.58769	0.349216	-2.86355	2.2757	6.51659
LL0000007429	csf3b	0.243165	0.626218	-1.1678	0.349395	-2.86209	1	2.86209
LL0000019033	mier3b	0.040369	0.204502	-2.05262	0.349589	-2.8605	7.12962	20.3943
LL0000011543	gpatch4	0.250307	0.636624	-1.15027	0.349639	-2.86009	1.73477	4.9616
LL0000018807	mdm1	0.0680976	0.271747	-1.82634	0.349783	-2.85892	6.01052	17.1836
LL0000037447	XLOC_040754	0.212397	0.580224	-1.2478	0.349843	-2.85843	2.07821	5.94041
LL0000006415	CR383668.2	0.165708	0.498267	-1.38714	0.349972	-2.85737	3.16548	9.04494
LL0000036346	XLOC_032110	0.216357	0.586013	-1.23706	0.350212	-2.85541	1	2.85541
LL0000020682	nthl1	0.192137	0.547876	-1.30517	0.350232	-2.85525	1	2.85525
LL0000013562	lcmt2	0.204992	0.568396	-1.26828	0.350272	-2.85492	1	2.85492
LL0000005243	cd40	0.217613	0.587225	-1.23368	0.350786	-2.85074	1	2.85074
LL0000008033	CU469577.1	0.1668	0.500023	-1.38357	0.351022	-2.84882	2.06306	5.8773
LL0000010385	fkrp	0.0801824	0.306633	-1.75141	0.351952	-2.8413	4.38948	12.4718
LL0000028202	si:dkeyp-51b7.3	0.00554977	0.0501509	-2.7793	0.351991	-2.84098	14.496	41.1828
LL0000022366	ppfia4	2.62894e-12	1.734e-10	-7.08455	0.352005	-2.84087	92.9079	263.939
LL0000000044	abcc1	0.300122	0.677122	-1.03671	0.352021	-2.84074	1.80837	5.13711
LL0000013649	lhx1a	3.02215e-32	1.37763e-29	-12.25	0.352189	-2.83939	467.07	1326.19
LL0000020461	nol6	0.250405	0.636657	-1.15003	0.352204	-2.83926	1.80837	5.13444
LL0000030640	tmem63c	0.0110928	0.0868496	-2.5445	0.352215	-2.83917	9.34671	26.5369
LL0000021289	parla	0.254654	0.640345	-1.13977	0.352449	-2.83729	1	2.83729
LL0000014965	LOC101884686	0.19586	0.554146	-1.2943	0.352488	-2.83697	1.80837	5.1303
LL0000022171	pls3	0.124943	0.420511	-1.53564	0.352778	-2.83465	3.09517	8.77372
LL0000031227	tshz2	1.06222e-17	1.38785e-15	-8.72886	0.352791	-2.83454	154.745	438.632
LL0000010071	fam222ba	0.00219072	0.0251473	-3.07105	0.353138	-2.83175	22.8786	64.7865
LL0000020911	opn7c	0.294911	0.672918	-1.04796	0.353386	-2.82977	1	2.82977
LL0000023217	rasd3	0.332066	0.702889	-0.970431	0.353478	-2.82903	1	2.82903
LL0000013056	kank3	0.395945	0.75084	-0.849251	0.3535	-2.82885	1	2.82885
LL0000010520	FO834823.1	0.294905	0.672918	-1.04797	0.353611	-2.82797	1	2.82797
LL0000028476	slc11a2	0.0789811	0.302976	-1.75843	0.353623	-2.82787	3.65265	10.3292
LL0000004257	CABZ01061349.1	0.0283183	0.178572	-2.19604	0.353645	-2.8277	7.28957	20.6127
LL0000024216	sat1a.1	0.155522	0.478955	-1.42137	0.35373	-2.82702	6.54549	18.5042
LL0000031394	twsg1a	0.240959	0.623777	-1.17329	0.353807	-2.8264	1	2.8264
LL0000008899	dhtkd1	0.283567	0.665122	-1.07292	0.354166	-2.82354	1	2.82354
LL0000013585	ldlrad3	0.241797	0.624321	-1.1712	0.354226	-2.82305	1	2.82305
LL0000009404	eef2a.1	0.252431	0.637684	-1.14513	0.354506	-2.82083	1	2.82083
LL0000000049	abcc3	0.232157	0.609215	-1.19555	0.354536	-2.82059	1.86582	5.2627
LL0000011678	gpx9	0.147874	0.464238	-1.4482	0.354748	-2.8189	2.21865	6.25415
LL0000038884	zgc:165461	0.22612	0.601374	-1.21116	0.354916	-2.81757	1.98752	5.59998
LL0000005159	ccna1	0.228551	0.604365	-1.20484	0.354917	-2.81756	1	2.81756
LL0000022530	prdm8b	0.722968	0.843106	-0.354595	0.355143	-2.81577	4.2408	11.9411
LL0000005346	cdk1	0.26731	0.652263	-1.1099	0.355219	-2.81517	1	2.81517
LL0000020245	nfatc3a	0.246087	0.630446	-1.16059	0.355252	-2.8149	2.16732	6.1008
LL0000005220	cd151l	0.198045	0.557116	-1.288	0.35526	-2.81484	2.06064	5.80038
LL0000032834	XLOC_005350	0.252657	0.637799	-1.14458	0.355483	-2.81307	1	2.81307
LL0000000374	adh5	2.01777e-07	6.50795e-06	-5.23432	0.355564	-2.81243	41.7714	117.479
LL0000009748	eral1	0.142763	0.454593	-1.46673	0.356294	-2.80667	3.13957	8.81172
LL0000023623	rgs8	0.0414448	0.204502	-2.04168	0.356426	-2.80563	5.89778	16.547
LL0000039620	znf526	0.222848	0.59504	-1.21975	0.35692	-2.80175	2.11972	5.93894
LL0000009260	dtymk	0.237569	0.617493	-1.18179	0.356954	-2.80148	1	2.80148
LL0000012377	hspa4a	0.00127892	0.0157112	-3.22985	0.357068	-2.80059	25.3893	71.105
LL0000025447	si:ch211-199m9.3	0.254394	0.640345	-1.1404	0.357184	-2.79968	1	2.79968
LL0000004578	CABZ01085626.1	0.25224	0.637684	-1.14559	0.357223	-2.79937	1	2.79937
LL0000024155	s1pr1	0.283889	0.665122	-1.0722	0.357506	-2.79716	1.79151	5.01115
LL0000039254	zgc:85936	0.233488	0.611456	-1.19214	0.357565	-2.79669	2.01829	5.64455
LL0000022162	plppr3a	0.00352306	0.0375227	-2.92494	0.357578	-2.79659	17.9449	50.1846
LL0000024185	samd4b	0.024269	0.160694	-2.25627	0.357745	-2.79529	9.1707	25.6348
LL0000031603	uhrf1	0.293682	0.672918	-1.05063	0.357937	-2.79379	1	2.79379
LL0000018641	mapk7	0.0860279	0.32285	-1.71843	0.357992	-2.79336	5.80442	16.2138
LL0000021395	pcdh2ab2	0.237056	0.616967	-1.18309	0.358185	-2.79185	2.15446	6.01492
LL0000020250	nfe2l1b	0.0782837	0.300774	-1.76254	0.35825	-2.79135	4.04994	11.3048
LL0000016490	LOC108181471	0.251898	0.637684	-1.14641	0.358321	-2.7908	1	2.7908
LL0000013280	kidins220a	0.217113	0.586699	-1.23502	0.358436	-2.78989	1	2.78989
LL0000038320	zbtb39	0.0576233	0.239908	-1.90074	0.358631	-2.78839	4.58735	12.7913
LL0000008576	cyp2ae1	0.190108	0.544464	-1.31115	0.358813	-2.78697	2.14595	5.98068
LL0000002435	BX248501.1	0.241322	0.623993	-1.17238	0.358893	-2.78635	1	2.78635
LL0000032616	XLOC_003375	0.236574	0.61639	-1.1843	0.358968	-2.78577	1	2.78577
LL0000024296	scn1lab	0.000113017	0.00192552	-3.8762	0.359221	-2.7838	29.1933	81.2683
LL0000020573	nr1h3	0.0446381	0.204502	-2.01058	0.359236	-2.78369	7.72863	21.5141
LL0000025736	si:ch211-235f1.3	0.218003	0.587557	-1.23263	0.359255	-2.78353	1	2.78353
LL0000019466	mov10a	0.207733	0.572675	-1.26064	0.359269	-2.78343	1	2.78343
LL0000019021	mid1	0.293506	0.672918	-1.05101	0.359296	-2.78322	1	2.78322
LL0000026126	si:ch211-69g19.2	0.313506	0.687997	-1.0084	0.359307	-2.78314	1	2.78314
LL0000002041	btaf1	0.0126224	0.0965859	-2.49876	0.359506	-2.7816	7.48866	20.8305
LL0000022545	prepl	0.298551	0.675783	-1.04009	0.359562	-2.78116	1	2.78116
LL0000006647	CR450785.1	0.282308	0.664802	-1.07573	0.35988	-2.7787	1	2.7787
LL0000025568	si:ch211-214c20.1	0.241204	0.623993	-1.17268	0.360012	-2.77769	1	2.77769
LL0000036502	XLOC_033093	0.251607	0.637684	-1.14712	0.360201	-2.77622	1	2.77622
LL0000008920	diablob	0.179694	0.524483	-1.34264	0.36023	-2.776	2.91912	8.10349
LL0000037929	XLOC_043400	0.251603	0.637684	-1.14713	0.360317	-2.77533	1	2.77533
LL0000000262	adam10b	0.183863	0.533138	-1.32988	0.360469	-2.77416	2.15452	5.97699
LL0000027993	si:dkey-88e18.8	0.349635	0.717753	-0.935736	0.360682	-2.77253	1	2.77253
LL0000009751	erap2	0.231539	0.608061	-1.19713	0.360765	-2.77189	2.10712	5.8407
LL0000013869	LO018557.1	0.252349	0.637684	-1.14532	0.360777	-2.77179	1	2.77179
LL0000028779	slc45a2	0.313861	0.687997	-1.00766	0.360903	-2.77083	1	2.77083
LL0000002144	BX004780.1	0.275862	0.660128	-1.09026	0.361086	-2.76943	1	2.76943
LL0000012285	hoxd13a	0.371042	0.733365	-0.894925	0.361097	-2.76934	1	2.76934
LL0000024369	sec14l7	0.252443	0.637684	-1.1451	0.361149	-2.76894	1	2.76894
LL0000021366	pcdh1a3	0.267586	0.652263	-1.10926	0.361195	-2.76859	1	2.76859
LL0000001767	bach2a	0.145051	0.458675	-1.45838	0.36134	-2.76748	2.14685	5.94136
LL0000025536	si:ch211-210c8.7	0.270049	0.654923	-1.10356	0.361687	-2.76482	1.72297	4.76371
LL0000007478	CT009597.1	0.27061	0.655509	-1.10227	0.361698	-2.76474	1.81821	5.02687
LL0000004726	CABZ01118004.1	0.267203	0.652263	-1.11015	0.361781	-2.7641	1	2.7641
LL0000001417	arrdc2	0.222046	0.59424	-1.22187	0.362111	-2.76158	1	2.76158
LL0000006295	CR354556.3	0.107124	0.379628	-1.61271	0.362505	-2.75858	4.80558	13.2566
LL0000038831	zgc:162255	0.135229	0.441286	-1.49501	0.362537	-2.75834	3.40875	9.40249
LL0000030033	tbl2	0.103415	0.370154	-1.63001	0.3626	-2.75786	3.18308	8.77849
LL0000006465	CR388042.1	0.282324	0.664802	-1.07569	0.36265	-2.75748	1	2.75748
LL0000002025	brpf1	0.157647	0.482948	-1.41409	0.36281	-2.75626	3.0684	8.4573
LL0000028631	slc25a48	0.29921	0.676012	-1.03867	0.362914	-2.75547	1	2.75547
LL0000032011	wdr37	0.0237071	0.158137	-2.26531	0.362959	-2.75513	8.44797	23.2752
LL0000019988	naprt	0.282538	0.664802	-1.07521	0.363061	-2.75436	1	2.75436
LL0000013732	lmnb2	0.00279945	0.0310071	-2.99638	0.363118	-2.75392	17.5537	48.3416
LL0000027095	si:dkey-20i20.3	0.312963	0.687997	-1.00953	0.36318	-2.75346	1	2.75346
LL0000021513	pde8a	0.0270612	0.172718	-2.21389	0.363254	-2.7529	4.54584	12.5142
LL0000012268	hoxc11a	0.148858	0.466401	-1.44469	0.363649	-2.7499	5.63643	15.4996
LL0000040052, LL0000040053, LL0000018341	lrp5	0.0459788	0.204502	-1.99808	0.363735	-2.74926	1.42523	3.91833
LL0000012917	itga10	0.251276	0.637684	-1.14792	0.363949	-2.74764	1	2.74764
LL0000022692	prrc2c	0.00708949	0.0604685	-2.69818	0.36441	-2.74416	12.1339	33.2972
LL0000020614	nrde2	0.0874125	0.327147	-1.71088	0.36461	-2.74266	4.5558	12.495
LL0000038605	zgc:113336	0.0417179	0.204502	-2.03895	0.364811	-2.74115	7.58104	20.7807
LL0000029453	ssx2ipb	0.247367	0.632304	-1.15744	0.364816	-2.7411	1.77943	4.87761
LL0000029161	sort1a	0.267439	0.652263	-1.1096	0.364891	-2.74054	1	2.74054
LL0000024178	samd11	7.96314e-07	2.35711e-05	-4.96775	0.364946	-2.74014	39.9491	109.466
LL0000037694	XLOC_042568	0.237069	0.616967	-1.18305	0.364984	-2.73985	1	2.73985
LL0000037464	XLOC_040864	0.266093	0.652263	-1.11273	0.365037	-2.73944	1	2.73944
LL0000004618	CABZ01088274.1	0.177141	0.519396	-1.35056	0.365336	-2.73721	4.57489	12.5224
LL0000005032	CCDC134	0.241702	0.624213	-1.17144	0.365591	-2.7353	1	2.7353
LL0000010860	frmd4ba	0.122335	0.414931	-1.54635	0.36589	-2.73306	4.45723	12.1819
LL0000039187	zgc:64022	0.0605668	0.248929	-1.87877	0.366156	-2.73108	3.97882	10.8665
LL0000005565	chchd4b	0.179529	0.524226	-1.34315	0.366441	-2.72896	2.14562	5.85529
LL0000013543	larsa	0.276096	0.660291	-1.08973	0.366514	-2.72841	1.83217	4.9989
LL0000023321	rbp4	0.282399	0.664802	-1.07553	0.366725	-2.72684	1	2.72684
LL0000028906	slf1	0.313866	0.687997	-1.00765	0.366746	-2.72669	1	2.72669
LL0000016400	LOC108180112	0.215878	0.586013	-1.23835	0.366875	-2.72572	1	2.72572
LL0000033818	XLOC_013197	0.086305	0.323711	-1.71691	0.366923	-2.72537	3.64949	9.9462
LL0000036525	XLOC_033378	0.216818	0.586307	-1.23581	0.367096	-2.72408	1	2.72408
LL0000008674	dapk1	0.0473956	0.208554	-1.98519	0.367346	-2.72223	5.00862	13.6346
LL0000008646	d2hgdh	0.268216	0.652546	-1.1078	0.367662	-2.71989	1	2.71989
LL0000023195	rapgef6	0.234926	0.613657	-1.18848	0.36768	-2.71976	1.89336	5.14948
LL0000012092	hhla2a.1	0.312888	0.687997	-1.00969	0.367772	-2.71907	1	2.71907
LL0000023429	RF00016	0.266649	0.652263	-1.11143	0.367978	-2.71756	1	2.71756
LL0000001858	bco2a	0.313799	0.687997	-1.00779	0.368257	-2.71549	1	2.71549
LL0000040202	si:dkey-108k21.27	0.2676	0.652263	-1.10922	0.36831	-2.7151	1	2.7151
LL0000020718	nudt12	0.149027	0.466717	-1.44409	0.368352	-2.7148	3.42152	9.28874
LL0000013827	LO018197.1	0.292188	0.672054	-1.05389	0.36865	-2.7126	2.6691	7.24019
LL0000007915	CU457819.4	0.442887	0.783478	-0.767632	0.368785	-2.71161	1	2.71161
LL0000028167	si:dkeyp-34f6.4	0.251998	0.637684	-1.14617	0.36917	-2.70878	1	2.70878
LL0000020311	nin	0.298953	0.675973	-1.03922	0.369537	-2.70609	1	2.70609
LL0000038271	YTHDC2	0.254347	0.640345	-1.14051	0.369699	-2.7049	1	2.7049
LL0000013656	lhx6	0.267397	0.652263	-1.10969	0.369735	-2.70464	1	2.70464
LL0000028105	si:dkeyp-115d7.2	0.149327	0.467369	-1.44302	0.369792	-2.70422	4.07035	11.0071
LL0000015002	LOC101884869	0.643343	0.78572	-0.46317	0.370008	-2.70265	1	2.70265
LL0000020370	nktr	0.00154661	0.0186293	-3.17454	0.370018	-2.70257	18.5255	50.0664
LL0000012828	iqcb1	0.235749	0.6151	-1.18639	0.370049	-2.70234	1.98757	5.37109
LL0000023704	riok3	0.0539892	0.228383	-1.9292	0.370056	-2.70229	4.45248	12.0319
LL0000003494	BX682556.1	0.316079	0.688952	-1.00305	0.370067	-2.70222	1	2.70222
LL0000022135	plin6	0.332461	0.702889	-0.969639	0.370108	-2.70191	1	2.70191
LL0000006794	CR749167.2	0.0655656	0.264441	-1.84341	0.370164	-2.7015	5.58679	15.0927
LL0000006960	CR792438.2	0.369428	0.733365	-0.89795	0.370166	-2.70149	1	2.70149
LL0000003870	bzw1b	0.240501	0.623139	-1.17443	0.370655	-2.69793	2.15446	5.81257
LL0000025805	si:ch211-245h14.1	0.229568	0.605286	-1.20221	0.370751	-2.69723	1	2.69723
LL0000000206	acsl3a	0.266924	0.652263	-1.11079	0.370758	-2.69718	1	2.69718
LL0000038874	zgc:163077	0.247955	0.633096	-1.15601	0.370773	-2.69707	3.78741	10.2149
LL0000007408	crygn2	0.334419	0.703222	-0.965718	0.370795	-2.69691	1	2.69691
LL0000031135	triobpb	0.283099	0.665029	-1.07396	0.371058	-2.695	1	2.695
LL0000035210	XLOC_023624	0.241468	0.624148	-1.17202	0.371304	-2.69321	1	2.69321
LL0000004951	cat	0.272587	0.657524	-1.09773	0.371514	-2.69169	2.14562	5.77533
LL0000018556	maml1	0.307819	0.685373	-1.02033	0.37161	-2.69099	2.10454	5.6633
LL0000036757	XLOC_035300	0.138715	0.446993	-1.48178	0.371645	-2.69074	5.48811	14.7671
LL0000040421	si:dkey-261m9.18	0.266876	0.652263	-1.1109	0.371668	-2.69057	1	2.69057
LL0000025032	si:ch211-130h14.6	0.282605	0.664802	-1.07507	0.371921	-2.68874	1	2.68874
LL0000011825	gsx1	0.370117	0.733365	-0.896658	0.371949	-2.68854	1	2.68854
LL0000033986	XLOC_014378	0.254403	0.640345	-1.14038	0.37219	-2.6868	1	2.6868
LL0000009824	etaa1	0.275876	0.660128	-1.09023	0.372261	-2.68628	1	2.68628
LL0000001352	arl15b	0.0901508	0.334769	-1.69624	0.372339	-2.68572	5.10904	13.7215
LL0000023592	rgma	0.00101733	0.0128659	-3.29541	0.372589	-2.68392	16.2036	43.4893
LL0000031260	tspan7	0.13004	0.430381	-1.51519	0.372991	-2.68103	2.35973	6.3265
LL0000021168	p2rx4b	0.189725	0.543879	-1.31229	0.373042	-2.68067	3.25391	8.72266
LL0000024539	setd9	0.267149	0.652263	-1.11027	0.373146	-2.67992	1	2.67992
LL0000015580	LOC103909195	0.26611	0.652263	-1.11269	0.373163	-2.6798	1	2.6798
LL0000019634	msh2	0.212616	0.580589	-1.2472	0.373227	-2.67934	2.85032	7.63697
LL0000015319	LOC101886464	0.345398	0.714165	-0.944	0.373239	-2.67925	1	2.67925
LL0000025093	si:ch211-13k12.2	0.000230026	0.0036185	-3.69699	0.373362	-2.67836	21.7114	58.1511
LL0000007325	crkl	0.0696132	0.275777	-1.81637	0.373494	-2.67742	5.64045	15.1019
LL0000027728	si:dkey-51d8.6	0.167916	0.501742	-1.37993	0.37352	-2.67723	2.0501	5.48861
LL0000011769	GRM7	0.000205983	0.00327974	-3.72532	0.373607	-2.67661	23.9864	64.2022
LL0000022359	ppdpfa	0.346139	0.714165	-0.942549	0.37367	-2.67616	1	2.67616
LL0000032030	wdr60	0.0680558	0.271654	-1.82661	0.373758	-2.67553	11.2923	30.2128
LL0000017313	LOC110438317	0.294249	0.672918	-1.0494	0.373997	-2.67382	1	2.67382
LL0000010821	FQ311908.1	0.0449615	0.204502	-2.00753	0.37425	-2.67201	6.90478	18.4497
LL0000011202	gcc1	0.173117	0.511913	-1.36323	0.374342	-2.67135	3.80404	10.1619
LL0000002444	BX248517.1	0.312898	0.687997	-1.00967	0.374399	-2.67095	1	2.67095
LL0000025157	si:ch211-152c8.5	0.345989	0.714165	-0.942844	0.374866	-2.66762	1	2.66762
LL0000030450	tmem107l	0.21551	0.585763	-1.23934	0.375208	-2.66519	2.07762	5.53726
LL0000002600	BX323082.1	0.276424	0.660334	-1.08898	0.375671	-2.66191	1	2.66191
LL0000039221	zgc:73359	0.0441711	0.204502	-2.01501	0.37571	-2.66163	5.81095	15.4666
LL0000024247	sc:d217	0.0359515	0.204502	-2.10031	0.375857	-2.66059	7.0197	18.6765
LL0000010079	fam3c	0.27289	0.658021	-1.09704	0.37586	-2.66056	1.79151	4.76644
LL0000038572	zgc:113054	0.44337	0.783834	-0.766819	0.376047	-2.65925	1	2.65925
LL0000026413	si:ch73-281k2.5	0.345473	0.714165	-0.943853	0.376105	-2.65883	1	2.65883
LL0000031637	unga	0.47839	0.78572	-0.709161	0.376148	-2.65853	1.72166	4.57708
LL0000030629	tmem54a	0.267705	0.65233	-1.10898	0.37622	-2.65802	1	2.65802
LL0000013398	klhl24b	0.298737	0.675783	-1.03969	0.376298	-2.65747	1	2.65747
LL0000011806	gss	0.313651	0.687997	-1.0081	0.376405	-2.65671	1	2.65671
LL0000028240	si:dkeyp-72e1.7	0.31241	0.687997	-1.01069	0.37652	-2.6559	1	2.6559
LL0000000909	alkbh7	0.0485543	0.21198	-1.9749	0.376874	-2.65341	4.90114	13.0047
LL0000018777	mcm7	0.00536198	0.0487329	-2.79055	0.377089	-2.6519	14.8186	39.2974
LL0000004475	CABZ01078607.1	0.133547	0.438218	-1.50148	0.37771	-2.64753	3.65293	9.67125
LL0000022443	ppp1r3b	0.025139	0.164648	-2.24263	0.377826	-2.64672	6.27484	16.6078
LL0000004426	CABZ01074397.1	0.298734	0.675783	-1.03969	0.377901	-2.64619	1	2.64619
LL0000004133	CABZ01044746.1	0.269009	0.65343	-1.10596	0.378081	-2.64494	1	2.64494
LL0000005910	cnot10	0.0589471	0.243639	-1.89075	0.378083	-2.64492	3.21424	8.50142
LL0000000680	AL928977.1	0.204341	0.567871	-1.27011	0.378569	-2.64152	1	2.64152
LL0000031795	vangl1	7.01151e-05	0.0012672	-3.99266	0.378751	-2.64026	25.6567	67.7403
LL0000002821	BX510319.1	0.205486	0.569152	-1.2669	0.378876	-2.63938	1.88258	4.96886
LL0000016223	LOC103911884	0.294574	0.672918	-1.04869	0.378932	-2.63899	1	2.63899
LL0000023685	rilpl1	0.100782	0.363565	-1.64259	0.379128	-2.63763	4.28325	11.2976
LL0000038611	zgc:113364	0.417504	0.772114	-0.811096	0.379199	-2.63714	1.71639	4.52635
LL0000025274	si:ch211-166g5.4	0.00330317	0.0356246	-2.94511	0.379365	-2.63598	19.841	52.3006
LL0000005823	clp1	0.329274	0.702704	-0.976054	0.379583	-2.63447	1.72166	4.53566
LL0000002090	bub1ba	0.370251	0.733365	-0.896408	0.380008	-2.63152	1	2.63152
LL0000002869	BX510996.1	0.266982	0.652263	-1.11066	0.380307	-2.62945	1	2.62945
LL0000018595	MAP3K11	0.294439	0.672918	-1.04898	0.380308	-2.62945	1	2.62945
LL0000030669	tmlhe	0.316498	0.689408	-1.00218	0.380408	-2.62876	1	2.62876
LL0000021393	pcdh2ab11	0.0420602	0.204502	-2.03554	0.38041	-2.62874	6.68845	17.5822
LL0000022420	ppp1r14aa	0.346494	0.714489	-0.941856	0.380539	-2.62785	1	2.62785
LL0000026471	si:ch73-340m8.2	0.270609	0.655509	-1.10227	0.380655	-2.62705	1.71639	4.50904
LL0000011274	gfra1a	4.28411e-07	1.3136e-05	-5.08965	0.380819	-2.62592	51.9539	136.427
LL0000007552	CT030129.1	0.33311	0.702889	-0.968338	0.380922	-2.62521	1	2.62521
LL0000023677	RIC3	0.282491	0.664802	-1.07532	0.381031	-2.62446	1	2.62446
LL0000012662	il17rd	0.299484	0.676353	-1.03808	0.381062	-2.62424	1.80837	4.74561
LL0000026898	si:dkey-17e16.15	0.298523	0.675783	-1.04015	0.38108	-2.62412	1	2.62412
LL0000039205	zgc:66427	0.0518555	0.221728	-1.94666	0.381164	-2.62355	5.94481	15.5965
LL0000012184	hmgxb4a	0.00789873	0.0661333	-2.66173	0.3812	-2.62329	23.7995	62.4332
LL0000036895	XLOC_036274	0.283788	0.665122	-1.07243	0.381474	-2.62141	1	2.62141
LL0000026680	si:dkey-119f1.1	0.253285	0.639069	-1.14307	0.381549	-2.6209	1	2.6209
LL0000010958	ftr63	0.267483	0.652263	-1.1095	0.381863	-2.61874	1	2.61874
LL0000025537	si:ch211-210g13.5	0.0349102	0.204502	-2.11228	0.381913	-2.6184	7.81119	20.4528
LL0000013719	lman2lb	0.253322	0.639083	-1.14298	0.381932	-2.61827	2.76546	7.2407
LL0000029702	suz12a	0.20606	0.570125	-1.2653	0.382033	-2.61758	2.2077	5.77883
LL0000014804	LOC101883855	0.281921	0.664802	-1.0766	0.382079	-2.61726	1	2.61726
LL0000004447	CABZ01075628.1	0.330156	0.702889	-0.974274	0.382089	-2.61719	1.96905	5.15339
LL0000017735	LOC110439545	0.251535	0.637684	-1.14729	0.382256	-2.61605	1	2.61605
LL0000002052	btbd3a	0.102996	0.369105	-1.63199	0.382282	-2.61587	5.26013	13.7598
LL0000030575	tmem237b	0.14328	0.455561	-1.46484	0.38244	-2.61479	5.55473	14.5244
LL0000011935	has1	0.267898	0.652546	-1.10853	0.382479	-2.61452	1	2.61452
LL0000003662	BX927081.3	0.267152	0.652263	-1.11026	0.38254	-2.61411	1	2.61411
LL0000008759	ddit3	3.96523e-05	0.000777617	-4.12795	0.382621	-2.61355	62.8847	164.352
LL0000005092	ccdc77	0.342849	0.712261	-0.949001	0.382974	-2.61114	1.79151	4.6779
LL0000013304	kif22	0.251586	0.637684	-1.14717	0.383138	-2.61002	1.85723	4.8474
LL0000025900	si:ch211-262i1.3	0.237129	0.616967	-1.1829	0.383179	-2.60975	1	2.60975
LL0000013610	lfng	0.0213547	0.146162	-2.30528	0.383389	-2.60832	9.54147	24.8872
LL0000002799	BX470218.1	0.294054	0.672918	-1.04982	0.383444	-2.60794	1	2.60794
LL0000005668	chst14	0.370049	0.733365	-0.896787	0.383448	-2.60792	1	2.60792
LL0000037616	XLOC_042135	0.314555	0.68841	-1.00622	0.383477	-2.60772	1	2.60772
LL0000030668	tmigd1	0.299336	0.676167	-1.0384	0.383561	-2.60715	1	2.60715
LL0000020446	noc3l	0.214987	0.584961	-1.24076	0.383707	-2.60615	2.23445	5.82331
LL0000002509	BX294181.2	0.267195	0.652263	-1.11016	0.383965	-2.6044	1	2.6044
LL0000027859	si:dkey-73n10.1	0.312701	0.687997	-1.01008	0.384077	-2.60364	1	2.60364
LL0000031370	tuft1a	0.345517	0.714165	-0.943766	0.384094	-2.60353	1	2.60353
LL0000022494	ppp6r2a	0.117815	0.404474	-1.56536	0.384134	-2.60326	5.10692	13.2947
LL0000001119	ap1g2	0.0923484	0.341077	-1.68475	0.384269	-2.60234	4.93096	12.8321
LL0000016951	LOC108192030	0.252577	0.637684	-1.14477	0.384572	-2.60029	1	2.60029
LL0000009267	dus3l	0.170592	0.507078	-1.37129	0.384599	-2.60011	4.30726	11.1993
LL0000014442	LOC100538188	0.40278	0.756613	-0.837023	0.384635	-2.59987	1.91505	4.97888
LL0000028180	si:dkeyp-44a8.4	0.345546	0.714165	-0.94371	0.38481	-2.59868	1	2.59868
LL0000022421	ppp1r14ab	0.0270957	0.172881	-2.21339	0.385135	-2.59649	13.1729	34.2034
LL0000030360	tlk1a	0.00919911	0.0747332	-2.60964	0.385179	-2.59619	12.6133	32.7465
LL0000013372	klf8	0.0137477	0.102922	-2.46815	0.385553	-2.59368	15.8451	41.0971
LL0000022991	qkib	0.0232602	0.155774	-2.27263	0.385588	-2.59344	8.55107	22.1767
LL0000024698	shrprbck1r	0.083371	0.31563	-1.73319	0.385672	-2.59287	4.56955	11.8483
LL0000027724	si:dkey-51a16.9	0.0145176	0.107045	-2.44846	0.386167	-2.58955	9.43979	24.4448
LL0000019690	mtf2	0.20417	0.567731	-1.27059	0.386318	-2.58854	4.30931	11.1548
LL0000029959	tapbp.1	0.241064	0.623889	-1.17303	0.386428	-2.5878	1	2.5878
LL0000006229	CR339059.1	0.354425	0.720404	-0.926471	0.386489	-2.5874	1.77588	4.5949
LL0000032557	XLOC_002869	0.256219	0.641731	-1.13602	0.386637	-2.58641	1.99837	5.16859
LL0000038703	zgc:153018	0.0240513	0.159665	-2.25975	0.387125	-2.58314	10.2646	26.515
LL0000038613	zgc:113377	0.232795	0.610498	-1.19391	0.387223	-2.58249	2.11331	5.45762
LL0000006966	CR792454.1	0.266793	0.652263	-1.1111	0.387243	-2.58236	1	2.58236
LL0000039649	znf704	2.44513e-10	1.22334e-08	-6.39599	0.387311	-2.5819	87.711	226.461
LL0000039220	zgc:73226	0.153372	0.475436	-1.42881	0.387312	-2.5819	5.68593	14.6805
LL0000003729	BX927362.2	0.34538	0.714165	-0.944036	0.387423	-2.58116	1	2.58116
LL0000022557	prickle1a	0.25219	0.637684	-1.14571	0.387472	-2.58083	1	2.58083
LL0000024190	samhd1	0.241583	0.624213	-1.17173	0.387581	-2.5801	1	2.5801
LL0000027719	si:dkey-4p15.3	0.160326	0.488383	-1.40502	0.387732	-2.5791	5.63129	14.5237
LL0000021548	pdlim5a	0.160025	0.4878	-1.40603	0.387746	-2.57901	3.02331	7.79714
LL0000001680	atxn3	0.134559	0.440296	-1.49757	0.388135	-2.57643	6.30312	16.2395
LL0000007922	CU459089.1	0.251397	0.637684	-1.14763	0.388237	-2.57575	1	2.57575
LL0000000097	abhd6a	0.469723	0.78572	-0.723205	0.388344	-2.57504	3.3636	8.66141
LL0000005008	cby1	0.0290436	0.181527	-2.18605	0.38845	-2.57433	8.13489	20.9419
LL0000024504	serpinb1l3	0.33242	0.702889	-0.96972	0.388526	-2.57383	1	2.57383
LL0000030554	tmem206	0.282642	0.664802	-1.07498	0.388643	-2.57306	1	2.57306
LL0000019780	mxd4	0.197949	0.557065	-1.28827	0.388717	-2.57257	4.45218	11.4535
LL0000013628	lgalslb	0.00351717	0.0374793	-2.92546	0.388738	-2.57243	17.913	46.08
LL0000039829	hpdl	0.29908	0.676012	-1.03895	0.388798	-2.57203	1	2.57203
LL0000015647	LOC103909511	0.313515	0.687997	-1.00838	0.388923	-2.5712	1	2.5712
LL0000012802	ints2	0.29522	0.672918	-1.04729	0.389073	-2.57021	1.81293	4.65961
LL0000010909	fthl31	0.121306	0.412429	-1.55063	0.389238	-2.56912	5.7344	14.7324
LL0000004047	CABZ01027646.1	0.337326	0.705574	-0.959923	0.389257	-2.569	1.84838	4.74849
LL0000010500	FO704858.1	0.369427	0.733365	-0.897952	0.389382	-2.56817	1	2.56817
LL0000027405	si:dkey-261j15.2	0.00881773	0.0721492	-2.6242	0.389435	-2.56782	15.7542	40.454
LL0000011588	gpr137ba	0.267193	0.652263	-1.11017	0.389676	-2.56623	1	2.56623
LL0000025150	si:ch211-151g22.1	0.103084	0.369356	-1.63157	0.389827	-2.56524	4.71004	12.0824
LL0000016815	LOC108190346	0.294291	0.672918	-1.04931	0.390074	-2.56362	1	2.56362
LL0000024518	serpinh2	0.311877	0.687997	-1.0118	0.390158	-2.56307	2.01018	5.15222
LL0000020069	ncoa1	0.0723216	0.283488	-1.79899	0.390218	-2.56267	4.41389	11.3113
LL0000031976	wbp1	0.00546165	0.0494854	-2.78453	0.390401	-2.56147	14.2466	36.4922
LL0000026985	si:dkey-195m11.8	0.000362516	0.00547189	-3.57823	0.390623	-2.56002	28.2593	72.3443
LL0000020251	nfe2l2a	0.0661454	0.266256	-1.83945	0.390631	-2.55996	7.10943	18.1999
LL0000012969	itpka	0.282137	0.664802	-1.07611	0.390656	-2.5598	1	2.5598
LL0000021221	pak1ip1	0.109281	0.385435	-1.60286	0.390848	-2.55854	4.56941	11.691
LL0000025000	si:ch211-125a15.1	0.151079	0.471129	-1.43683	0.390992	-2.55759	4.85509	12.4174
LL0000002786	BX470154.1	0.311189	0.687997	-1.01324	0.391049	-2.55722	1.72297	4.40602
LL0000012455	ice2	0.275509	0.660128	-1.09106	0.391096	-2.55692	2.1485	5.49354
LL0000000456	agbl5	0.0559853	0.234708	-1.91338	0.391411	-2.55486	7.24748	18.5163
LL0000004210	CABZ01056843.1	0.180381	0.525706	-1.34052	0.39158	-2.55376	2.21411	5.65431
LL0000026381	si:ch73-263o4.4	0.36949	0.733365	-0.897834	0.391738	-2.55273	1	2.55273
LL0000031630	unc5da	0.0264576	0.17024	-2.22272	0.392512	-2.54769	8.86316	22.5806
LL0000020525	nphp1	0.288077	0.667996	-1.06292	0.392561	-2.54738	3.09682	7.88875
LL0000009894	extl3	0.0757829	0.293752	-1.77754	0.392592	-2.54718	5.57698	14.2055
LL0000013389	klhl15	0.157885	0.483243	-1.41328	0.392609	-2.54706	3.85817	9.827
LL0000030601	tmem267	0.169578	0.504886	-1.37455	0.392968	-2.54474	4.78434	12.1749
LL0000001810	bbox1	0.31474	0.688472	-1.00583	0.393021	-2.5444	1	2.5444
LL0000022258	polg	0.312816	0.687997	-1.00984	0.393102	-2.54387	1	2.54387
LL0000037578	XLOC_041834	0.345395	0.714165	-0.944006	0.393423	-2.54179	1	2.54179
LL0000030587	tmem248	0.104392	0.372594	-1.6254	0.393484	-2.5414	3.2933	8.36961
LL0000023190	rapgef2	0.000702514	0.00938195	-3.3992	0.393536	-2.54106	27.6385	70.2312
LL0000020326	nisch	0.134065	0.439028	-1.49948	0.393694	-2.54004	4.36175	11.079
LL0000011213	gck	0.283652	0.665122	-1.07273	0.393714	-2.53991	1	2.53991
LL0000027469	si:dkey-279j5.1	0.282247	0.664802	-1.07587	0.393833	-2.53915	1	2.53915
LL0000009484	EIF2AK4	0.0216521	0.147607	-2.30002	0.39412	-2.5373	15.4383	39.1716
LL0000040060	mepce	0.0199875	0.138843	-2.33032	0.394308	-2.53609	13.4314	34.0632
LL0000039064	zgc:174906	0.110767	0.387972	-1.59617	0.394524	-2.5347	6.05795	15.3551
LL0000018384	lrrc58b	0.211444	0.57839	-1.25041	0.394628	-2.53403	4.69672	11.9016
LL0000035569	XLOC_026713	0.282395	0.664802	-1.07553	0.394691	-2.53363	1	2.53363
LL0000005934	cnstb	0.253747	0.639591	-1.14195	0.39473	-2.53338	4.30523	10.9068
LL0000005256	cd82a	0.404784	0.758553	-0.833461	0.394744	-2.53329	1.84672	4.67828
LL0000022271	polr1e	0.1529	0.474785	-1.43045	0.394916	-2.53219	2.51059	6.35728
LL0000010630	foxred1	0.210689	0.577403	-1.25248	0.395017	-2.53154	2.35932	5.97271
LL0000013421	klhl8	0.0233869	0.156418	-2.27054	0.395174	-2.53053	10.0711	25.4852
LL0000001334	arid2	0.0325652	0.197578	-2.14038	0.395187	-2.53045	6.88309	17.4173
LL0000017535	LOC110438973	0.312594	0.687997	-1.0103	0.395745	-2.52688	1	2.52688
LL0000009205	drd5a	0.0505887	0.218147	-1.95731	0.395751	-2.52684	7.04904	17.8118
LL0000032230	XLOC_000322	0.313081	0.687997	-1.00929	0.395756	-2.52681	1	2.52681
LL0000016466	LOC108181164	0.280314	0.663982	-1.0802	0.395788	-2.52661	1.96905	4.97503
LL0000032563	XLOC_002952	0.000159355	0.00261091	-3.79047	0.395821	-2.5264	27.4001	69.2235
LL0000029131	sobpa	0.0364126	0.204502	-2.09511	0.396308	-2.52329	8.95693	22.6009
LL0000010811	FP565432.1	0.294554	0.672918	-1.04873	0.396359	-2.52296	1	2.52296
LL0000028839	slc6a1b	1.72659e-09	7.68275e-08	-6.07818	0.396409	-2.52265	231.208	583.256
LL0000002739	BX324233.1	0.207529	0.572675	-1.2612	0.396429	-2.52252	2.22069	5.60174
LL0000037095	XLOC_038088	0.252753	0.637884	-1.14435	0.396502	-2.52206	1	2.52206
LL0000021305	pars2	0.226875	0.602387	-1.20919	0.396729	-2.52061	2.13773	5.3884
LL0000014452	LOC100538336	0.375308	0.73761	-0.886971	0.396936	-2.5193	1	2.5193
LL0000015123	LOC101885477	0.314031	0.687997	-1.00731	0.397016	-2.51879	1	2.51879
LL0000013167	kcnk10b	8.04622e-05	0.00142779	-3.95939	0.397176	-2.51777	26.5952	66.9607
LL0000004237	CABZ01059403.1	0.315859	0.688806	-1.00351	0.397243	-2.51735	1	2.51735
LL0000023343	rcbtb2	0.226865	0.602387	-1.20922	0.397245	-2.51734	3.6943	9.29979
LL0000021772	pigh	0.288016	0.667994	-1.06305	0.397347	-2.51669	2.61482	6.5807
LL0000017324	LOC110438339	0.423794	0.773699	-0.800184	0.397466	-2.51594	1	2.51594
LL0000032925	XLOC_006268	0.252151	0.637684	-1.1458	0.397605	-2.51506	1	2.51506
LL0000009992	fam13b	0.0924429	0.341303	-1.68426	0.397606	-2.51505	10.7115	26.9399
LL0000027939	si:dkey-7l6.3	0.0532222	0.225988	-1.93541	0.397763	-2.51406	6.72933	16.9179
LL0000012157	hmbox1a	0.00639106	0.0561696	-2.73278	0.397924	-2.51304	17.5695	44.153
LL0000001813	bbs12	0.254283	0.640345	-1.14066	0.397965	-2.51279	2.31058	5.80599
LL0000000094	abhd2b	0.254181	0.640345	-1.14091	0.397987	-2.51264	1	2.51264
LL0000005352	cdk15	0.334862	0.703532	-0.964832	0.398282	-2.51079	2.73681	6.87154
LL0000009243	dspa	0.269201	0.653737	-1.10552	0.398312	-2.51059	1	2.51059
LL0000014309	LOC100536045	0.327524	0.701023	-0.979594	0.398356	-2.51032	2.19774	5.51703
LL0000023773	rnf144ab	0.000446451	0.00655082	-3.52272	0.398467	-2.50962	25.8084	64.7692
LL0000009326	dzank1	0.298735	0.675783	-1.03969	0.398562	-2.50902	1	2.50902
LL0000011205	gcfc2	0.203123	0.566541	-1.27354	0.398672	-2.50833	2.33875	5.86635
LL0000011151	gas2l1	0.102393	0.367521	-1.63486	0.3987	-2.50815	5.90714	14.816
LL0000001301	arhgef10la	0.0975986	0.355287	-1.65816	0.398917	-2.50678	4.33703	10.872
LL0000021277	parapinopsinb	0.250554	0.636721	-1.14967	0.399105	-2.50561	1.79151	4.48883
LL0000038950	zgc:171779	0.36929	0.733365	-0.898209	0.399415	-2.50366	1	2.50366
LL0000009077	dnajc30b	0.131587	0.433892	-1.50911	0.399447	-2.50346	4.36702	10.9327
LL0000021244	pane1	0.477206	0.78572	-0.711072	0.399638	-2.50226	1	2.50226
LL0000001359	arl4aa	0.47577	0.78572	-0.713391	0.399674	-2.50204	1	2.50204
LL0000030823	top2a	0.266969	0.652263	-1.11069	0.399674	-2.50204	1	2.50204
LL0000016740	LOC108183900	0.312709	0.687997	-1.01006	0.399717	-2.50177	1	2.50177
LL0000006105	cox4i2	0.333124	0.702889	-0.968309	0.39998	-2.50013	1	2.50013
LL0000032474	XLOC_002233	0.313615	0.687997	-1.00817	0.400057	-2.49964	1	2.49964
LL0000039592	znf384l	0.0721262	0.283016	-1.80023	0.400491	-2.49694	9.36271	23.3781
LL0000031319	ttf2	0.161129	0.489686	-1.40233	0.400647	-2.49596	4.09012	10.2088
LL0000019075	mir124-6	0.236339	0.61609	-1.1849	0.400671	-2.49581	1	2.49581
LL0000018310	lrch4	0.234091	0.612632	-1.19061	0.400786	-2.4951	2.87365	7.17003
LL0000028949	smarcal1	0.294654	0.672918	-1.04852	0.40083	-2.49482	1	2.49482
LL0000028939	smad9	0.28284	0.664823	-1.07454	0.400981	-2.49389	1	2.49389
LL0000013146	kcnj14	0.275682	0.660128	-1.09067	0.401086	-2.49323	1	2.49323
LL0000039647	znf692	0.518718	0.78572	-0.645551	0.401295	-2.49193	1.71639	4.27712
LL0000013401	klhl29	0.00319853	0.0346051	-2.95514	0.401383	-2.49139	17.6689	44.0202
LL0000008272	CU861477.1	0.00414334	0.0427527	-2.87366	0.401433	-2.49108	14.1841	35.3336
LL0000027987	si:dkey-86e18.1	0.0706444	0.279117	-1.80969	0.401478	-2.49079	6.81028	16.963
LL0000022137	plk2a	0.100711	0.363475	-1.64294	0.401651	-2.48972	11.0774	27.5797
LL0000024161	saa	0.29415	0.672918	-1.04961	0.40166	-2.48967	1	2.48967
LL0000030588	tmem250	0.298889	0.675903	-1.03936	0.401743	-2.48915	1	2.48915
LL0000013804	LO017965.1	0.298438	0.675783	-1.04033	0.401968	-2.48776	1	2.48776
LL0000039643	znf654	0.0103666	0.0822314	-2.56821	0.402398	-2.4851	12.6788	31.5081
LL0000028119	si:dkeyp-121d2.7	0.186752	0.538192	-1.32115	0.402408	-2.48504	2.43717	6.05647
LL0000004477	CABZ01078733.1	0.332908	0.702889	-0.968742	0.402562	-2.48409	1	2.48409
LL0000032000	wdr24	0.186809	0.538194	-1.32098	0.402656	-2.48351	3.148	7.81808
LL0000012311	hrasa	0.0141742	0.105156	-2.45713	0.40267	-2.48342	13.7916	34.2505
LL0000013261	kdsr	0.242904	0.626022	-1.16845	0.402785	-2.48272	4.40318	10.9318
LL0000021614	pex14	0.129301	0.428835	-1.51812	0.402831	-2.48243	5.64283	14.0079
LL0000021623	pex6	0.370093	0.733365	-0.896703	0.402993	-2.48143	2.01829	5.00826
LL0000011018	fynb	0.106013	0.376822	-1.61784	0.40317	-2.48034	3.65653	9.06946
LL0000018014	LOC110440068	0.251812	0.637684	-1.14662	0.403228	-2.47999	1	2.47999
LL0000025232	si:ch211-161h7.4	0.326614	0.700458	-0.981438	0.403383	-2.47903	4.26002	10.5607
LL0000030105	tctn2	0.384499	0.747818	-0.870018	0.403386	-2.47902	1.78278	4.41953
LL0000025076	si:ch211-137i24.12	0.196544	0.555103	-1.29232	0.403454	-2.4786	3.09454	7.67011
LL0000023104	rabggta	0.155815	0.479226	-1.42036	0.403798	-2.47648	4.42651	10.9622
LL0000022440	ppp1r37	0.0478408	0.209961	-1.98121	0.40388	-2.47598	8.2558	20.4412
LL0000017654	LOC110439434	0.218368	0.587615	-1.23165	0.403908	-2.47581	3.08607	7.64053
LL0000001807	baz2ba	1.97187e-19	3.06432e-17	-9.20349	0.403947	-2.47557	227.551	563.32
LL0000024741	si:cabz01069013.3	0.333448	0.702889	-0.96766	0.404007	-2.47521	1	2.47521
LL0000021438	PCMTD2 (1 of many)	0.0384021	0.204502	-2.07328	0.404147	-2.47435	6.79017	16.8012
LL0000022092	pld1b	0.332072	0.702889	-0.97042	0.404154	-2.4743	1	2.4743
LL0000020721	nudt15	0.259442	0.6461	-1.12835	0.404165	-2.47424	3.1562	7.8092
LL0000029413	srxn1	0.266761	0.652263	-1.11117	0.404258	-2.47367	1	2.47367
LL0000011313	GID4	0.281804	0.664802	-1.07686	0.404345	-2.47314	2.02052	4.99702
LL0000038212	xpc	0.0403918	0.204502	-2.05239	0.404377	-2.47294	11.144	27.5584
LL0000018606	map3k4	0.0262426	0.169595	-2.22591	0.40441	-2.47274	11.565	28.5972
LL0000029780	syt14a	0.121801	0.413661	-1.54857	0.404444	-2.47253	5.63369	13.9294
LL0000024780	si:ch1073-174d20.1	0.219751	0.590155	-1.22796	0.404658	-2.47122	2.10454	5.20079
LL0000029056	snd1	0.0140787	0.104674	-2.45957	0.404735	-2.47075	14.1505	34.9624
LL0000013715	llph	0.176915	0.518881	-1.35127	0.404755	-2.47063	3.14667	7.77427
LL0000004424	CABZ01074307.2	0.274121	0.659443	-1.09422	0.404801	-2.47035	1.98757	4.90999
LL0000002202	BX005085.1	0.266991	0.652263	-1.11064	0.404861	-2.46998	1	2.46998
LL0000005395	cdr2l	1.021e-05	0.000230657	-4.43536	0.404877	-2.46988	53.4673	132.058
LL0000011842	gtf2ird1	0.124805	0.420314	-1.5362	0.404922	-2.46961	5.95266	14.7007
LL0000012623	igsf9b	0.0967155	0.352645	-1.66255	0.405039	-2.4689	5.42084	13.3835
LL0000039931	LOC101885921	0.267731	0.65233	-1.10892	0.405229	-2.46774	1	2.46774
LL0000009951	faim2a	0.0424796	0.204502	-2.03139	0.405302	-2.4673	10.2054	25.1797
LL0000022487	ppp4r1l	0.179874	0.52477	-1.34208	0.405315	-2.46722	2.2757	5.61464
LL0000021243	pan3	0.090236	0.335025	-1.69579	0.405337	-2.46708	6.24314	15.4023
LL0000000888	alg10	0.241809	0.624321	-1.17117	0.405476	-2.46624	2.97685	7.34163
LL0000013446	kpna7	0.370798	0.733365	-0.895382	0.405891	-2.46372	1	2.46372
LL0000025328	si:ch211-183d21.1	0.274461	0.659484	-1.09345	0.406006	-2.46302	2.11727	5.21488
LL0000017259	LOC110438241	0.332805	0.702889	-0.968949	0.406242	-2.46159	1	2.46159
LL0000029927	taf5l	0.293782	0.672918	-1.05041	0.406248	-2.46155	1	2.46155
LL0000038324	zbtb42	0.345747	0.714165	-0.943317	0.406451	-2.46032	1	2.46032
LL0000037367	XLOC_040198	0.193306	0.549664	-1.30174	0.406486	-2.46011	3.96765	9.76085
LL0000000433	afap1	0.00295009	0.0324479	-2.98022	0.406498	-2.46004	17.5666	43.2144
LL0000033929	XLOC_014032	0.216475	0.586134	-1.23674	0.40654	-2.45978	2.88113	7.08696
LL0000031968	wasf3b	0.0020714	0.024074	-3.08789	0.406617	-2.45931	25.9371	63.7876
LL0000012521	ift80	0.142023	0.453603	-1.46946	0.406727	-2.45865	5.00669	12.3097
LL0000019687	mterf3	0.235658	0.614942	-1.18662	0.406734	-2.45861	3.06668	7.53978
LL0000023408	ret	0.00408642	0.0423277	-2.87806	0.406737	-2.45859	22.6599	55.7115
LL0000014051	LOC100329560	0.313171	0.687997	-1.0091	0.406754	-2.45849	1	2.45849
LL0000019347	mixl1	0.312545	0.687997	-1.01041	0.40679	-2.45827	1	2.45827
LL0000023841	rnpc3	0.00522317	0.0476614	-2.7991	0.406889	-2.45767	23.4521	57.6375
LL0000023739	rnaseh2c	0.360695	0.728099	-0.91446	0.406893	-2.45765	1.86582	4.58552
LL0000000409	adra1ab	0.219427	0.589619	-1.22882	0.407019	-2.45689	2.01433	4.94899
LL0000019838	myhz1.3	0.282191	0.664802	-1.07599	0.407183	-2.4559	1	2.4559
LL0000021776	pign	0.282376	0.664802	-1.07558	0.407261	-2.45543	1	2.45543
LL0000030109	tdh	4.75636e-09	1.97905e-07	-5.90753	0.407298	-2.4552	306.155	751.673
LL0000019844	myl13	0.502521	0.78572	-0.670771	0.407599	-2.45339	1.74692	4.28589
LL0000009067	dnajc17	0.0725526	0.284256	-1.79753	0.407783	-2.45229	8.71629	21.3748
LL0000014540	LOC101882464	0.441583	0.783478	-0.76983	0.407784	-2.45228	1	2.45228
LL0000009287	dusp3a	0.000978252	0.0124484	-3.30652	0.407909	-2.45153	27.9019	68.4022
LL0000013659	lhx9	0.58683	0.78572	-0.543612	0.408157	-2.45004	1	2.45004
LL0000001796	barhl2	0.58683	0.78572	-0.543612	0.408157	-2.45004	1	2.45004
LL0000009847	eva1c	0.441621	0.783478	-0.769764	0.408265	-2.44939	1	2.44939
LL0000010092	fam57ba	0.000280534	0.00433001	-3.64558	0.408463	-2.4482	63.4512	155.341
LL0000031417	txnrd2.2	0.283057	0.665026	-1.07406	0.408521	-2.44786	1	2.44786
LL0000000298	adap2	0.283299	0.665122	-1.07352	0.408525	-2.44783	1	2.44783
LL0000034480	XLOC_017534	0.235211	0.614244	-1.18776	0.408878	-2.44572	2.20631	5.39601
LL0000010004	fam161a	0.345848	0.714165	-0.943119	0.408911	-2.44552	1	2.44552
LL0000005923	cnp	0.000183717	0.00296272	-3.75448	0.408953	-2.44527	34.6802	84.8024
LL0000019185	mir21-1	0.203177	0.566581	-1.27339	0.409009	-2.44493	2.40408	5.87782
LL0000023501	RF00413	0.369208	0.733365	-0.898364	0.409243	-2.44354	1	2.44354
LL0000009802	esf1	0.114365	0.396813	-1.58026	0.409688	-2.44088	4.67683	11.4156
LL0000009767	ercc5	0.135145	0.441206	-1.49532	0.409692	-2.44086	4.47332	10.9187
LL0000008694	dbpb	0.394812	0.75084	-0.85129	0.409893	-2.43966	1.73477	4.23225
LL0000001272	arhgap22	0.000276997	0.00428833	-3.64888	0.409923	-2.43948	30.4088	74.1817
LL0000020065	nckap5l	7.71182e-05	0.00137559	-3.96968	0.409958	-2.43927	52.6699	128.476
LL0000026449	si:ch73-315f9.2	0.332597	0.702889	-0.969366	0.409977	-2.43916	1	2.43916
LL0000014227	LOC100334861	0.298605	0.675783	-1.03997	0.410062	-2.43866	1	2.43866
LL0000000315	adcy5	0.114529	0.397182	-1.57954	0.410112	-2.43836	5.71548	13.9364
LL0000023219	rasef	0.26654	0.652263	-1.11169	0.410169	-2.43802	1	2.43802
LL0000022377	ppie	0.313067	0.687997	-1.00932	0.410386	-2.43673	2.00406	4.88335
LL0000017398	LOC110438448	0.442392	0.783478	-0.768466	0.410601	-2.43545	1	2.43545
LL0000026987	si:dkey-196j8.2	0.00459854	0.0449938	-2.8403	0.410642	-2.43521	28.5151	69.4403
LL0000023307	rbm7	0.00519297	0.0474703	-2.80098	0.410658	-2.43511	24.0763	58.6286
LL0000034002	XLOC_014466	0.268493	0.652702	-1.10716	0.41067	-2.43504	1	2.43504
LL0000040150	si:ch1073-284b18.2	0.0596141	0.245901	-1.88578	0.41084	-2.43404	7.29686	17.7608
LL0000038262	yod1	0.0336779	0.202295	-2.12684	0.410998	-2.4331	15.4888	37.6857
LL0000029396	srrt	0.048022	0.210486	-1.9796	0.411282	-2.43142	8.88175	21.5953
LL0000035953	XLOC_029463	0.313472	0.687997	-1.00847	0.411296	-2.43134	1	2.43134
LL0000004468	CABZ01078244.2	0.251712	0.637684	-1.14686	0.411396	-2.43075	1	2.43075
LL0000013855	LO018400.1	0.267486	0.652263	-1.10949	0.411489	-2.4302	1	2.4302
LL0000027679	si:dkey-45d16.4	0.298738	0.675783	-1.03968	0.411849	-2.42808	1	2.42808
LL0000037267	XLOC_039647	0.298489	0.675783	-1.04022	0.4119	-2.42777	1	2.42777
LL0000027582	si:dkey-32e23.4	0.027541	0.174852	-2.20699	0.411985	-2.42727	9.99704	24.2655
LL0000018447	ltb4r2b	0.352975	0.7198	-0.929267	0.412092	-2.42664	1	2.42664
LL0000013736	lmo3	1.18852e-05	0.000263543	-4.40188	0.412219	-2.4259	47.1773	114.447
LL0000012062	herc4	0.370835	0.733365	-0.895313	0.412577	-2.42379	1	2.42379
LL0000005673	chst3b	0.329451	0.702863	-0.975696	0.412583	-2.42375	3.92484	9.51284
LL0000004961	cavin4b	0.34571	0.714165	-0.94339	0.412715	-2.42298	1	2.42298
LL0000020664	nsun4	0.331804	0.702889	-0.970957	0.412887	-2.42197	1.91674	4.64227
LL0000039751, LL0000039752	LOC100750260	0.19843	0.557817	-1.28689	0.412926	-2.42174	1.39576	3.38016
LL0000030559	tmem218	0.0963229	0.351516	-1.66451	0.413247	-2.41986	6.42193	15.5402
LL0000015303	LOC101886363	0.31504	0.688472	-1.00521	0.413269	-2.41973	1	2.41973
LL0000019952	nacc1a	0.155004	0.47835	-1.42315	0.413431	-2.41879	5.41717	13.103
LL0000012484	ifi35	0.294547	0.672918	-1.04875	0.414201	-2.41429	1	2.41429
LL0000015447	LOC101887064	0.315558	0.688695	-1.00413	0.414465	-2.41275	1	2.41275
LL0000018309	lrch3	0.0846932	0.319359	-1.7258	0.414537	-2.41233	6.46527	15.5964
LL0000024187	samd7	0.369962	0.733365	-0.896948	0.414554	-2.41223	1	2.41223
LL0000004942	casq1a	0.442721	0.783478	-0.767911	0.414729	-2.41121	1	2.41121
LL0000010203	fbxo25	0.0082119	0.0681987	-2.64852	0.414741	-2.41114	12.7617	30.7702
LL0000020655	nsmaf	0.24405	0.62762	-1.16561	0.414754	-2.41107	4.09013	9.86158
LL0000021154	oxnad1	0.317539	0.690008	-1.00003	0.414842	-2.41056	1.78265	4.29719
LL0000011758	grk7b	0.298504	0.675783	-1.04019	0.414842	-2.41055	1	2.41055
LL0000004856	camsap1b	0.0938615	0.344927	-1.67697	0.414869	-2.4104	5.74354	13.8442
LL0000022998	qrich1	0.116455	0.400879	-1.57119	0.414874	-2.41037	8.24806	19.8809
LL0000031606	ulk1a	0.332506	0.702889	-0.969549	0.41498	-2.40975	1	2.40975
LL0000013096	kcna4	0.285786	0.666378	-1.06798	0.41505	-2.40935	1.74692	4.20894
LL0000039260	zgc:86896	0.107471	0.380291	-1.61111	0.415155	-2.40874	8.64399	20.8211
LL0000029714	svild	0.229243	0.604966	-1.20305	0.415322	-2.40777	6.12969	14.7589
LL0000005813	clk4b	0.000317571	0.0048542	-3.61314	0.415376	-2.40746	29.7832	71.7019
LL0000023613	rgs3a	0.000157304	0.00258142	-3.79373	0.415396	-2.40734	31.9452	76.9031
LL0000022382	ppil1	0.190987	0.546023	-1.30855	0.415827	-2.40484	4.06561	9.77717
LL0000019927	n4bp1	0.0582384	0.241663	-1.89607	0.415892	-2.40447	9.64548	23.1923
LL0000039539	znf1163	0.13817	0.445992	-1.48383	0.416461	-2.40119	4.62681	11.1098
LL0000037501	XLOC_041220	0.314884	0.688472	-1.00553	0.416517	-2.40086	1	2.40086
LL0000029322	sprtn	0.311708	0.687997	-1.01216	0.416587	-2.40046	2.03686	4.8894
LL0000019494	mpp5a	0.352879	0.7198	-0.929453	0.416634	-2.40019	1	2.40019
LL0000029001	smox	0.0123748	0.0950727	-2.50582	0.416828	-2.39907	14.2984	34.3028
LL0000004757	cacna2d4a	0.312903	0.687997	-1.00966	0.416866	-2.39885	1	2.39885
LL0000010209	fbxo32	0.508666	0.78572	-0.661154	0.416868	-2.39884	2.07762	4.98389
LL0000028316	si:dkeyp-97b10.3	0.217963	0.587527	-1.23274	0.41694	-2.39843	2.38721	5.72555
LL0000010047	fam19a5b	0.266937	0.652263	-1.11076	0.417195	-2.39696	5.85796	14.0413
LL0000026001	si:ch211-284e13.14	0.345596	0.714165	-0.943611	0.417259	-2.39659	1	2.39659
LL0000039645	znf687a	0.333128	0.702889	-0.968301	0.417325	-2.39621	1	2.39621
LL0000007582	CT573239.1	0.0297235	0.184875	-2.17687	0.417427	-2.39563	16.6076	39.7858
LL0000031175	trove2	0.125819	0.422549	-1.53208	0.417613	-2.39456	3.64868	8.73699
LL0000009857	evx2	0.00237346	0.0269254	-3.04682	0.417625	-2.39449	17.2999	41.4245
LL0000012221	hnrnpr	0.000655967	0.00889513	-3.41812	0.417642	-2.39439	22.2065	53.171
LL0000024642	sh3gl3b	0.518488	0.78572	-0.645906	0.417835	-2.39329	1.71639	4.10781
LL0000004664	CABZ01101984.1	0.332366	0.702889	-0.969829	0.417968	-2.39253	1	2.39253
LL0000010152	fastkd5	0.266841	0.652263	-1.11099	0.418016	-2.39225	1	2.39225
LL0000015278	LOC101886167	0.345862	0.714165	-0.94309	0.418213	-2.39113	1	2.39113
LL0000000475	agps	0.0370741	0.204502	-2.08774	0.418456	-2.38974	6.98944	16.7029
LL0000006792	CR749164.1	0.267368	0.652263	-1.10976	0.418492	-2.38953	1	2.38953
LL0000018653	mapkapk5	0.053281	0.226004	-1.93493	0.418627	-2.38876	7.38283	17.6358
LL0000038412	zfand6	0.044567	0.204502	-2.01125	0.418758	-2.38801	11.4065	27.2388
LL0000012394	hspbp1	0.0350495	0.204502	-2.11066	0.418768	-2.38796	14.4659	34.5439
LL0000000085	abhd14b	0.415255	0.770289	-0.81502	0.418782	-2.38788	1.79151	4.27791
LL0000024786	si:ch1073-184j22.1	0.0959139	0.350613	-1.66657	0.418901	-2.3872	7.04729	16.8233
LL0000034851	XLOC_020460	0.566092	0.78572	-0.574007	0.418903	-2.38718	5.02455	11.9945
LL0000032008	wdr34	0.246318	0.630802	-1.16002	0.419009	-2.38658	2.2757	5.43115
LL0000036537	XLOC_033428	0.442789	0.783478	-0.767797	0.419123	-2.38594	1	2.38594
LL0000005451	cep162	0.443671	0.783962	-0.766313	0.419212	-2.38543	2.0501	4.89037
LL0000039188	zgc:64051	0.346247	0.714247	-0.942337	0.41927	-2.3851	1	2.3851
LL0000030280	thoc6	0.228343	0.604365	-1.20538	0.419299	-2.38493	3.2826	7.82878
LL0000006814	CR751227.1	0.0924213	0.341285	-1.68438	0.419318	-2.38482	10.6492	25.3965
LL0000030710	tmx3b	0.294029	0.672918	-1.04988	0.419437	-2.38415	1	2.38415
LL0000012211	hnrnpc	0.000189366	0.00305142	-3.74678	0.419637	-2.38301	23.5044	56.0112
LL0000003030	BX539307.1	0.333617	0.702889	-0.967322	0.420077	-2.38052	1	2.38052
LL0000007181	CR925879.1	0.333323	0.702889	-0.967911	0.420218	-2.37972	1	2.37972
LL0000014845	LOC101884096	0.334189	0.703185	-0.966177	0.420364	-2.37889	1.89336	4.5041
LL0000030862	tpd52	0.267389	0.652263	-1.10971	0.420568	-2.37774	1	2.37774
LL0000012635	ikzf5	0.00861878	0.0709459	-2.63201	0.420826	-2.37628	19.3356	45.9467
LL0000007839	CU138533.2	0.334367	0.703185	-0.965822	0.420934	-2.37567	1	2.37567
LL0000005357	cdk2	0.369878	0.733365	-0.897107	0.420968	-2.37548	1	2.37548
LL0000018007	LOC110440053	0.26738	0.652263	-1.10973	0.421034	-2.37511	1	2.37511
LL0000010321	fgfr4	0.282363	0.664802	-1.07561	0.421035	-2.3751	2.11972	5.03456
LL0000028943	smarca2	0.411857	0.766402	-0.820973	0.421113	-2.37466	1.84838	4.38928
LL0000027502	si:dkey-283b1.6	0.353058	0.7198	-0.929107	0.421546	-2.37222	1	2.37222
LL0000039388	znf1002	0.332899	0.702889	-0.968761	0.42157	-2.37209	1	2.37209
LL0000040001	LOC108190746	0.293992	0.672918	-1.04996	0.421612	-2.37185	1	2.37185
LL0000025654	si:ch211-223g7.6	0.332116	0.702889	-0.970332	0.421616	-2.37183	1	2.37183
LL0000026339	si:ch73-233f7.7	0.0714385	0.281001	-1.8046	0.421635	-2.37172	5.33027	12.6419
LL0000012058	her9	0.370476	0.733365	-0.895987	0.421924	-2.3701	1	2.3701
LL0000039235	zgc:77439	0.242014	0.624595	-1.17066	0.422422	-2.3673	4.08701	9.67519
LL0000026613	si:dkey-103g5.4	0.303226	0.680804	-1.03007	0.422627	-2.36615	1.97559	4.67456
LL0000021074	orc4	0.268212	0.652546	-1.10781	0.422635	-2.36611	1	2.36611
LL0000009856	evx1	7.5572e-06	0.00017636	-4.50103	0.422779	-2.3653	51.4265	121.639
LL0000005563	chchd3b	0.294385	0.672918	-1.0491	0.422834	-2.36499	1	2.36499
LL0000011232	gdf10b	0.345681	0.714165	-0.943446	0.422902	-2.36461	1	2.36461
LL0000021229	pald1a	0.370119	0.733365	-0.896654	0.422918	-2.36452	1	2.36452
LL0000020611	nrcamb	0.395589	0.75084	-0.849891	0.423	-2.36407	1	2.36407
LL0000028992	smim4	0.000322826	0.00491986	-3.60883	0.423341	-2.36216	46.5437	109.944
LL0000038491	zgc:109913	0.369811	0.733365	-0.897232	0.423342	-2.36216	1	2.36216
LL0000025407	si:ch211-196f5.9	0.333033	0.702889	-0.968492	0.423651	-2.36043	1	2.36043
LL0000007766	ctso	0.433828	0.783478	-0.782974	0.423682	-2.36026	1.91674	4.524
LL0000010068	fam219b	0.287299	0.667273	-1.06463	0.423836	-2.35941	5.42408	12.7976
LL0000038910	zgc:171459	0.0256073	0.166597	-2.23546	0.423857	-2.35929	10.618	25.0509
LL0000031047	trdmt1	0.20708	0.572098	-1.26245	0.423962	-2.3587	3.21395	7.58075
LL0000009596	elp4	0.312658	0.687997	-1.01017	0.423979	-2.35861	1	2.35861
LL0000007907	CU394253.1	0.335281	0.703938	-0.963995	0.424246	-2.35712	1	2.35712
LL0000004532	CABZ01081777.1	0.314623	0.688439	-1.00607	0.424307	-2.35678	1	2.35678
LL0000024064	rspry1	0.0778418	0.299525	-1.76516	0.424371	-2.35643	6.21899	14.6546
LL0000006652	CR450808.1	0.183637	0.532732	-1.33056	0.424463	-2.35592	4.33298	10.2081
LL0000005957	coa3b	0.332825	0.702889	-0.968909	0.424514	-2.35563	1	2.35563
LL0000000905	alkbh3	0.119696	0.408811	-1.55738	0.424689	-2.35466	3.76385	8.8626
LL0000004093	CABZ01039096.1	0.369243	0.733365	-0.898298	0.42473	-2.35444	1	2.35444
LL0000004485	CABZ01079081.1	0.294226	0.672918	-1.04945	0.424783	-2.35414	1	2.35414
LL0000035333	XLOC_024516	0.312927	0.687997	-1.00961	0.424801	-2.35404	1	2.35404
LL0000028975	smfn	0.071259	0.280887	-1.80574	0.424823	-2.35392	10.2809	24.2003
LL0000013357	klf12b	0.230565	0.606279	-1.19964	0.424836	-2.35385	3.37568	7.94584
LL0000027319	si:dkey-240n22.8	0.267279	0.652263	-1.10997	0.42502	-2.35283	1	2.35283
LL0000011808	gsta.2	0.332217	0.702889	-0.970129	0.425023	-2.35281	1	2.35281
LL0000011236	gdf5	0.369593	0.733365	-0.897641	0.425093	-2.35242	1	2.35242
LL0000012848	irak4	0.313398	0.687997	-1.00863	0.425192	-2.35188	1	2.35188
LL0000034121	XLOC_015268	0.396199	0.75084	-0.848794	0.425373	-2.35088	1	2.35088
LL0000027416	si:dkey-262g12.10	0.195419	0.553422	-1.29558	0.425428	-2.35057	4.4091	10.3639
LL0000013793	LO017852.1	0.313477	0.687997	-1.00846	0.425466	-2.35037	1	2.35037
LL0000024951	si:ch211-114c17.1	0.354871	0.72081	-0.925612	0.425538	-2.34997	2.83122	6.65328
LL0000032940	XLOC_006330	0.234209	0.612673	-1.19031	0.425553	-2.34988	3.03789	7.13867
LL0000011828	gtf2a1	0.0179252	0.127496	-2.37107	0.425584	-2.34971	14.6154	34.3419
LL0000025553	si:ch211-212k5.1	0.333138	0.702889	-0.968281	0.425687	-2.34914	1	2.34914
LL0000038327	zbtb46	0.114011	0.396142	-1.5818	0.425954	-2.34767	6.12798	14.3865
LL0000012308	hpse	0.312303	0.687997	-1.01091	0.425986	-2.34749	1	2.34749
LL0000023661	rhoj	0.370982	0.733365	-0.895037	0.426022	-2.3473	1	2.3473
LL0000027495	si:dkey-27p18.3	0.33315	0.702889	-0.968256	0.426053	-2.34712	1	2.34712
LL0000001516	atad5b	0.294716	0.672918	-1.04838	0.426689	-2.34363	1	2.34363
LL0000000372	adgrl4	0.313135	0.687997	-1.00917	0.426691	-2.34361	1	2.34361
LL0000010626	foxp4	0.132947	0.437038	-1.50381	0.426694	-2.3436	5.19381	12.1722
LL0000032936	XLOC_006319	0.333451	0.702889	-0.967655	0.426779	-2.34314	1	2.34314
LL0000020207	nes	0.136593	0.443968	-1.4898	0.426793	-2.34306	4.76797	11.1716
LL0000004074	CABZ01034082.1	0.315538	0.688695	-1.00417	0.426822	-2.3429	1	2.3429
LL0000005011	cc2d2a	0.0239715	0.159341	-2.26103	0.42704	-2.3417	9.49964	22.2454
LL0000021423	pcgf3	0.313355	0.687997	-1.00872	0.427346	-2.34002	1	2.34002
LL0000009556	elf2b	0.0481844	0.210889	-1.97816	0.427411	-2.33967	9.87307	23.0997
LL0000031267	tspoap1	0.209687	0.576275	-1.25523	0.427454	-2.33944	4.45616	10.4249
LL0000030413	tmc4	0.475896	0.78572	-0.713188	0.427721	-2.33798	1	2.33798
LL0000028355	si:rp71-46j2.7	0.3456	0.714165	-0.943604	0.428087	-2.33598	1	2.33598
LL0000016109	LOC103911290	0.370974	0.733365	-0.895053	0.42815	-2.33563	1	2.33563
LL0000040088	XLOC_044317	0.332341	0.702889	-0.96988	0.428234	-2.33517	1	2.33517
LL0000000575	AL627305.3	0.242106	0.624695	-1.17043	0.428321	-2.3347	4.55947	10.645
LL0000013726	lmf1	0.332206	0.702889	-0.970151	0.428344	-2.33457	1	2.33457
LL0000016576	LOC108182814	0.509144	0.78572	-0.660408	0.428362	-2.33447	1.77943	4.15404
LL0000008699	dcaf11	0.033678	0.202295	-2.12684	0.428597	-2.3332	11.9735	27.9365
LL0000000080	abhd10b	0.31252	0.687997	-1.01046	0.42863	-2.33301	1	2.33301
LL0000010480	FO704741.1	0.369458	0.733365	-0.897894	0.42866	-2.33285	1	2.33285
LL0000020598	nr6a1a	0.0114122	0.0889338	-2.5345	0.428681	-2.33274	13.8054	32.2044
LL0000019689	mtf1	0.339528	0.708083	-0.955554	0.428794	-2.33212	2.82582	6.59014
LL0000024555	sf3b3	0.119858	0.409231	-1.5567	0.428913	-2.33147	5.72567	13.3492
LL0000028657	slc29a3	0.345354	0.714165	-0.944085	0.42892	-2.33144	1	2.33144
LL0000025942	si:ch211-271g18.1	0.417409	0.772114	-0.811261	0.429039	-2.33079	1.79151	4.17565
LL0000040354	si:ch211-116o3.6	0.313024	0.687997	-1.00941	0.429187	-2.32998	1	2.32998
LL0000039371	zmp:0000001228	0.0859418	0.32285	-1.7189	0.429545	-2.32805	6.71482	15.6324
LL0000009594	elp2	0.335689	0.704304	-0.963182	0.429564	-2.32794	3.86534	8.99831
LL0000005918	cnot6b	0.186089	0.537257	-1.32315	0.429637	-2.32755	3.42137	7.96338
LL0000009221	dre-let-7g-1	0.293435	0.672918	-1.05117	0.429819	-2.32656	1	2.32656
LL0000027708	si:dkey-4c15.8	0.370536	0.733365	-0.895873	0.429824	-2.32653	1	2.32653
LL0000019759	muc5f	0.312398	0.687997	-1.01071	0.429844	-2.32642	1	2.32642
LL0000030125	tead1a	0.395484	0.75084	-0.850081	0.429886	-2.3262	1	2.3262
LL0000036634	XLOC_034272	0.442001	0.783478	-0.769124	0.429998	-2.32559	1	2.32559
LL0000013217	kctd16a	0.0992999	0.359629	-1.64979	0.430036	-2.32539	5.65635	13.1532
LL0000025804	si:ch211-244o22.2	0.314418	0.688258	-1.0065	0.430106	-2.32501	1	2.32501
LL0000023665	rhot1b	0.172999	0.511785	-1.36361	0.43024	-2.32428	4.55911	10.5966
LL0000039578	znf292b	0.0852394	0.321064	-1.72277	0.430324	-2.32383	9.89751	23.0001
LL0000013031	jmjd7	0.174473	0.514982	-1.35894	0.430467	-2.32306	2.99674	6.96161
LL0000018683	mark3b	0.0249983	0.164111	-2.24481	0.430666	-2.32199	15.533	36.0673
LL0000034926	XLOC_021043	0.394907	0.75084	-0.85112	0.43085	-2.32099	1	2.32099
LL0000004674	CABZ01102518.1	0.130319	0.430751	-1.51409	0.430956	-2.32042	6.66813	15.4729
LL0000039708	znhit6	0.196304	0.554653	-1.29302	0.431116	-2.31956	5.7507	13.3391
LL0000038822	zgc:162144	0.677503	0.810589	-0.415994	0.431269	-2.31874	1.72166	3.99208
LL0000011664	gpsm1a	0.215919	0.586013	-1.23824	0.431317	-2.31848	6.12527	14.2013
LL0000021681	phactr4b	0.183835	0.533138	-1.32996	0.431372	-2.31819	6.34879	14.7177
LL0000024659	shank3a	4.98177e-05	0.000955057	-4.07425	0.431425	-2.3179	38.8934	90.151
LL0000022384	ppil3	0.109748	0.38615	-1.60075	0.43165	-2.31669	4.73717	10.9746
LL0000001310	arhgef18b	0.27479	0.659892	-1.0927	0.431679	-2.31654	1.88258	4.36107
LL0000000467	ago3a	0.274074	0.659443	-1.09433	0.431725	-2.31629	2.20631	5.11045
LL0000020666	nsun6	0.313727	0.687997	-1.00794	0.431773	-2.31603	1	2.31603
LL0000020172	nedd4l	0.0286146	0.179777	-2.19193	0.431856	-2.31559	10.8829	25.2003
LL0000001007	ankib1a	0.0966415	0.352491	-1.66292	0.431963	-2.31501	9.58124	22.1807
LL0000020061	nck2a	0.0267976	0.171485	-2.21773	0.431973	-2.31496	14.808	34.2799
LL0000039478	znf1098	0.294108	0.672918	-1.0497	0.432032	-2.31464	1	2.31464
LL0000012438	hyal3	0.394924	0.75084	-0.851088	0.432059	-2.3145	1	2.3145
LL0000030159	tent5ba	0.0637589	0.25868	-1.85592	0.43206	-2.31449	8.80295	20.3744
LL0000028612	slc25a34	0.364351	0.733183	-0.90752	0.432068	-2.31445	2.90082	6.7138
LL0000013176	kcnk1b	0.0706988	0.279269	-1.80934	0.432077	-2.3144	8.15782	18.8805
LL0000026774	si:dkey-150i13.2	0.332915	0.702889	-0.968728	0.432097	-2.31429	1	2.31429
LL0000010298	fgf21	0.34591	0.714165	-0.942997	0.432124	-2.31415	1	2.31415
LL0000025567	si:ch211-214b16.4	0.294043	0.672918	-1.04984	0.432171	-2.3139	1	2.3139
LL0000026508	si:ch73-367f21.5	0.441673	0.783478	-0.769678	0.432173	-2.31389	1	2.31389
LL0000009447	egf	0.369415	0.733365	-0.897976	0.432225	-2.31361	1	2.31361
LL0000020004	nav1b	0.0467366	0.206618	-1.99115	0.43229	-2.31326	9.00817	20.8382
LL0000014926	LOC101884504	0.275395	0.660128	-1.09132	0.4323	-2.31321	1	2.31321
LL0000002383	BX119963.2	0.395336	0.75084	-0.850347	0.432339	-2.313	1	2.313
LL0000020609	nrbp2b	0.115222	0.398586	-1.57652	0.432476	-2.31227	5.99409	13.8599
LL0000026786	si:dkey-154b15.1	0.27073	0.655509	-1.10199	0.432487	-2.31221	2.20631	5.10145
LL0000012799	ints12	0.269911	0.654814	-1.10388	0.4325	-2.31214	4.3745	10.1145
LL0000027730	si:dkey-51e6.1	0.369729	0.733365	-0.897386	0.432579	-2.31172	1	2.31172
LL0000001461	asb2b	0.0910183	0.337129	-1.69168	0.432715	-2.31099	9.03524	20.8804
LL0000008187	CU693446.1	0.370476	0.733365	-0.895986	0.43276	-2.31075	1	2.31075
LL0000008222	CU695215.1	0.312605	0.687997	-1.01028	0.432899	-2.31001	1	2.31001
LL0000038582	zgc:113176	0.17846	0.522138	-1.34646	0.43309	-2.30899	2.70162	6.23802
LL0000006000	col27a1b	0.370283	0.733365	-0.896348	0.433614	-2.3062	1	2.3062
LL0000019937	naa30	0.0128642	0.0978106	-2.49198	0.43368	-2.30585	22.271	51.3535
LL0000031754	utp4	0.298505	0.675783	-1.04019	0.433925	-2.30455	1	2.30455
LL0000039170	zgc:56409	0.332119	0.702889	-0.970325	0.433949	-2.30442	1	2.30442
LL0000013441	kpna2	0.333858	0.703108	-0.966839	0.433974	-2.30429	1	2.30429
LL0000025191	si:ch211-156j22.4	0.332069	0.702889	-0.970427	0.434144	-2.30338	1	2.30338
LL0000002804	BX470229.2	0.353216	0.7198	-0.928802	0.434238	-2.30289	1	2.30289
LL0000040209	si:dkey-166d12.2	0.162282	0.491059	-1.39847	0.4343	-2.30255	4.38062	10.0866
LL0000006941	CR790366.1	0.369559	0.733365	-0.897705	0.434502	-2.30148	1	2.30148
LL0000030118	tdrd3	0.00381436	0.0400225	-2.89991	0.434534	-2.30132	17.1226	39.4045
LL0000004336	CABZ01068244.1	0.332933	0.702889	-0.968693	0.434847	-2.29966	1	2.29966
LL0000021673	pgrmc1	0.0770318	0.297133	-1.77	0.434914	-2.29931	9.34848	21.495
LL0000027038	si:dkey-1k23.3	0.345949	0.714165	-0.942921	0.434958	-2.29907	1	2.29907
LL0000021700	phf20a	0.00237165	0.0269229	-3.04705	0.435077	-2.29844	21.8354	50.1875
LL0000022434	ppp1r26	0.0157779	0.115015	-2.41814	0.435194	-2.29782	19.1558	44.0167
LL0000008789	ddx43	0.332223	0.702889	-0.970116	0.435296	-2.29729	1	2.29729
LL0000015133	LOC101885536	0.370979	0.733365	-0.895044	0.435307	-2.29723	1	2.29723
LL0000007643	CT583672.1	0.353213	0.7198	-0.928807	0.435329	-2.29711	1	2.29711
LL0000012684	il4r.1	0.395218	0.75084	-0.850559	0.435527	-2.29607	1	2.29607
LL0000008427	cuedc1a	0.00481448	0.0450134	-2.82551	0.43569	-2.29521	25.5756	58.7014
LL0000021235	palm3	0.313644	0.687997	-1.00811	0.435727	-2.29502	1	2.29502
LL0000005970	cog4	0.118948	0.407409	-1.56054	0.435809	-2.29458	8.44333	19.3739
LL0000013760	LO017648.1	0.0537899	0.227752	-1.9308	0.435848	-2.29438	11.7569	26.9746
LL0000007306	crfb15	0.39616	0.75084	-0.848864	0.435949	-2.29385	1	2.29385
LL0000030086	tcf7l1a	0.332163	0.702889	-0.970237	0.436027	-2.29344	1	2.29344
LL0000002479	BX284635.1	0.244791	0.62846	-1.16378	0.436104	-2.29303	3.49217	8.00764
LL0000018689	marveld2a	0.346599	0.714509	-0.94165	0.436226	-2.29239	1	2.29239
LL0000004703	CABZ01113369.1	0.31518	0.688472	-1.00492	0.436282	-2.2921	1	2.2921
LL0000011528	gp1bb	0.395615	0.75084	-0.849845	0.436294	-2.29203	1	2.29203
LL0000018763	mchr1b	0.0262821	0.169651	-2.22532	0.436497	-2.29097	15.932	36.4997
LL0000009330	e2f3	0.295483	0.673097	-1.04672	0.436499	-2.29095	2.14595	4.91627
LL0000012941	itgb1bp1	0.161603	0.490163	-1.40074	0.436572	-2.29058	5.20844	11.9303
LL0000011782	grtp1a	0.227652	0.60357	-1.20717	0.436707	-2.28987	3.05513	6.99585
LL0000033865	XLOC_013609	0.276615	0.660713	-1.08855	0.43672	-2.2898	4.61118	10.5587
LL0000024524	sesn2	0.37952	0.742695	-0.879171	0.436745	-2.28967	1.83693	4.20595
LL0000009768	ercc6	0.184622	0.534457	-1.32757	0.436766	-2.28956	8.15884	18.6801
LL0000039540	znf1164	0.282927	0.664872	-1.07435	0.436803	-2.28936	1	2.28936
LL0000024765	si:ch1073-140o9.2	0.0108503	0.0854077	-2.55226	0.436813	-2.28931	19.6175	44.9106
LL0000035403	XLOC_025327	0.0602579	0.247958	-1.88103	0.436912	-2.28879	9.29979	21.2852
LL0000037644	XLOC_042263	0.395059	0.75084	-0.850845	0.437004	-2.28831	1	2.28831
LL0000001209	aqp10b	0.29464	0.672918	-1.04855	0.437163	-2.28747	1	2.28747
LL0000030016	tbc1d7	0.333221	0.702889	-0.968115	0.437515	-2.28564	2.9027	6.63452
LL0000015662	LOC103909570	0.44161	0.783478	-0.769784	0.437889	-2.28368	1	2.28368
LL0000005868	cmtm8b	0.475897	0.78572	-0.713185	0.438073	-2.28273	1	2.28273
LL0000000551	akr1a1b	0.351016	0.719462	-0.933057	0.438237	-2.28187	3.45282	7.8789
LL0000029533	steap2	0.107135	0.379628	-1.61265	0.438291	-2.28159	7.68515	17.5344
LL0000039822	gzf1	0.0228054	0.15338	-2.2802	0.43833	-2.28139	17.6748	40.3231
LL0000040126	rasgrp2l	0.298584	0.675783	-1.04002	0.438396	-2.28104	1	2.28104
LL0000009518	eif4bb	0.00248672	0.0279994	-3.03265	0.438738	-2.27926	27.3662	62.3747
LL0000029142	socs6b	0.109674	0.386097	-1.60108	0.438742	-2.27925	3.74606	8.53819
LL0000039126	zgc:194629	0.353277	0.7198	-0.928683	0.438811	-2.27889	1	2.27889
LL0000036876	XLOC_036187	0.37011	0.733365	-0.896672	0.439134	-2.27721	1	2.27721
LL0000022132	plgrkt	0.249174	0.634958	-1.15303	0.439139	-2.27718	4.22261	9.61567
LL0000015529	LOC103908925	0.313717	0.687997	-1.00796	0.439152	-2.27712	1	2.27712
LL0000008401	CU929418.1	0.469238	0.78572	-0.723996	0.439207	-2.27683	2.15252	4.90091
LL0000030840	tox2	6.00795e-05	0.00113377	-4.02972	0.43943	-2.27568	46.6108	106.071
LL0000011392	glrba	0.332452	0.702889	-0.969657	0.43947	-2.27547	1	2.27547
LL0000013727	lmf2a	0.332551	0.702889	-0.969457	0.439489	-2.27537	1	2.27537
LL0000014538, LL0000034883	LOC101882460	0.204782	0.56819	-1.26887	0.439514	-2.27524	1	2.27524
LL0000013258	kdm8	0.313908	0.687997	-1.00756	0.439525	-2.27518	1	2.27518
LL0000038308	zbtb22b	0.196295	0.554653	-1.29304	0.439586	-2.27487	4.18241	9.51443
LL0000015510	LOC103908836	0.333605	0.702889	-0.967347	0.439718	-2.27418	1	2.27418
LL0000029418	ssbp2	0.213808	0.583137	-1.24395	0.439894	-2.27328	3.1328	7.12171
LL0000013712	lix1l	0.224118	0.597212	-1.2164	0.439984	-2.27281	4.04618	9.19621
LL0000024817	si:ch1073-296i8.2	0.371068	0.733365	-0.894877	0.440337	-2.27099	1	2.27099
LL0000008835	depdc5	0.181579	0.528105	-1.33684	0.440378	-2.27077	3.51689	7.98606
LL0000032959	XLOC_006515	0.371379	0.733365	-0.894296	0.440536	-2.26996	1	2.26996
LL0000030900	tpte	0.369499	0.733365	-0.897817	0.440541	-2.26994	1	2.26994
LL0000001009	ankk1	0.352903	0.7198	-0.929406	0.440679	-2.26923	1	2.26923
LL0000001788	bambia	0.338961	0.707271	-0.956678	0.441196	-2.26657	3.28888	7.45446
LL0000018791	mctp2a	0.394655	0.75084	-0.851573	0.441211	-2.26649	1	2.26649
LL0000002940	BX511218.1	0.29405	0.672918	-1.04983	0.441375	-2.26565	1	2.26565
LL0000001082	anos1a	7.94586e-08	2.744e-06	-5.40863	0.441376	-2.26564	85.6295	194.006
LL0000009600	emc1	0.0804496	0.307311	-1.74986	0.44141	-2.26547	12.0415	27.2796
LL0000002364	BX088705.1	0.333004	0.702889	-0.96855	0.441419	-2.26542	1	2.26542
LL0000038331	zbtb49	0.19116	0.546441	-1.30804	0.441487	-2.26507	4.53534	10.2729
LL0000038624	zgc:113518	0.142398	0.454038	-1.46808	0.441626	-2.26436	9.19613	20.8233
LL0000002924	BX511128.1	0.370988	0.733365	-0.895026	0.441892	-2.263	1	2.263
LL0000022444	ppp1r3ca	0.370721	0.733365	-0.895527	0.441893	-2.26299	1	2.26299
LL0000024799	si:ch1073-224n8.1	0.308752	0.686327	-1.01836	0.44206	-2.26214	2.02052	4.5707
LL0000030192	tex9	0.4037	0.757717	-0.835387	0.442127	-2.26179	1.79162	4.05227
LL0000001225	araf	0.346688	0.714557	-0.941478	0.442274	-2.26104	3.29169	7.44263
LL0000001427	arsk	0.345579	0.714165	-0.943644	0.442292	-2.26095	1	2.26095
LL0000005415	celf1	0.162121	0.491012	-1.39901	0.442324	-2.26078	4.9746	11.2465
LL0000019889	myo5ab	0.353993	0.720194	-0.927304	0.442495	-2.25991	1	2.25991
LL0000039515	znf1137	0.369656	0.733365	-0.897523	0.442752	-2.2586	1	2.2586
LL0000001913	birc5a	0.523945	0.78572	-0.637501	0.442792	-2.2584	1.71639	3.87629
LL0000008089	CU571324.1	0.422395	0.772114	-0.802603	0.442836	-2.25817	1	2.25817
LL0000029956	tap1	0.294502	0.672918	-1.04885	0.442888	-2.25791	1	2.25791
LL0000000850	AL954767.1	0.369564	0.733365	-0.897696	0.442984	-2.25742	1	2.25742
LL0000005503	cfap298	0.142873	0.45487	-1.46633	0.443048	-2.25709	10.2869	23.2185
LL0000001057	ankrd6b	0.267186	0.652263	-1.11019	0.44327	-2.25596	2.21865	5.00518
LL0000019985	napepld	0.149224	0.467191	-1.44339	0.443283	-2.25589	6.64492	14.9902
LL0000016371	LOC108179780	0.282796	0.664802	-1.07464	0.443483	-2.25488	1	2.25488
LL0000023098	rabepk	0.324335	0.697827	-0.986075	0.443558	-2.2545	1.82612	4.11699
LL0000004078	CABZ01034698.1	0.441583	0.783478	-0.76983	0.443599	-2.25429	1	2.25429
LL0000003518	BX855614.1	0.114453	0.397052	-1.57987	0.443723	-2.25366	10.3549	23.3364
LL0000035889	XLOC_028916	0.313295	0.687997	-1.00884	0.443732	-2.25361	1	2.25361
LL0000040111	pou2f2b (pou2f2a)	1.45653e-14	1.33383e-12	-7.80846	0.443833	-2.2531	257.299	579.721
LL0000038847	zgc:162730	0.266378	0.652263	-1.11206	0.443963	-2.25244	8.45466	19.0436
LL0000031124	trim65	0.15123	0.471373	-1.4363	0.443987	-2.25232	3.89744	8.77827
LL0000014788	LOC101883789	0.370596	0.733365	-0.895761	0.444059	-2.25196	1	2.25196
LL0000021339	pbrm1	0.012758	0.0972522	-2.49494	0.444098	-2.25176	17.5278	39.4683
LL0000024849	si:ch1073-416d2.4	0.215325	0.585493	-1.23984	0.444236	-2.25106	4.98554	11.2227
LL0000010278	fgd6	0.282771	0.664802	-1.07469	0.444346	-2.2505	1	2.2505
LL0000009620	eml3	0.345544	0.714165	-0.943713	0.444381	-2.25032	1	2.25032
LL0000002264	BX005336.1	0.394715	0.75084	-0.851465	0.444663	-2.24889	1	2.24889
LL0000038330	zbtb48	0.20169	0.564044	-1.27759	0.444694	-2.24874	4.89598	11.0098
LL0000014354	LOC100536761	0.58683	0.78572	-0.543612	0.444727	-2.24857	1	2.24857
LL0000024882	si:ch211-103a14.5	0.394896	0.75084	-0.851139	0.444739	-2.24851	1	2.24851
LL0000004053	CABZ01029938.1	0.369899	0.733365	-0.897067	0.444883	-2.24778	1	2.24778
LL0000032078	wnk1a	0.0102507	0.0814695	-2.57214	0.445326	-2.24554	22.9735	51.5879
LL0000004747	cacna1hb	0.353338	0.7198	-0.928565	0.445341	-2.24547	1	2.24547
LL0000001811	bbs1	0.312964	0.687997	-1.00953	0.445426	-2.24504	1	2.24504
LL0000017719	LOC110439519	0.34553	0.714165	-0.943741	0.445453	-2.2449	1	2.2449
LL0000023997	rps6ka3b	0.107057	0.379547	-1.61301	0.445468	-2.24483	7.45787	16.7416
LL0000000203	acsl1a	0.141123	0.451898	-1.47279	0.445627	-2.24403	6.23459	13.9906
LL0000029988	tax1bp3	0.345799	0.714165	-0.943215	0.445629	-2.24402	4.43257	9.94676
LL0000019008	mical1	0.0962946	0.351475	-1.66466	0.44567	-2.24381	8.93331	20.0447
LL0000005449	cep135	0.303911	0.68162	-1.02861	0.446199	-2.24115	2.95292	6.61795
LL0000006318	CR376737.1	0.198944	0.558803	-1.28542	0.446269	-2.2408	6.39243	14.3242
LL0000024918	si:ch211-108d22.2	0.311361	0.687997	-1.01288	0.446386	-2.24021	2.14595	4.80738
LL0000009131	dock4b	0.187034	0.538407	-1.32031	0.4464	-2.24014	6.88392	15.421
LL0000005263	cd9a	1.99182e-08	7.58038e-07	-5.65864	0.446404	-2.24013	141.969	318.029
LL0000024915	si:ch211-107p11.3	0.249291	0.635164	-1.15274	0.44655	-2.23939	5.3521	11.9854
LL0000024434	sema4ab	0.371699	0.733635	-0.893697	0.446592	-2.23918	1	2.23918
LL0000002764	BX465862.3	0.13751	0.444823	-1.48632	0.446807	-2.2381	10.9687	24.5491
LL0000025739	si:ch211-235i11.4	0.171528	0.508688	-1.36829	0.447072	-2.23678	2.41954	5.41196
LL0000012761	ino80	0.0688202	0.273481	-1.82156	0.44719	-2.23618	13.2158	29.5529
LL0000010084	fam49a	0.0585986	0.242443	-1.89336	0.447309	-2.23559	11.6787	26.1088
LL0000023727	rmc1	0.257126	0.643286	-1.13386	0.447401	-2.23513	3.00316	6.71245
LL0000017639	LOC110439414	0.00183688	0.0217175	-3.12377	0.447448	-2.2349	34.5146	77.1365
LL0000022147	plp1b	0.369531	0.733365	-0.897757	0.44747	-2.23479	1	2.23479
LL0000025949	si:ch211-272n13.3	0.0685913	0.272942	-1.82307	0.447735	-2.23347	10.0207	22.3809
LL0000031700	usp13	0.114903	0.398042	-1.57791	0.447799	-2.23314	12.2367	27.3264
LL0000010436	fndc3bb	0.345426	0.714165	-0.943944	0.448003	-2.23213	1	2.23213
LL0000023594	rgmd	0.475442	0.78572	-0.713921	0.448124	-2.23152	1	2.23152
LL0000009458	egr2b	0.515167	0.78572	-0.651045	0.448125	-2.23152	1	2.23152
LL0000010701	FP085414.1	9.70906e-05	0.00168353	-3.91359	0.448159	-2.23135	31.2317	69.6888
LL0000039511	znf1133	0.312999	0.687997	-1.00946	0.448358	-2.23036	1	2.23036
LL0000021648	pgam2	0.453046	0.78572	-0.75064	0.448543	-2.22944	1.93329	4.31015
LL0000001786	baiap2l2b	0.333286	0.702889	-0.967984	0.448628	-2.22902	1	2.22902
LL0000033514	XLOC_010898	0.333691	0.702916	-0.967174	0.448956	-2.22739	1	2.22739
LL0000013175	kcnk1a	0.242663	0.625502	-1.16905	0.448976	-2.22729	3.0331	6.75558
LL0000030319	timm17b	0.312589	0.687997	-1.01031	0.449061	-2.22687	1	2.22687
LL0000000954	ampd1	0.422409	0.772114	-0.802579	0.449181	-2.22627	1	2.22627
LL0000039796	ewsr1b	0.0131113	0.0992075	-2.48518	0.449318	-2.2256	20.0002	44.5125
LL0000006858	CR759927.3	2.75814e-07	8.66427e-06	-5.1747	0.449325	-2.22556	95.5431	212.637
LL0000040153	si:ch211-113a14.17	0.370827	0.733365	-0.895328	0.449432	-2.22503	1	2.22503
LL0000008712	dcdc2b	0.332779	0.702889	-0.969002	0.449637	-2.22402	1	2.22402
LL0000026139	si:ch211-76m11.3	0.332717	0.702889	-0.969126	0.449911	-2.22266	1	2.22266
LL0000011412	glulb	0.0475484	0.209035	-1.98383	0.449919	-2.22262	7.19809	15.9986
LL0000039366	zmp:0000001138	0.314834	0.688472	-1.00564	0.450054	-2.22196	1	2.22196
LL0000026231	si:ch73-139j3.4	0.451986	0.78572	-0.752402	0.45007	-2.22188	1.86894	4.15256
LL0000003270	BX640584.1	0.275285	0.660128	-1.09157	0.450148	-2.22149	1	2.22149
LL0000009351	ece1	0.370034	0.733365	-0.896813	0.450179	-2.22134	1	2.22134
LL0000007812	CU074419.1	0.332493	0.702889	-0.969574	0.450191	-2.22128	1	2.22128
LL0000025860	si:ch211-255f4.7	0.186832	0.538194	-1.32092	0.450248	-2.221	6.76732	15.0302
LL0000011943	haus6	0.369359	0.733365	-0.898081	0.450312	-2.22068	1	2.22068
LL0000002091	bub1bb	0.394591	0.75084	-0.851689	0.450347	-2.22051	1	2.22051
LL0000020428	NMNAT3	0.35929	0.726407	-0.91714	0.450509	-2.21971	1.81293	4.02417
LL0000021325	pax6a	0.475497	0.78572	-0.713833	0.450713	-2.21871	1	2.21871
LL0000010344	fhod1	0.369374	0.733365	-0.898053	0.450802	-2.21827	1	2.21827
LL0000002231	BX005183.3	0.353461	0.7198	-0.928329	0.450849	-2.21804	1	2.21804
LL0000025020	si:ch211-128m15.3	0.0955417	0.349723	-1.66844	0.450859	-2.21799	10.0357	22.259
LL0000031611	umad1	0.294492	0.672918	-1.04887	0.450869	-2.21794	1	2.21794
LL0000029717	svopl	0.370019	0.733365	-0.896842	0.450889	-2.21784	1	2.21784
LL0000018530	mafgb	0.203894	0.567649	-1.27137	0.450993	-2.21733	7.23312	16.0382
LL0000031645	unm_sa1614	0.0144464	0.106712	-2.45024	0.451123	-2.21669	19.0105	42.1404
LL0000036889	XLOC_036242	0.346706	0.714557	-0.941441	0.451137	-2.21662	1	2.21662
LL0000025296	si:ch211-171h4.6	0.294216	0.672918	-1.04947	0.451382	-2.21542	1	2.21542
LL0000008449	cwc22	0.040959	0.204502	-2.04659	0.451461	-2.21503	9.42784	20.8829
LL0000022330	pou2f1b	3.68596e-05	0.00072842	-4.145	0.451616	-2.21427	41.5439	91.9893
LL0000030797	tns3.2	0.0903699	0.33534	-1.69509	0.451752	-2.2136	7.68507	17.0117
LL0000031840	vezf1a	0.22637	0.601884	-1.21051	0.45176	-2.21356	5.26753	11.66
LL0000013194	kcnq1	0.369605	0.733365	-0.897619	0.451841	-2.21317	1	2.21317
LL0000013395	klhl22	0.494662	0.78572	-0.683163	0.451872	-2.21302	2.60975	5.77541
LL0000039351	zmp:0000001003	0.311298	0.687997	-1.01302	0.451905	-2.21285	5.90399	13.0647
LL0000001346	arl11	0.370574	0.733365	-0.895803	0.451913	-2.21282	1	2.21282
LL0000000027	abca1a	0.000740525	0.00981291	-3.38459	0.451996	-2.21241	45.7341	101.182
LL0000029197	sox4b	0.00358819	0.0380581	-2.91918	0.452259	-2.21112	33.9883	75.1522
LL0000012809	ints8	0.0770934	0.297248	-1.76963	0.452294	-2.21095	9.14214	20.2128
LL0000023820	rnf26	0.171876	0.50942	-1.36718	0.452294	-2.21095	3.85216	8.51693
LL0000030983	traip	0.369924	0.733365	-0.89702	0.452536	-2.20977	1	2.20977
LL0000002332	BX072576.2	0.333228	0.702889	-0.968101	0.452759	-2.20868	1	2.20868
LL0000026277	si:ch73-184c24.1	0.370121	0.733365	-0.896652	0.45276	-2.20868	1	2.20868
LL0000039074	zgc:175107	0.133659	0.438369	-1.50105	0.452953	-2.20774	5.253	11.5972
LL0000029494	stag1b	0.0926234	0.341847	-1.68333	0.452975	-2.20763	10.2621	22.655
LL0000027466	si:dkey-276j7.2	0.422232	0.772114	-0.802884	0.453145	-2.2068	1	2.2068
LL0000002198	BX005073.3	0.370846	0.733365	-0.895294	0.453336	-2.20587	1	2.20587
LL0000018639	mapk4	0.0311147	0.190786	-2.15865	0.453435	-2.20539	11.3317	24.9908
LL0000012314	hrc	0.395407	0.75084	-0.850219	0.453478	-2.20518	1	2.20518
LL0000004458	CABZ01077217.1	0.202466	0.565753	-1.27539	0.453535	-2.2049	3.85764	8.50572
LL0000016980	LOC110437726	0.422039	0.772114	-0.803219	0.453677	-2.20421	2.07762	4.57952
LL0000010602	foxk1	0.251975	0.637684	-1.14623	0.453791	-2.20366	4.23423	9.33078
LL0000024586	sgcg	0.298781	0.675806	-1.03959	0.453959	-2.20284	1	2.20284
LL0000031077	trim25	0.421676	0.772114	-0.803847	0.454006	-2.20261	1	2.20261
LL0000004012	CABZ01015815.1	0.325768	0.69959	-0.983156	0.454174	-2.2018	2.27813	5.01598
LL0000026169	si:ch211-93g21.1	0.394667	0.75084	-0.851552	0.454222	-2.20157	1	2.20157
LL0000013488	l1cama	1.39054e-05	0.000301206	-4.36704	0.454268	-2.20134	70.2738	154.697
LL0000028511	slc16a5a	0.122496	0.415138	-1.54569	0.45427	-2.20133	4.08395	8.99013
LL0000029722	swt1	0.172676	0.511274	-1.36463	0.454305	-2.20116	15.4777	34.0688
LL0000022956	pwp1	0.139597	0.448426	-1.47847	0.454367	-2.20086	11.3451	24.9691
LL0000020834	ognb	0.371117	0.733365	-0.894786	0.454853	-2.19851	1	2.19851
LL0000030337	tinf2	0.353337	0.7198	-0.928567	0.455	-2.1978	1	2.1978
LL0000005978	col11a1a	0.332609	0.702889	-0.969341	0.455008	-2.19776	1	2.19776
LL0000018885	mest	0.198487	0.5579	-1.28673	0.455009	-2.19776	4.40199	9.67451
LL0000019385	mmaa	0.0816099	0.310702	-1.74318	0.455163	-2.19701	10.4495	22.9576
LL0000028635	slc25a55a	0.0116441	0.0904069	-2.5274	0.455444	-2.19566	26.4718	58.123
LL0000020271	nfkbiz	0.212315	0.580209	-1.24802	0.455579	-2.19501	4.21531	9.25264
LL0000004969	cblb	0.21007	0.576914	-1.25418	0.455608	-2.19487	3.82531	8.39605
LL0000026488	si:ch73-352p4.5	0.313933	0.687997	-1.00751	0.455785	-2.19402	1	2.19402
LL0000007658	CT583728.24	0.110309	0.387394	-1.59822	0.456058	-2.1927	4.2632	9.34795
LL0000029311	spp2	0.313597	0.687997	-1.00821	0.456234	-2.19186	1	2.19186
LL0000026990	si:dkey-197c15.6	0.203575	0.567082	-1.27226	0.456418	-2.19098	5.20305	11.3998
LL0000004401	CABZ01072848.1	0.395143	0.75084	-0.850693	0.456488	-2.19064	1	2.19064
LL0000022224	pnpla4	0.352877	0.7198	-0.929456	0.456509	-2.19054	1	2.19054
LL0000017206	LOC110438149	0.334343	0.703185	-0.965869	0.456792	-2.18918	1	2.18918
LL0000002219	BX005129.3	0.370691	0.733365	-0.895583	0.45719	-2.18728	1	2.18728
LL0000005003	cbx6b	0.13516	0.441206	-1.49527	0.457198	-2.18724	14.5973	31.9277
LL0000038904	zgc:171424	0.424695	0.774862	-0.798629	0.457426	-2.18615	1	2.18615
LL0000001514	atad3	0.283963	0.665122	-1.07203	0.457479	-2.18589	2.15497	4.71053
LL0000036921	XLOC_036505	0.33328	0.702889	-0.967996	0.457516	-2.18572	1	2.18572
LL0000032840	XLOC_005432	0.312973	0.687997	-1.00951	0.457523	-2.18568	1	2.18568
LL0000008707	dcaf8	0.0822244	0.31223	-1.73967	0.457726	-2.18471	9.7702	21.3451
LL0000022428	ppp1r16b	0.395013	0.75084	-0.850928	0.457863	-2.18406	1	2.18406
LL0000021469	pcyt1ba	0.164972	0.496782	-1.38956	0.457871	-2.18402	6.79219	14.8343
LL0000038880	zgc:163143	0.531537	0.78572	-0.625879	0.457944	-2.18367	1.72166	3.75955
LL0000027560	si:dkey-30h22.11	0.33261	0.702889	-0.969339	0.45812	-2.18283	1	2.18283
LL0000013068	kat6b	0.466246	0.78572	-0.72888	0.458135	-2.18276	2.1485	4.68967
LL0000023189	rapgef1b	0.125757	0.422549	-1.53233	0.458188	-2.18251	6.89121	15.0401
LL0000015545	LOC103908995	0.395828	0.75084	-0.849461	0.458332	-2.18183	1	2.18183
LL0000005627	chrac1	0.0337476	0.202594	-2.126	0.458391	-2.18154	16.7736	36.5924
LL0000012823	ipo8	0.0722977	0.283488	-1.79914	0.458438	-2.18132	12.2247	26.666
LL0000013601	leng9	0.322611	0.695796	-0.989597	0.458451	-2.18126	2.1485	4.68644
LL0000020527	nphp4	0.394781	0.75084	-0.851345	0.458547	-2.1808	1	2.1808
LL0000030774	tnnt1	0.31297	0.687997	-1.00952	0.45858	-2.18064	1	2.18064
LL0000021504	pde6a	0.39591	0.75084	-0.849313	0.45872	-2.17998	1	2.17998
LL0000026083	si:ch211-59d15.9	0.272359	0.657391	-1.09825	0.458786	-2.17967	4.50958	9.82938
LL0000004119	CABZ01043955.1	0.108874	0.384527	-1.60471	0.458918	-2.17904	4.83938	10.5452
LL0000003160	BX571719.1	0.312591	0.687997	-1.01031	0.458988	-2.1787	1	2.1787
LL0000010949	ftr53	0.395203	0.75084	-0.850585	0.459036	-2.17848	1	2.17848
LL0000029701	suv39h1b	0.369566	0.733365	-0.897693	0.459067	-2.17833	1	2.17833
LL0000013455	krr1	0.0897407	0.333488	-1.69841	0.459079	-2.17827	10.9901	23.9394
LL0000020749	nup155	0.379918	0.743135	-0.878437	0.459226	-2.17758	2.16684	4.71847
LL0000026157	si:ch211-86h15.1	0.0356016	0.204502	-2.1043	0.459251	-2.17746	9.63919	20.989
LL0000029621	stx4	0.353586	0.719912	-0.928087	0.459332	-2.17708	1	2.17708
LL0000003592	BX901962.3	0.367761	0.733365	-0.901082	0.45966	-2.17552	2.15446	4.68707
LL0000020821	ofd1	0.09904	0.358814	-1.65106	0.459719	-2.17524	4.74466	10.3208
LL0000011260	gemin8	0.328051	0.701601	-0.978526	0.459894	-2.17441	3.22736	7.01761
LL0000018557	maml3	5.95891e-06	0.000142965	-4.5523	0.460021	-2.17382	69.5318	151.149
LL0000023121	rad17	0.214139	0.583583	-1.24306	0.460088	-2.1735	4.16824	9.05966
LL0000024117	rxfp1	0.352857	0.7198	-0.929494	0.460212	-2.17291	1	2.17291
LL0000010184	fbxl18	0.332429	0.702889	-0.969703	0.460247	-2.17274	1	2.17274
LL0000004291	CABZ01065131.1	0.369437	0.733365	-0.897934	0.460288	-2.17255	1	2.17255
LL0000009400	eef1da	0.195739	0.553977	-1.29465	0.460292	-2.17253	4.22444	9.17774
LL0000004170	CABZ01050280.1	0.011804	0.0913372	-2.52258	0.460446	-2.17181	20.5519	44.6346
LL0000013759	LO017643.1	0.44172	0.783478	-0.769599	0.460494	-2.17158	1	2.17158
LL0000018749	mcama	0.472643	0.78572	-0.718458	0.460668	-2.17076	5.95759	12.9325
LL0000001538	ATG14	0.0473435	0.208554	-1.98566	0.46071	-2.17056	10.138	22.0051
LL0000020445	noc2l	0.180262	0.525543	-1.34089	0.460802	-2.17013	7.01986	15.234
LL0000024214	sash3	0.313465	0.687997	-1.00849	0.46081	-2.17009	1	2.17009
LL0000021493	pde1a	0.0303813	0.18762	-2.16817	0.460814	-2.17007	15.7095	34.0907
LL0000014397	LOC100537439	0.444428	0.784797	-0.765041	0.460864	-2.16984	1	2.16984
LL0000019944	nab1a	0.391389	0.75084	-0.857473	0.460977	-2.16931	2.11537	4.58889
LL0000024601	sgpl1	0.337032	0.705391	-0.960507	0.46139	-2.16736	1.79151	3.88286
LL0000003648	BX914200.1	0.395721	0.75084	-0.849654	0.461427	-2.16719	1	2.16719
LL0000011727	grik1b	0.450485	0.78572	-0.754903	0.461507	-2.16681	2.09195	4.53287
LL0000016974	LOC110437714	0.313191	0.687997	-1.00906	0.461644	-2.16617	1	2.16617
LL0000023299	rbm41	0.267987	0.652546	-1.10833	0.461693	-2.16594	2.17053	4.70123
LL0000021479	pdcd2	0.198134	0.557292	-1.28774	0.461842	-2.16524	2.63494	5.70528
LL0000023393	reln	0.0962335	0.351377	-1.66496	0.461884	-2.16505	9.07684	19.6518
LL0000023087	rab6ba	4.91285e-09	2.0318e-07	-5.90201	0.461932	-2.16482	107.563	232.854
LL0000027066	si:dkey-204f11.64	0.684871	0.815857	-0.405944	0.461947	-2.16475	1.72561	3.73551
LL0000034120	XLOC_015260	0.313101	0.687997	-1.00925	0.462039	-2.16432	1	2.16432
LL0000006009	col4a3	0.441588	0.783478	-0.76982	0.462348	-2.16287	1	2.16287
LL0000024138	ryr1b	0.316294	0.6892	-1.00261	0.462535	-2.162	2.54052	5.49261
LL0000031428	tyw1	0.261852	0.649257	-1.12266	0.462721	-2.16113	4.15555	8.98067
LL0000009144	dok7	0.422088	0.772114	-0.803134	0.462746	-2.16101	1	2.16101
LL0000027715	si:dkey-4e7.3	0.394602	0.75084	-0.851668	0.4628	-2.16076	1	2.16076
LL0000005240	cd3eap	0.148195	0.464963	-1.44705	0.462856	-2.1605	3.67073	7.9306
LL0000004971	cbll1	0.302734	0.6801	-1.03112	0.462975	-2.15994	3.42633	7.40067
LL0000009389	edrf1	0.23291	0.610565	-1.19362	0.463009	-2.15978	10.0435	21.6918
LL0000027121	si:dkey-217l24.1	0.139963	0.449164	-1.4771	0.463084	-2.15943	9.32115	20.1284
LL0000014959	LOC101884655	0.37019	0.733365	-0.896522	0.463132	-2.15921	1	2.15921
LL0000005895	cnksr2b	0.146346	0.46142	-1.45369	0.463175	-2.15901	8.49513	18.3411
LL0000026934	si:dkey-187a12.4	0.370132	0.733365	-0.89663	0.463335	-2.15827	1	2.15827
LL0000020422	nme7	0.131352	0.433325	-1.51003	0.463353	-2.15818	9.35435	20.1884
LL0000018296	lpcat4	0.371039	0.733365	-0.894931	0.463389	-2.15801	1	2.15801
LL0000006817	CR751602.2	0.455848	0.78572	-0.745991	0.463491	-2.15754	1.88596	4.06904
LL0000039792	ebf3a	0.0822769	0.31231	-1.73937	0.46353	-2.15736	32.0676	69.1812
LL0000028595	slc25a21	0.333178	0.702889	-0.968202	0.463537	-2.15733	1	2.15733
LL0000005681	chtf8	0.334342	0.703185	-0.965871	0.463596	-2.15705	1	2.15705
LL0000009554	elf1	0.353216	0.7198	-0.928801	0.463604	-2.15701	1	2.15701
LL0000020882	onecut1	3.13097e-19	4.75745e-17	-9.14949	0.463625	-2.15692	529.948	1143.05
LL0000037770	XLOC_042915	0.353157	0.7198	-0.928915	0.463647	-2.15681	1	2.15681
LL0000007272	crata	0.204872	0.568218	-1.26862	0.463662	-2.15674	5.26826	11.3623
LL0000030359	tle3b	0.0711253	0.280576	-1.8066	0.463707	-2.15653	11.3772	24.5352
LL0000024916	si:ch211-108c17.2	0.394694	0.75084	-0.851503	0.463918	-2.15555	1	2.15555
LL0000028518	slc16a8	0.369472	0.733365	-0.897867	0.463923	-2.15553	1	2.15553
LL0000026149	si:ch211-79l17.1	0.244778	0.62846	-1.16381	0.46411	-2.15466	6.0617	13.0609
LL0000022965	PXMP4	0.332702	0.702889	-0.969155	0.464273	-2.1539	1	2.1539
LL0000035346	XLOC_024725	0.370578	0.733365	-0.895795	0.464374	-2.15344	1	2.15344
LL0000027387	si:dkey-258f14.3	0.396406	0.75084	-0.848421	0.464515	-2.15279	1	2.15279
LL0000001053	ankrd55	0.0928027	0.342201	-1.6824	0.464821	-2.15136	8.15946	17.554
LL0000010842	FQ378040.1	0.369601	0.733365	-0.897626	0.464833	-2.15131	1	2.15131
LL0000003971	cabp5a	0.370295	0.733365	-0.896325	0.464894	-2.15103	1	2.15103
LL0000017201	LOC110438141	0.371562	0.733505	-0.893953	0.464945	-2.15079	1	2.15079
LL0000032366	XLOC_001352	0.369915	0.733365	-0.897037	0.465063	-2.15024	1	2.15024
LL0000006568	CR392012.2	0.397271	0.75084	-0.846868	0.465445	-2.14848	1	2.14848
LL0000032020	wdr47a	0.229752	0.605305	-1.20173	0.465531	-2.14809	5.33764	11.4657
LL0000025940	si:ch211-271e10.2	0.370519	0.733365	-0.895906	0.465548	-2.148	1	2.148
LL0000024487	serhl	0.395694	0.75084	-0.849702	0.465566	-2.14792	1	2.14792
LL0000009820	esyt1b	0.332535	0.702889	-0.969491	0.465734	-2.14715	1	2.14715
LL0000011517	gopc	0.229748	0.605305	-1.20174	0.465821	-2.14675	5.96067	12.7961
LL0000009014	dmtn	6.23691e-05	0.00115664	-4.02077	0.465832	-2.1467	86.4453	185.572
LL0000023593	rgmb	0.00121264	0.0149847	-3.24519	0.466249	-2.14478	41.4987	89.0056
LL0000034791	XLOC_019975	0.160499	0.488838	-1.40444	0.466255	-2.14475	7.79949	16.728
LL0000026509	si:ch73-367f21.6	0.333131	0.702889	-0.968296	0.46626	-2.14473	1	2.14473
LL0000005929	cnr1	0.353129	0.7198	-0.928969	0.466436	-2.14392	1	2.14392
LL0000028626	slc25a44a	0.384397	0.74778	-0.870206	0.466619	-2.14308	3.79887	8.14126
LL0000003519	BX855614.2	0.369185	0.733365	-0.898407	0.466646	-2.14295	1	2.14295
LL0000011383	glmp	0.294779	0.672918	-1.04824	0.466936	-2.14162	5.9465	12.7352
LL0000006816	CR751602.1	0.345545	0.714165	-0.943712	0.46715	-2.14064	1	2.14064
LL0000010832	FQ377628.1	0.371046	0.733365	-0.894919	0.467223	-2.14031	1	2.14031
LL0000030843	tox4b	0.11064	0.387953	-1.59674	0.467353	-2.13971	9.24341	19.7782
LL0000026307	si:ch73-211e3.1	0.122499	0.415138	-1.54567	0.467371	-2.13963	10.1216	21.6565
LL0000023184	rap2aa	0.310355	0.687997	-1.01499	0.467825	-2.13755	3.48648	7.45252
LL0000033800	XLOC_013081	0.312834	0.687997	-1.0098	0.46793	-2.13707	1	2.13707
LL0000003412	BX663503.3	0.394697	0.75084	-0.851498	0.467954	-2.13696	1	2.13696
LL0000001446	asb1	0.369539	0.733365	-0.897743	0.468128	-2.13617	1	2.13617
LL0000020457	nol11	0.156776	0.481068	-1.41706	0.46838	-2.13502	5.44951	11.6348
LL0000030250	thada	0.369947	0.733365	-0.896978	0.468408	-2.13489	1	2.13489
LL0000024685	SHKBP1	0.361408	0.728749	-0.913103	0.468436	-2.13476	3.00846	6.42235
LL0000032213	XLOC_000086	0.313489	0.687997	-1.00844	0.468487	-2.13453	1	2.13453
LL0000021409	pcdh2g3	0.370608	0.733365	-0.895739	0.468532	-2.13432	1	2.13432
LL0000027100	si:dkey-210j14.3	0.21759	0.587225	-1.23374	0.468532	-2.13432	3.47918	7.42569
LL0000006363	CR381579.3	0.369523	0.733365	-0.897772	0.468581	-2.1341	1	2.1341
LL0000024521	sertad2b	0.290252	0.670169	-1.05813	0.468939	-2.13248	3.37235	7.19144
LL0000030087	tcf7l1b	0.394562	0.75084	-0.851741	0.469074	-2.13186	1	2.13186
LL0000011054	gabbr2	0.00272007	0.0302749	-3.00522	0.469102	-2.13173	31.8563	67.9091
LL0000000319	adcy8	0.257923	0.644116	-1.13196	0.469162	-2.13146	3.28402	6.99976
LL0000027868	si:dkey-75a21.2	0.329682	0.702889	-0.975231	0.469203	-2.13127	5.20145	11.0857
LL0000010023	fam172a	0.00247907	0.0279413	-3.03359	0.469216	-2.13121	29.1079	62.0351
LL0000024355	sdk1b	0.353175	0.7198	-0.928882	0.469352	-2.1306	1	2.1306
LL0000012282	hoxd10a	0.000407979	0.00606208	-3.54683	0.469413	-2.13032	78.1798	166.548
LL0000038323	zbtb41	0.040044	0.204502	-2.05598	0.469519	-2.12984	20.7891	44.2774
LL0000028932	smad3a	0.282874	0.664824	-1.07446	0.469676	-2.12913	3.52153	7.49778
LL0000013788	LO017845.1	0.332752	0.702889	-0.969054	0.469693	-2.12905	1	2.12905
LL0000014935	LOC101884529	0.332897	0.702889	-0.968764	0.469743	-2.12883	1	2.12883
LL0000000525	ak4	0.00519833	0.0474982	-2.80065	0.469836	-2.1284	18.9098	40.2477
LL0000001938	bmi1b	0.0332798	0.200608	-2.13164	0.46999	-2.12771	18.019	38.3392
LL0000005899	cnn1b	0.561101	0.78572	-0.581402	0.470021	-2.12757	1.84871	3.93325
LL0000010035	fam189a2	0.262772	0.650524	-1.12049	0.470133	-2.12706	4.67233	9.9383
LL0000032537	XLOC_002665	0.475315	0.78572	-0.714127	0.470204	-2.12674	1	2.12674
LL0000000247	acvr2ba	0.011288	0.0881423	-2.53836	0.470212	-2.1267	35.1507	74.7549
LL0000008508	cxxc1b	0.0246787	0.162881	-2.2498	0.470231	-2.12662	12.3336	26.2288
LL0000005107	ccdc88b	0.47719	0.78572	-0.711098	0.470303	-2.12629	1	2.12629
LL0000013708	lipt1	0.166142	0.499206	-1.38572	0.470347	-2.12609	5.40703	11.4958
LL0000020778	nxn	6.19592e-05	0.00115144	-4.02235	0.470354	-2.12606	54.1065	115.034
LL0000016101	LOC103911255	0.281442	0.664802	-1.07767	0.470543	-2.1252	3.27391	6.95773
LL0000022298	pom121	0.247705	0.632724	-1.15662	0.470565	-2.1251	3.14624	6.68609
LL0000024631	sh3bp5a	0.314361	0.688213	-1.00662	0.470591	-2.12499	4.18041	8.88332
LL0000023764	rnf128a	0.37111	0.733365	-0.894799	0.470763	-2.12421	1	2.12421
LL0000006097	cox16	0.117546	0.403815	-1.56651	0.470782	-2.12413	8.79307	18.6776
LL0000021690	phex	0.353365	0.7198	-0.928514	0.470848	-2.12383	1	2.12383
LL0000008656	dachb	0.175489	0.517212	-1.35574	0.470903	-2.12358	9.34865	19.8526
LL0000011459	gnb1l	0.394982	0.75084	-0.850984	0.470908	-2.12356	1	2.12356
LL0000037235	XLOC_039166	0.516672	0.78572	-0.648714	0.470939	-2.12342	1.71639	3.6446
LL0000005164	ccnb3	0.332444	0.702889	-0.969674	0.471225	-2.12213	1	2.12213
LL0000016467	LOC108181166	0.340256	0.708907	-0.954115	0.471352	-2.12156	3.25926	6.9147
LL0000022783	psme4a	0.459649	0.78572	-0.739711	0.471391	-2.12138	2.58948	5.49327
LL0000004553	CABZ01084382.1	0.441583	0.783478	-0.76983	0.471471	-2.12102	1	2.12102
LL0000022610	prkx	0.0119369	0.0922614	-2.51861	0.471626	-2.12033	18.7896	39.8401
LL0000020722	nudt17	0.172951	0.511785	-1.36376	0.471691	-2.12003	6.93865	14.7102
LL0000016330	LOC108179305	0.370172	0.733365	-0.896555	0.471706	-2.11996	1	2.11996
LL0000000384	adka	0.0391375	0.204502	-2.06545	0.471746	-2.11979	16.2144	34.3711
LL0000007456	cspp1b	0.106818	0.378897	-1.61411	0.471845	-2.11934	14.6121	30.968
LL0000012800	ints13	0.200426	0.561351	-1.28118	0.471984	-2.11871	7.99878	16.9471
LL0000011475	gng5	0.0198104	0.137883	-2.33367	0.472008	-2.11861	20.8817	44.2402
LL0000003744	BX927404.1	0.369992	0.733365	-0.896892	0.472208	-2.11771	1	2.11771
LL0000024143	s100a1	0.441673	0.783478	-0.769677	0.472245	-2.11754	1	2.11754
LL0000008682	daxx	0.218337	0.587615	-1.23174	0.47226	-2.11748	7.37856	15.6239
LL0000025841	si:ch211-251p5.5	0.0390383	0.204502	-2.0665	0.472264	-2.11746	11.1387	23.5858
LL0000003096	BX548045.1	0.441649	0.783478	-0.769717	0.47237	-2.11698	1	2.11698
LL0000012096	hiat1a	0.129236	0.428689	-1.51838	0.472893	-2.11464	10.7633	22.7605
LL0000027225	si:dkey-230p4.1	0.169475	0.504735	-1.37489	0.473104	-2.1137	7.63533	16.1388
LL0000029720	swi5	0.442668	0.783478	-0.768001	0.473138	-2.11355	1	2.11355
LL0000013517	lamp1a	0.0712404	0.280887	-1.80586	0.473331	-2.11268	9.59873	20.2791
LL0000030004	tbc1d20	0.0329972	0.199432	-2.13508	0.473405	-2.11236	10.6343	22.4633
LL0000021699	phf2	8.83967e-05	0.00154981	-3.93652	0.473597	-2.1115	54.3299	114.718
LL0000019138	mir181b-1	0.370553	0.733365	-0.895841	0.473712	-2.11099	1	2.11099
LL0000012188	hmox1a	0.512145	0.78572	-0.655736	0.473783	-2.11067	1	2.11067
LL0000009034	dnah9l	0.278147	0.662141	-1.08508	0.47388	-2.11024	2.91757	6.15676
LL0000019897	myo9aa	0.394155	0.75084	-0.852474	0.47391	-2.11011	2.06306	4.35328
LL0000038643	zgc:114174	0.370284	0.733365	-0.896346	0.474036	-2.10954	1	2.10954
LL0000027597	si:dkey-33c14.3	0.395679	0.75084	-0.849729	0.474105	-2.10924	1	2.10924
LL0000008790	ddx46	0.0693153	0.274965	-1.81831	0.474118	-2.10918	17.1972	36.272
LL0000018781	MCMDC2	0.260467	0.64721	-1.12592	0.474123	-2.10916	3.53217	7.4499
LL0000013497	l3mbtl4	0.353056	0.7198	-0.929111	0.474148	-2.10905	1	2.10905
LL0000008386	CU929339.1	0.370644	0.733365	-0.895671	0.47419	-2.10886	1	2.10886
LL0000024547	sez6l	0.16703	0.500334	-1.38282	0.474212	-2.10876	7.19481	15.1721
LL0000026540	si:ch73-389k6.1	0.395744	0.75084	-0.849613	0.474551	-2.10725	1	2.10725
LL0000012017	heatr5b	0.373762	0.736642	-0.889848	0.474701	-2.10659	3.05229	6.42992
LL0000025650	si:ch211-223a21.3	0.395345	0.75084	-0.85033	0.47474	-2.10641	1	2.10641
LL0000007827	CU137680.1	0.385119	0.748669	-0.868883	0.474794	-2.10618	2.33007	4.90754
LL0000013854	LO018383.1	0.0976677	0.35536	-1.65782	0.474982	-2.10534	9.43069	19.8548
LL0000021348	pbxip1b	0.441592	0.783478	-0.769814	0.475028	-2.10514	1	2.10514
LL0000016977	LOC110437722	0.395278	0.75084	-0.850451	0.475039	-2.10509	1	2.10509
LL0000031864	virma	0.250761	0.637034	-1.14917	0.475095	-2.10484	5.77313	12.1515
LL0000019961	naga	0.134682	0.440556	-1.4971	0.47524	-2.1042	7.00046	14.7304
LL0000011990	hdac12	0.282245	0.664802	-1.07587	0.475252	-2.10415	3.40269	7.15976
LL0000038534	zgc:112023	0.257815	0.644116	-1.13222	0.475284	-2.104	3.59977	7.57393
LL0000019343	mis18bp1	0.442343	0.783478	-0.768548	0.475316	-2.10386	1	2.10386
LL0000005642	chrna2b	0.0158584	0.115397	-2.41628	0.475326	-2.10382	53.5482	112.656
LL0000008958	dixdc1a	0.000984536	0.0125129	-3.3047	0.475378	-2.10359	40.9199	86.0788
LL0000013586	ldlrad4a	0.0816397	0.310758	-1.74301	0.475393	-2.10352	13.4497	28.2918
LL0000003653	BX914214.1	0.370094	0.733365	-0.896701	0.475394	-2.10352	1	2.10352
LL0000024603	SGPP2	0.370867	0.733365	-0.895253	0.47543	-2.10336	1	2.10336
LL0000001960	bmpr2a	0.00126392	0.0155623	-3.23326	0.475439	-2.10332	55.8985	117.572
LL0000006879	CR762483.1	0.394708	0.75084	-0.851477	0.475453	-2.10326	1	2.10326
LL0000006003	col28a2a	0.442347	0.783478	-0.768541	0.475464	-2.10321	1	2.10321
LL0000013244	kdm4aa	0.202639	0.565987	-1.27491	0.475497	-2.10306	6.5221	13.7164
LL0000022563	prim2	0.313708	0.687997	-1.00798	0.475557	-2.1028	1	2.1028
LL0000028886	slc9a5	0.298427	0.675783	-1.04035	0.475693	-2.1022	1	2.1022
LL0000032015	wdr43	0.0483962	0.211449	-1.97629	0.475765	-2.10188	18.5701	39.032
LL0000020154	ndufs8b	0.352942	0.7198	-0.929331	0.47581	-2.10168	1	2.10168
LL0000039288	zgc:92594	0.426123	0.776155	-0.796169	0.475851	-2.1015	1.78278	3.7465
LL0000004938	casp9	0.22167	0.593542	-1.22286	0.475855	-2.10148	9.31515	19.5756
LL0000001942	bmp16	0.345736	0.714165	-0.943337	0.475909	-2.10124	1	2.10124
LL0000000972	and1	0.334333	0.703185	-0.965889	0.475935	-2.10113	1	2.10113
LL0000039532	znf1156	0.383519	0.747116	-0.871814	0.476293	-2.09955	2.68136	5.62964
LL0000007535	CT027801.2	0.369833	0.733365	-0.89719	0.476336	-2.09936	1	2.09936
LL0000032123	wu:fa19b12	0.482583	0.78572	-0.702417	0.476449	-2.09886	3.74826	7.86707
LL0000012642	il12a	0.387914	0.75084	-0.863784	0.476494	-2.09866	1.91674	4.02258
LL0000018663	2011-03-01	0.370575	0.733365	-0.895799	0.476505	-2.09861	1	2.09861
LL0000030058	tbx6	0.394637	0.75084	-0.851605	0.476608	-2.09816	1	2.09816
LL0000019657	mst1	0.58683	0.78572	-0.543612	0.47668	-2.09784	1	2.09784
LL0000030510	tmem17	0.370367	0.733365	-0.896189	0.476713	-2.0977	3.23992	6.79638
LL0000039036	zgc:174314	0.33321	0.702889	-0.968137	0.476809	-2.09728	1	2.09728
LL0000000548	akna	0.36945	0.733365	-0.89791	0.477164	-2.09571	1	2.09571
LL0000034983	XLOC_021534	0.371255	0.733365	-0.894527	0.47719	-2.0956	1	2.0956
[truncated: 18,514 more rows]

## Sheet: (M1) vs (WT1)
Lawson V4.3.2 Gene ID	Gene Symbol	P-value ((M1) vs (WT1))	FDR step up ((M1) vs (WT1))	t-value ((M1) vs (WT1))	Ratio ((M1) vs (WT1))	Fold change ((M1) vs (WT1))	LSMean (M1)	LSMean (WT1)
LL0000022005	pitx2	4.62424e-44	1.3192e-41	-14.4349	0.00239968	-416.721	1.53412	639.299
LL0000038729	skor2 (zgc:153395)	2.47371e-304	1.76425e-300	-49.17	0.00704333	-141.978	10.3079	1463.5
LL0000027113	si:dkey-215k6.1	7.54516e-67	3.75433e-64	-18.2654	0.0135254	-73.9348	2.46517	182.262
LL0000001942	bmp16	6.63525e-14	4.87862e-12	-7.57414	0.0207963	-48.0855	1	48.0855
LL0000040236	si:dkey-87k14.1	1.43873e-20	1.70072e-18	-9.44848	0.0246313	-40.5988	1.57693	64.0216
LL0000031761	uts2d	8.91172e-05	0.00176551	-3.93024	0.0304158	-32.8777	1.43385	47.1415
LL0000020596	nr5a2	1.13926e-43	3.20731e-41	-14.3631	0.0308645	-32.3997	5.20316	168.581
LL0000005587	chgb	2.33699e-50	7.57609e-48	-15.5563	0.0316675	-31.5781	8.20113	258.976
LL0000004982	cbln2b	8.22358e-34	1.70827e-31	-12.4567	0.0320192	-31.2312	5.67527	177.246
LL0000040262	txn	1.34624e-14	1.07478e-12	-7.7873	0.0331478	-30.1679	7.32022	220.836
LL0000020785	nxph3	1.78835e-53	6.27271e-51	-16.0909	0.0360959	-27.704	6.83522	189.363
LL0000005558	chata	3.00559e-08	1.15661e-06	-5.57347	0.0386623	-25.865	1	25.865
LL0000010281	fgf11a	1.49651e-09	6.85639e-08	-6.08658	0.0414535	-24.1234	1	24.1234
LL0000008891	dhrs3b	7.30085e-09	3.05693e-07	-5.82058	0.0426122	-23.4675	1.52887	35.8786
LL0000028531	slc18a3a	5.17185e-16	4.70881e-14	-8.20758	0.0435057	-22.9855	2.71754	62.4639
LL0000028460	skor1b	2.45487e-07	8.15596e-06	-5.18737	0.0438633	-22.7981	1	22.7981
LL0000009773	erfl1	5.76191e-26	8.80585e-24	-10.7584	0.0441787	-22.6353	3.98611	90.2271
LL0000002340	BX088524.3	2.32218e-12	1.56243e-10	-7.07866	0.0477895	-20.9251	1.55168	32.469
LL0000029798	syt9b	1.14625e-13	8.3136e-12	-7.49985	0.0509505	-19.6269	2.6469	51.9504
LL0000002015	brinp2	1.24683e-14	9.99144e-13	-7.79742	0.0519511	-19.2489	2.40853	46.3615
LL0000020563	npy8br	1.42506e-07	4.87849e-06	-5.28978	0.0520563	-19.21	1	19.21
LL0000023618	rgs6	8.50995e-11	4.69275e-09	-6.54297	0.0531668	-18.8087	1.48019	27.8405
LL0000040173	si:ch211-269c21.2	1.21357e-10	6.49141e-09	-6.48804	0.0552469	-18.1006	1.75872	31.8337
LL0000009201	drd3	3.40175e-11	1.96183e-09	-6.68301	0.0555825	-17.9913	1.92527	34.638
LL0000020783	nxph2a	6.9786e-09	2.92773e-07	-5.8283	0.0620285	-16.1216	1.968	31.7273
LL0000010321	fgfr4	1.50331e-06	4.33488e-05	-4.83217	0.0631928	-15.8246	1	15.8246
LL0000018366	lrrc39	9.51669e-06	0.000235953	-4.44465	0.0650052	-15.3834	1	15.3834
LL0000013411	klhl4	1.25156e-30	2.32856e-28	-11.7916	0.0680466	-14.6958	6.40896	94.1848
LL0000003973	cabp7b	0.00061672	0.00956184	-3.43216	0.0695235	-14.3836	1	14.3836
LL0000020040	ncam2	1.17438e-19	1.32248e-17	-9.21174	0.0722012	-13.8502	4.617	63.9463
LL0000014914	LOC101884441	1.02301e-14	8.22872e-13	-7.82347	0.0727124	-13.7528	3.03445	41.7323
LL0000024301	scn4ba	2.1771e-19	2.42611e-17	-9.14114	0.0742296	-13.4717	6.89928	92.9452
LL0000018540	magixb	1.00182e-07	3.49672e-06	-5.3552	0.0747607	-13.376	1.55984	20.8644
LL0000023396	rem2	2.66389e-81	2.03559e-78	-20.452	0.075005	-13.3324	22.4129	298.819
LL0000031958	waif2	2.89879e-07	9.49808e-06	-5.15571	0.0753067	-13.279	1.48798	19.7589
LL0000022084	plch2a	4.15181e-09	1.79822e-07	-5.91655	0.0762448	-13.1156	1.90473	24.9817
LL0000030293	thsd7ba	3.40663e-09	1.49361e-07	-5.94985	0.076824	-13.0168	2.00471	26.0948
LL0000009411	eepd1	2.90743e-07	9.51184e-06	-5.15514	0.0777028	-12.8696	1.51875	19.5456
LL0000027984	si:dkey-85n7.6	7.07117e-06	0.000179472	-4.50903	0.0778623	-12.8432	2.21099	28.3961
LL0000029793	syt6a	9.16129e-06	0.000227924	-4.45295	0.0779606	-12.827	1	12.827
LL0000001723	b3glcta	1.48966e-64	7.08282e-62	-17.9042	0.0790438	-12.6512	19.0363	240.832
LL0000018334	lrp1ba	0.000212944	0.00377833	-3.71315	0.0850565	-11.7569	1	11.7569
LL0000005323	cdh18a	1.57068e-10	8.19665e-09	-6.44785	0.0854277	-11.7058	2.72815	31.9353
LL0000007264	crabp1b	8.17186e-07	2.46608e-05	-4.95419	0.08627	-11.5915	2.81404	32.619
LL0000013186	kcnk9	5.41403e-12	3.49966e-10	-6.95607	0.0889898	-11.2372	3.86007	43.3766
LL0000010348	fibina	4.37685e-05	0.000932739	-4.09993	0.0899504	-11.1172	1	11.1172
LL0000011064	gabra5	1.0657e-12	7.33175e-11	-7.1898	0.0906201	-11.0351	5.01593	55.3511
LL0000039194	neff1 (zgc:65851)	2.49188e-69	1.44474e-66	-18.6511	0.0916127	-10.9155	43.5292	475.144
LL0000014383	LOC100537342	1.4487e-07	4.95151e-06	-5.28671	0.0921841	-10.8479	2.02545	21.9718
LL0000013201	kcns3a	0.000776096	0.0116692	-3.36877	0.0923039	-10.8338	1	10.8338
LL0000007311	crhb	0.0965037	0.418822	-1.66319	0.0928602	-10.7689	1	10.7689
LL0000025573	si:ch211-214j24.14	2.43397e-06	6.71964e-05	-4.73372	0.0933992	-10.7067	1.58493	16.9695
LL0000026041	si:ch211-39a7.1	1.21465e-07	4.19849e-06	-5.31953	0.0944348	-10.5893	2.05866	21.7998
LL0000004092	CABZ01038709.1	0.0110702	0.0963913	-2.54395	0.0967323	-10.3378	1	10.3378
LL0000040210	si:dkey-192j17.1	1.47992e-07	5.05015e-06	-5.28273	0.0972453	-10.2833	1.97533	20.3129
LL0000023695	rims3	1.20059e-07	4.15659e-06	-5.32169	0.0990877	-10.0921	2.17573	21.9576
LL0000020389	nlgn1	1.5821e-40	3.98242e-38	-13.7771	0.099175	-10.0832	13.6143	137.276
LL0000012417	htr5ab	0.000267767	0.00463898	-3.6542	0.10077	-9.92362	1	9.92362
LL0000029938	tagln3b	6.46143e-24	9.15554e-22	-10.2775	0.101138	-9.8875	11.5564	114.264
LL0000039662	znf804b	6.05415e-10	2.93729e-08	-6.23388	0.101219	-9.87955	3.87092	38.2429
LL0000001916	birc6-as2	2.32459e-110	2.76317e-107	-24.5281	0.101785	-9.82465	42.0151	412.784
LL0000005402	cdx4	0.000350872	0.00588344	-3.58357	0.102845	-9.72341	1	9.72341
LL0000011100	galcb	2.10163e-06	5.88565e-05	-4.76391	0.103551	-9.6571	1.80265	17.4084
LL0000006026	col8a1a	0.000270986	0.00468717	-3.65111	0.103819	-9.63213	1	9.63213
LL0000038695	zgc:152904	0.00035348	0.00592252	-3.58161	0.106128	-9.42259	1	9.42259
LL0000028821	SLC5A7	4.89469e-10	2.38558e-08	-6.26803	0.106637	-9.37758	3.42389	32.1078
LL0000005643	chrna3	9.4886e-05	0.00186426	-3.91496	0.10781	-9.27557	1	9.27557
LL0000022337	pou3f3b	2.80658e-117	3.7531e-114	-25.4559	0.109451	-9.13651	56.0714	512.297
LL0000018371	lrrc4.2	1.14665e-09	5.34503e-08	-6.13025	0.109745	-9.11201	3.37768	30.7774
LL0000022916	ptprub	1.3174e-15	1.12299e-13	-8.08898	0.110158	-9.07783	6.04637	54.8879
LL0000016797	LOC108190036	0.000208173	0.00371792	-3.71894	0.111379	-8.97836	1	8.97836
LL0000038854	zgc:162928	2.15836e-06	6.01305e-05	-4.75844	0.111945	-8.93299	2.66611	23.8163
LL0000011494	gnrhr1	0.000207205	0.00370373	-3.72013	0.113216	-8.83267	1	8.83267
LL0000015124	LOC101885478	1.69427e-07	5.74494e-06	-5.25739	0.113393	-8.81891	2.76264	24.3635
LL0000024303	scn5lab	5.48236e-05	0.00115001	-4.04686	0.113917	-8.77832	1.55333	13.6356
LL0000039792	ebf3a	5.22236e-67	2.72531e-64	-18.2904	0.115736	-8.64033	40.3945	349.022
LL0000011715	gria2b	1.16559e-38	2.83397e-36	-13.4199	0.117225	-8.53061	20.7836	177.297
LL0000013133	kcnh8	2.17246e-11	1.29476e-09	-6.75054	0.120204	-8.31922	5.07773	42.2428
LL0000004798	calb2a	0.000721075	0.0109497	-3.38916	0.120411	-8.30491	1.59592	13.2539
LL0000014141	LOC100332354	8.95687e-23	1.22847e-20	-10.0013	0.122156	-8.18626	10.7947	88.3683
LL0000001481	asic2	6.61437e-16	5.89671e-14	-8.17653	0.124419	-8.03737	9.40278	75.5736
LL0000001837	bcl11aa	2.52742e-07	8.38399e-06	-5.18183	0.125587	-7.96264	2.85899	22.7651
LL0000009857	evx2	5.25523e-63	2.34252e-60	-17.6581	0.125667	-7.95752	30.904	245.92
LL0000018526	mafba	4.09723e-57	1.68585e-54	-16.7006	0.126064	-7.9325	52.2237	414.264
LL0000022914	ptprt	2.77114e-06	7.55303e-05	-4.7069	0.126125	-7.92866	2.53975	20.1368
LL0000028918	slitrk5a	1.88673e-15	1.60193e-13	-8.04301	0.126472	-7.90689	6.72876	53.2035
LL0000010039	fam196ab	0.00216931	0.0273254	-3.07187	0.127678	-7.8322	1	7.8322
LL0000020301	nhsl1b	7.98699e-09	3.33118e-07	-5.80517	0.128097	-7.8066	3.71675	29.0152
LL0000022814	pter	0.00489264	0.0519776	-2.81863	0.128115	-7.8055	1	7.8055
LL0000008863	dgkg	5.11594e-11	2.89579e-09	-6.62101	0.128961	-7.75431	5.71985	44.3535
LL0000000478	agrn	1.8414e-67	1.01022e-64	-18.3611	0.12897	-7.75375	36.7266	284.769
LL0000024431	sema3gb	0.000582921	0.00911709	-3.44754	0.130627	-7.6554	1	7.6554
LL0000000401	adora2b	0.000703788	0.0107482	-3.39586	0.131362	-7.61255	1.55879	11.8664
LL0000006022	col6a3	0.00128657	0.0177025	-3.22567	0.131937	-7.57935	1	7.57935
LL0000024421	sema3aa	4.43835e-10	2.18306e-08	-6.28369	0.13221	-7.56374	5.49414	41.5563
LL0000029654	sulf2b	1.93337e-56	7.66046e-54	-16.5889	0.133436	-7.49425	53.878	403.775
LL0000010879	frya	0.000152112	0.00283501	-3.79828	0.134469	-7.43666	1.51356	11.2558
LL0000012101	hic1	0.0187977	0.145197	-2.35233	0.135707	-7.36882	1.35784	10.0056
LL0000006259	CR354372.1	1.82227e-10	9.41769e-09	-6.42461	0.135887	-7.35907	4.58028	33.7066
LL0000039884	pou2f2a (LOC100537384)	3.47303e-79	2.47697e-76	-20.1403	0.136224	-7.34086	74.113	544.053
LL0000003025	BX537310.1	0.000896849	0.0131252	-3.32837	0.136673	-7.31675	1.42965	10.4604
LL0000018413	lrrn3b	6.00329e-06	0.000154383	-4.54416	0.138925	-7.19814	2.52603	18.1827
LL0000030786	tnr	6.89845e-14	5.05477e-12	-7.56887	0.13932	-7.17774	7.93006	56.9199
LL0000000520	ajap1	1.66058e-08	6.66602e-07	-5.67825	0.139564	-7.16519	4.78025	34.2514
LL0000005657	chrnb4	2.97699e-28	5.0154e-26	-11.2747	0.140101	-7.13769	15.2823	109.08
LL0000030306	tiam2a	1.0516e-05	0.000255974	-4.42282	0.142788	-7.00337	2.11733	14.8284
LL0000022180	plxna2	3.07847e-25	4.57409e-23	-10.5897	0.14338	-6.97447	12.7587	88.9853
LL0000030500	tmem163a	1.32028e-09	6.07498e-08	-6.10716	0.143651	-6.96133	4.37723	30.4713
LL0000038423	zfpm2b	0.0031655	0.0372594	-2.95645	0.143753	-6.95635	1.41952	9.8747
LL0000022335	pou3f2b	9.27681e-97	8.62985e-94	-22.6619	0.144206	-6.93451	64.1171	444.621
LL0000001073	ano3	2.28281e-05	0.000515766	-4.25001	0.145636	-6.86646	2.18389	14.9956
LL0000011429	gmpr	0.00215274	0.0271901	-3.07418	0.146162	-6.84171	1	6.84171
LL0000028910	slit1b	5.24438e-15	4.34918e-13	-7.91089	0.147148	-6.79586	9.11716	61.9589
LL0000013268	khdrbs1b	6.26803e-56	2.43838e-53	-16.5039	0.147625	-6.7739	94.8912	642.784
LL0000039323	zmp:0000000619	0.000158253	0.00293921	-3.78835	0.147636	-6.77343	1.62261	10.9906
LL0000020626	nrn1a	1.27708e-165	2.73244e-162	-31.6896	0.148076	-6.75331	227.942	1539.37
LL0000005552	chac2	0.00215224	0.0271901	-3.07425	0.149809	-6.67517	1	6.67517
LL0000012669	il1rapl2	1.65196e-05	0.000385445	-4.32287	0.150588	-6.64065	2.49238	16.551
LL0000004746	cacna1ha	0.000421216	0.00685549	-3.53512	0.152262	-6.56764	1.48736	9.76843
LL0000001869	bdnf	1.19655e-15	1.04071e-13	-8.10126	0.152404	-6.56153	10.2162	67.0338
LL0000032064	whrna	5.84636e-09	2.477e-07	-5.85852	0.153861	-6.49936	3.96497	25.7698
LL0000005842	clu	1.2797e-05	0.000305926	-4.37963	0.154546	-6.47056	3.2111	20.7776
LL0000039791	ebf1a	1.78633e-51	5.97191e-49	-15.7493	0.155327	-6.43802	46.0643	296.563
LL0000029940	tal2	0.000108807	0.00209923	-3.88143	0.157661	-6.34273	2.34372	14.8656
LL0000029149	soga1	1.04942e-31	2.04122e-29	-12.0198	0.161877	-6.17751	22.0069	135.948
LL0000010882	frzb	0.00127118	0.0175359	-3.22914	0.162372	-6.15871	1.7776	10.9477
LL0000009991	fam13a	0.00617315	0.0623531	-2.74271	0.163374	-6.12091	1	6.12091
LL0000013277	kiaa1549lb	8.29441e-06	0.000207564	-4.47455	0.163838	-6.10358	3.19745	19.5159
LL0000005337	cdh6	0.00236593	0.0293458	-3.0457	0.164247	-6.0884	1.35427	8.24532
LL0000020585	nr2f5	5.39174e-12	3.49966e-10	-6.95667	0.164597	-6.07546	9.10571	55.3213
LL0000030793	tns1b	0.000913951	0.013348	-3.32306	0.165424	-6.04507	1.48425	8.97239
LL0000013023	jcada	0.000171533	0.00315032	-3.76806	0.165814	-6.03085	2.07374	12.5064
LL0000023781	rnf152	0.00474373	0.0506725	-2.82859	0.167006	-5.98781	1	5.98781
LL0000024402	selenol	0.0002733	0.00472336	-3.6489	0.168439	-5.93686	1.64447	9.76301
LL0000014168	LOC100333111	4.12891e-09	1.79193e-07	-5.91748	0.169025	-5.91629	5.31913	31.4695
LL0000004230	CABZ01058650.1	0.00115385	0.016126	-3.25695	0.170167	-5.87659	1.86016	10.9314
LL0000009984	fam131ba	5.10577e-25	7.48239e-23	-10.5384	0.170506	-5.86491	20.004	117.322
LL0000020559	npy2rl	1.93834e-05	0.000444509	-4.287	0.171027	-5.84704	4.66367	27.2687
LL0000010177	fbrsl1	5.28413e-26	8.2525e-24	-10.767	0.17349	-5.76401	18.8325	108.551
LL0000020355	nkain2	4.39793e-22	5.80853e-20	-9.83093	0.173693	-5.75728	15.3894	88.6013
LL0000039311	zmat4a	0.000356248	0.00596422	-3.57956	0.175447	-5.69972	2.6273	14.9749
LL0000003719	BX927333.1	3.88714e-37	8.75467e-35	-13.1232	0.175982	-5.68238	29.3029	166.51
LL0000028920	slitrk6	0.00515722	0.0541964	-2.80158	0.176602	-5.66245	1.38119	7.82095
LL0000001839	bcl11ba	1.03652e-08	4.24854e-07	-5.76027	0.176833	-5.65504	7.65071	43.2651
LL0000027598	si:dkey-33c14.6	0.00806289	0.0770402	-2.65332	0.176866	-5.654	1	5.654
LL0000029165	sost	0.000602906	0.00938849	-3.43835	0.177381	-5.63758	1.73235	9.76626
LL0000026678	si:dkey-118j18.2	0.00613448	0.0621759	-2.74479	0.177679	-5.62811	1	5.62811
LL0000031807	vaspb	1.30632e-08	5.3137e-07	-5.72014	0.178252	-5.61003	5.73327	32.1638
LL0000020628	nrn1la	0.00278713	0.0335585	-2.99575	0.178469	-5.60322	1.76239	9.87506
LL0000005075	ccdc3a	1.42092e-09	6.52403e-08	-6.0951	0.17876	-5.59409	6.75436	37.7845
LL0000011231	gdf10a	0.0181743	0.142105	-2.3649	0.178987	-5.58701	1	5.58701
LL0000037755	XLOC_042868	0.00333797	0.0385216	-2.93995	0.180598	-5.53716	1.54194	8.53796
LL0000016139	LOC103911473	0.000357307	0.00596795	-3.57877	0.181496	-5.50976	2.03104	11.1905
LL0000020254	nfia	1.53281e-05	0.000359642	-4.33958	0.183103	-5.46141	3.49545	19.0901
LL0000024336	sdc2	0.00615647	0.0622513	-2.74361	0.18367	-5.44456	1	5.44456
LL0000012284	hoxd12a	7.2021e-06	0.000182362	-4.50507	0.184716	-5.4137	15.6884	84.9322
LL0000012200	hnf4b	0.00614276	0.0621821	-2.74434	0.186403	-5.36471	1	5.36471
LL0000013099	kcnab1a	0.000287707	0.00492856	-3.63555	0.187182	-5.3424	2.09118	11.1719
LL0000011764	grm4	2.04452e-22	2.76864e-20	-9.91324	0.18753	-5.33249	20.1923	107.675
LL0000024546	sez6b	0.000148315	0.00277597	-3.80461	0.188983	-5.29148	2.41324	12.7696
LL0000028459	skor1a	0.0027229	0.032952	-3.0029	0.189545	-5.27579	1.68893	8.91045
LL0000012404	htr1d	0.0236822	0.170092	-2.26479	0.189807	-5.26851	1	5.26851
LL0000020565	nr0b1	0.000237126	0.00416206	-3.68558	0.190238	-5.25658	2.92348	15.3675
LL0000020091	ndnf	1.76114e-08	7.04324e-07	-5.66795	0.190929	-5.23754	7.39807	38.7477
LL0000028937	smad6b	0.0080667	0.0770402	-2.65316	0.191132	-5.23197	1	5.23197
LL0000020210	neto1l	0.000191605	0.00346834	-3.74005	0.192231	-5.20206	2.40969	12.5353
LL0000024124	rxfp3.3a1	0.00338553	0.0389445	-2.93553	0.193668	-5.16347	1.53254	7.91324
LL0000040111	pou2f2b (pou2f2a)	1.78301e-47	5.29851e-45	-15.0503	0.194443	-5.14289	82.7684	425.669
LL0000012329	hs3st3l	0.00150694	0.0201894	-3.17979	0.194635	-5.13783	1.80186	9.25766
LL0000031042	trarg1a	1.51959e-70	9.56271e-68	-18.8383	0.1967	-5.08388	97.6809	496.597
LL0000030284	thraa	0.00129949	0.0178574	-3.22279	0.197459	-5.06435	1.77438	8.98609
LL0000027779	si:dkey-58f10.7	0.00192801	0.0247917	-3.10715	0.197966	-5.05137	1.88517	9.52271
LL0000037233	XLOC_039163	0.0237995	0.170591	-2.26288	0.198034	-5.04964	1	5.04964
LL0000010502	FO704871.1	0.0250239	0.176354	-2.24351	0.198274	-5.04352	1.48736	7.50153
LL0000000026	abca12	0.0104798	0.0939564	-2.56313	0.199627	-5.00934	1	5.00934
LL0000008970	dlc1	0.0309746	0.206266	-2.15964	0.201637	-4.95941	1	4.95941
LL0000004852	camkvb	0.00216411	0.0273015	-3.07259	0.201662	-4.95879	4.01942	19.9315
LL0000030543	TMEM196 (1 of many)	0.0104311	0.0936176	-2.56475	0.201676	-4.95846	1	4.95846
LL0000023227	rasgrp3	0.000114672	0.0021985	-3.8685	0.201868	-4.95372	3.31652	16.4291
LL0000030501	tmem163b	5.62384e-05	0.00117737	-4.04082	0.202418	-4.94027	2.93505	14.5
LL0000014171	LOC100333185	0.0182256	0.142215	-2.36385	0.203437	-4.91553	1	4.91553
LL0000020667	nt5c1aa	0.0104861	0.0939564	-2.56292	0.203515	-4.91364	1	4.91364
LL0000012330	hs3st4	0.00125065	0.0173197	-3.23383	0.204805	-4.88269	2.766	13.5055
LL0000031295	ttc27	4.1441e-05	0.00088756	-4.11271	0.204975	-4.87864	4.39688	21.4508
LL0000010296	fgf20a	3.29272e-06	8.89534e-05	-4.67103	0.20567	-4.86217	5.19471	25.2575
LL0000021261	pappab	0.000141169	0.00266354	-3.81694	0.206174	-4.85027	3.42519	16.6131
LL0000001417	arrdc2	0.013736	0.114803	-2.46729	0.206966	-4.83171	1	4.83171
LL0000007144	CR855860.1	0.0104574	0.0938144	-2.56387	0.207094	-4.82873	1	4.82873
LL0000014673	LOC101883142	0.00434189	0.0474682	-2.85697	0.208002	-4.80766	1.50098	7.21619
LL0000012415	htr4	0.0105237	0.0941717	-2.56167	0.208598	-4.7939	1	4.7939
LL0000022262	polk	0.0551352	0.295602	-1.91946	0.209285	-4.77818	1	4.77818
LL0000006162	cpne9	0.00132684	0.0181981	-3.21678	0.209411	-4.77529	1.76239	8.41593
LL0000020078	ncs1b	0.0179844	0.141187	-2.3688	0.209825	-4.76588	1	4.76588
LL0000012088	hhip	0.00352226	0.0403222	-2.92315	0.209981	-4.76233	1.63377	7.78056
LL0000025849	si:ch211-253p2.2	0.0179896	0.141187	-2.3687	0.210721	-4.74561	1	4.74561
LL0000010098	fam69c	0.0178519	0.140789	-2.37155	0.211216	-4.73448	1	4.73448
LL0000010082	fam43b	2.75618e-08	1.07026e-06	-5.58888	0.213214	-4.69012	8.97216	42.0805
LL0000029711	svila	0.031146	0.206764	-2.15743	0.215619	-4.63782	1	4.63782
LL0000023405	rergla	2.92483e-09	1.29565e-07	-5.97541	0.215773	-4.6345	30.1919	139.925
LL0000005953	cntnap5l	0.00363939	0.0414414	-2.91288	0.216206	-4.62522	2.26096	10.4574
LL0000018757	mcf2b	0.000190472	0.00345367	-3.74156	0.216464	-4.61971	2.86307	13.2266
LL0000013341	kita	0.013648	0.114246	-2.4696	0.217851	-4.59029	1	4.59029
LL0000028943	smarca2	0.00699718	0.0689915	-2.70107	0.217989	-4.58738	1.42436	6.53408
LL0000029594	strbp	1.12417e-36	2.47965e-34	-13.0323	0.218172	-4.58353	51.9059	237.912
LL0000020521	npffr1l2	0.00125491	0.0173468	-3.23286	0.218489	-4.57688	4.02624	18.4276
LL0000020107	ndst3	1.27939e-11	7.86604e-10	-6.82952	0.219338	-4.55918	12.1446	55.3694
LL0000039337	zmp:0000000846	0.00763042	0.0738401	-2.67198	0.219599	-4.55376	1.67931	7.64716
LL0000005101	ccdc85al	3.78044e-06	0.000101108	-4.64213	0.220914	-4.52665	5.02979	22.7681
LL0000019513	mrap2a	8.77989e-12	5.49282e-10	-6.88518	0.221532	-4.51402	12.0878	54.5644
LL0000004454	CABZ01076968.1	0.00283364	0.0339085	-2.99066	0.223167	-4.48096	2.17756	9.75755
LL0000025904	si:ch211-263k4.2	0.238335	0.578529	-1.17968	0.223257	-4.47914	1	4.47914
LL0000030475	tmem132e	3.58038e-11	2.0593e-09	-6.67526	0.223532	-4.47364	12.6737	56.6974
LL0000028522	slc17a6a	2.11431e-55	8.07816e-53	-16.4156	0.22365	-4.47128	73.9478	330.641
LL0000001795	barhl1b	0.00620136	0.0625869	-2.74121	0.225015	-4.44414	1.80127	8.00512
LL0000022546	prex1	0.00157685	0.0210339	-3.16653	0.225105	-4.44237	2.52389	11.2121
LL0000008657	dachc	4.0851e-09	1.77652e-07	-5.91928	0.225286	-4.43881	10.8139	48.0007
LL0000039758	adcyap1r1b	5.10057e-14	3.8025e-12	-7.60965	0.225473	-4.43512	18.5328	82.1954
LL0000024179	SAMD12	0.000817919	0.0121698	-3.35416	0.226177	-4.42131	2.69898	11.933
LL0000000309	adcy1a	0.000208755	0.00372521	-3.71823	0.228395	-4.37838	3.16195	13.8442
LL0000011279	gfra4a	0.000729531	0.0110624	-3.38593	0.228489	-4.37657	3.08603	13.5062
LL0000030151	TENM2	7.58618e-22	9.77794e-20	-9.77199	0.229464	-4.35799	27.0452	117.863
LL0000018892	metrnla	0.00019229	0.00347779	-3.73915	0.229843	-4.3508	3.56214	15.4982
LL0000026294	si:ch73-197b13.1	0.000842195	0.0124617	-3.34599	0.2306	-4.33651	3.50493	15.1992
LL0000032579	XLOC_003084	0.0306767	0.205247	-2.16349	0.231724	-4.31549	1	4.31549
LL0000038823	zgc:162160	0.000887429	0.0130229	-3.33133	0.23213	-4.30792	4.17317	17.9777
LL0000005338	cdh7a	0.00169871	0.0223116	-3.14466	0.232604	-4.29916	2.62854	11.3005
LL0000024525	sesn3	0.0079051	0.0758124	-2.66002	0.233715	-4.27872	1.7665	7.55836
LL0000020161	necab2	1.5574e-09	7.12013e-08	-6.08001	0.235218	-4.25137	10.2764	43.6888
LL0000012248	hoxa4a	2.73271e-06	7.45779e-05	-4.70979	0.235898	-4.23913	5.55774	23.56
LL0000005901	cnn3a	0.00105131	0.0148866	-3.28349	0.236633	-4.22596	3.85375	16.2858
LL0000020782	nxph1	4.91653e-08	1.81057e-06	-5.48519	0.236976	-4.21984	11.1637	47.1091
LL0000020663	nsun3	0.0234695	0.169246	-2.26825	0.23842	-4.19429	1	4.19429
LL0000036149	XLOC_031033	0.0178461	0.140789	-2.37167	0.23849	-4.19305	1	4.19305
LL0000028868	slc7a8a	1.35608e-16	1.30111e-14	-8.37481	0.238651	-4.19021	18.5193	77.5998
LL0000035225	XLOC_023754	0.0117386	0.100787	-2.5233	0.239	-4.18409	1.40764	5.88968
LL0000008503	cxcr4b	0.0408127	0.238457	-2.04737	0.240247	-4.16237	1	4.16237
LL0000032778	XLOC_004886	0.00551501	0.0573089	-2.77974	0.240761	-4.15349	1.87218	7.77609
LL0000039809	flrt2	0.0197152	0.149903	-2.33448	0.240873	-4.15157	1.43775	5.96892
LL0000006389	CR382300.1	3.9419e-08	1.47629e-06	-5.52498	0.240979	-4.14973	10.1837	42.2598
LL0000038885	zgc:165481	0.00162747	0.0216013	-3.15726	0.241466	-4.14137	3.59956	14.9071
LL0000029245	spata22	0.00575401	0.0592744	-2.76585	0.241592	-4.13921	1.49755	6.19868
LL0000006723	CR556696.1	0.0310469	0.206519	-2.15871	0.241717	-4.13706	1	4.13706
LL0000030195	tfap2a	0.118947	0.449787	-1.56019	0.242156	-4.12956	1.38119	5.70373
LL0000025831	si:ch211-250g4.3	0.343981	0.673792	-0.946657	0.243409	-4.10831	1	4.10831
LL0000005411	cecr2	0.00370034	0.0419568	-2.90766	0.243795	-4.10181	2.23331	9.1606
LL0000006144	cplx2l	1.35895e-99	1.38457e-96	-23.056	0.244079	-4.09703	1063.12	4355.65
LL0000018466	ly75	0.00596315	0.0609301	-2.75412	0.244249	-4.09418	1.64524	6.7359
LL0000033792	XLOC_013061	0.0236071	0.16999	-2.26601	0.244592	-4.08843	1	4.08843
LL0000007246	CR936968.2	1.74226e-05	0.000402999	-4.31096	0.24497	-4.08213	5.61269	22.9117
LL0000034267	XLOC_016178	0.0406226	0.237964	-2.04931	0.245045	-4.08089	1	4.08089
LL0000018593	map3k1	0.0233655	0.16889	-2.26996	0.247434	-4.04148	1	4.04148
LL0000011277	gfra2b	0.021064	0.156488	-2.30951	0.247606	-4.03867	1.59557	6.44399
LL0000013270	KHDRBS3	2.63632e-07	8.70474e-06	-5.17381	0.248326	-4.02696	8.57306	34.5234
LL0000011975	hcfc2	0.0424607	0.245537	-2.03088	0.24846	-4.0248	1.44812	5.8284
LL0000000420	adrb2b	0.053883	0.290938	-1.92944	0.248981	-4.01638	1	4.01638
LL0000008567	cyp2aa3	0.00598161	0.0610328	-2.7531	0.249798	-4.00323	1.6143	6.46243
LL0000011162	gata3	0.177476	0.505293	-1.34926	0.25009	-3.99856	1	3.99856
LL0000030173	tescb	0.00769239	0.0742383	-2.66925	0.250849	-3.98645	2.1376	8.52143
LL0000014869	LOC101884186	0.0234826	0.169284	-2.26804	0.251686	-3.9732	1	3.9732
LL0000018692	masp1	0.0954608	0.416517	-1.66843	0.25228	-3.96385	1	3.96385
LL0000024085	rtn4r	2.33264e-11	1.36364e-09	-6.73987	0.252589	-3.959	16.0128	63.3945
LL0000028438	six2a	0.0234419	0.169104	-2.26871	0.252886	-3.95435	1	3.95435
LL0000009925	f9b	0.0409601	0.239122	-2.04588	0.253051	-3.95177	1	3.95177
LL0000024464	sepsecs	0.040831	0.238499	-2.04719	0.253527	-3.94436	1	3.94436
LL0000004410	CABZ01073166.1	8.15642e-07	2.4649e-05	-4.95457	0.253553	-3.94395	7.89829	31.1505
LL0000022727	psen2	0.001064	0.0150564	-3.28007	0.253699	-3.94168	2.58473	10.1882
LL0000020825	ogdhb	0.0160524	0.129999	-2.41073	0.253926	-3.93816	1.53759	6.05525
LL0000010436	fndc3bb	0.0233807	0.16889	-2.26971	0.254043	-3.93634	1	3.93634
LL0000005335	cdh4	4.8715e-21	6.02489e-19	-9.56862	0.254512	-3.92908	28.6823	112.695
LL0000039782	cpne8	2.46242e-10	1.23676e-08	-6.37726	0.255205	-3.91842	14.2037	55.656
LL0000030848	tp53i11a	1.17626e-05	0.000283097	-4.39822	0.255528	-3.91347	9.70352	37.9745
LL0000021342	pbx1b	1.09011e-38	2.68092e-36	-13.4255	0.255794	-3.9094	75.4418	294.932
LL0000021155	oxr1a	2.57754e-05	0.000578083	-4.22237	0.256567	-3.89761	6.37855	24.8611
LL0000021408	pcdh2g2	0.0233564	0.16889	-2.27011	0.256625	-3.89673	1	3.89673
LL0000012246	hoxa2b	0.00177164	0.0230854	-3.13225	0.257527	-3.88309	2.80116	10.8771
LL0000020826	ogdhl	0.0147813	0.121778	-2.4408	0.257655	-3.88115	1.85562	7.20195
LL0000028722	slc35f4	2.64035e-06	7.2334e-05	-4.71691	0.258032	-3.87549	6.63392	25.7097
LL0000030787	tnrc18	8.34866e-11	4.61571e-09	-6.54592	0.258372	-3.87038	14.152	54.7735
LL0000001319	arhgef37	0.00555614	0.0576804	-2.77731	0.258643	-3.86633	2.70917	10.4745
LL0000025272	si:ch211-166a6.5	0.00130902	0.0179768	-3.22068	0.259554	-3.85277	3.41854	13.1709
LL0000011610	gpr176	5.05132e-11	2.86679e-09	-6.62295	0.260603	-3.83726	16.199	62.1599
LL0000031063	trib1	0.00724765	0.0708778	-2.68929	0.261108	-3.82983	2.74365	10.5077
LL0000026890	si:dkey-178e17.3	0.0405657	0.237964	-2.04989	0.261431	-3.8251	1	3.8251
LL0000022333	pou3f1	3.07965e-08	1.18298e-06	-5.56913	0.261445	-3.82489	13.3753	51.1589
LL0000006666	CR450833.1	0.0407484	0.238404	-2.04803	0.261698	-3.82119	1	3.82119
LL0000024354	sdk1a	0.0101147	0.0914092	-2.57548	0.26184	-3.81913	2.25901	8.62744
LL0000030346	tjp2b	0.00756473	0.0733371	-2.67489	0.262119	-3.81507	2.06776	7.88866
LL0000020695	ntrk2a	5.24586e-07	1.62432e-05	-5.04126	0.262937	-3.80319	9.06723	34.4844
LL0000008991	dll4	0.0201881	0.152153	-2.32556	0.262945	-3.80307	1.44798	5.50679
LL0000029899	tac3a	0.129668	0.449787	-1.51633	0.26316	-3.79997	1	3.79997
LL0000012291	hpca	4.85451e-54	1.76046e-51	-16.1868	0.264067	-3.78691	230.334	872.254
LL0000032051	wdr95	0.0307209	0.205247	-2.16292	0.264081	-3.78672	1	3.78672
LL0000021156	oxr1b	6.42353e-16	5.75054e-14	-8.18023	0.264515	-3.78051	32.0942	121.333
LL0000016396	LOC108180076	0.0234027	0.168935	-2.26935	0.265633	-3.7646	1	3.7646
LL0000032086	wnt11r	0.00393608	0.043983	-2.88817	0.265638	-3.76451	2.28658	8.60787
LL0000012369	hsp90aa1.1	0.0345417	0.22332	-2.11581	0.265858	-3.7614	1.54245	5.80177
LL0000025512	si:ch211-208g1.1	0.0539572	0.291091	-1.92885	0.266132	-3.75753	1	3.75753
LL0000024504	serpinb1l3	0.00460874	0.0496769	-2.83787	0.266687	-3.74971	2.89678	10.8621
LL0000021352	pcbp4	6.32781e-16	5.68864e-14	-8.18212	0.266919	-3.74646	26.9865	101.104
LL0000001452	asb13a.2	0.0738163	0.353155	-1.78913	0.267003	-3.74528	1.42943	5.35361
LL0000030343	tjp1a	1.14417e-20	1.36763e-18	-9.474	0.26764	-3.73636	33.9068	126.688
LL0000002072	btr07	0.0160022	0.12972	-2.41187	0.268289	-3.72732	1.49905	5.58743
LL0000024086	rtn4rl1a	0.00984203	0.0894349	-2.58496	0.268364	-3.72629	2.07633	7.73698
LL0000025037	si:ch211-131k2.3	0.176211	0.503169	-1.35321	0.270132	-3.7019	1	3.7019
LL0000007313	crhr1	1.02818e-08	4.22244e-07	-5.76166	0.271302	-3.68593	13.3938	49.3684
LL0000038861	zgc:162952	0.0257888	0.180145	-2.23182	0.271473	-3.68361	1.39686	5.1455
LL0000023745	rnaset2	0.000219624	0.00388033	-3.70525	0.27168	-3.6808	3.8013	13.9918
LL0000012352	hsd17b8	0.0406122	0.237964	-2.04942	0.271855	-3.67843	1	3.67843
LL0000024447	sema6bb	6.32257e-05	0.00130577	-4.01294	0.271903	-3.67778	5.56565	20.4693
LL0000025297	si:ch211-171h4.7	0.0965721	0.419034	-1.66285	0.27221	-3.67363	1	3.67363
LL0000024330	scxa	4.65898e-12	3.04843e-10	-6.97796	0.272235	-3.6733	24.5746	90.2697
LL0000020682	nthl1	0.0544468	0.293141	-1.92492	0.27238	-3.67135	1.38119	5.07084
LL0000001147	apaf1	0.00782917	0.0752867	-2.66329	0.272476	-3.67005	3.30596	12.1331
LL0000024902	si:ch211-106h4.6	0.0156887	0.127633	-2.41911	0.273172	-3.6607	1.4244	5.2143
LL0000023230	rasl10a	1.66755e-11	1.00788e-09	-6.7901	0.27354	-3.65577	18.862	68.9552
LL0000020175	nedd9	0.0308939	0.205794	-2.16068	0.273725	-3.6533	1	3.6533
LL0000022179	plxna1a	1.41589e-10	7.49859e-09	-6.46405	0.274218	-3.64674	15.5294	56.6317
LL0000022368	ppfibp1b	0.0957882	0.416986	-1.66678	0.274293	-3.64573	1	3.64573
LL0000028915	slitrk3a	5.54486e-06	0.000143629	-4.56112	0.274739	-3.63982	8.82428	32.1187
LL0000020788	nyap2b	0.0307092	0.205247	-2.16307	0.275062	-3.63554	1	3.63554
LL0000009558	elfn1a	0.0426452	0.246471	-2.02907	0.275337	-3.63191	1.38333	5.02413
LL0000012885	irx3b	3.31858e-16	3.0474e-14	-8.26334	0.275931	-3.62409	26.8705	97.3813
LL0000028232	si:dkeyp-69c1.7	0.000466952	0.00751196	-3.50754	0.275947	-3.62389	5.65953	20.5095
LL0000001822	bcap29	0.0268739	0.185422	-2.21574	0.275999	-3.6232	1.49682	5.42328
LL0000004776	cacng6a	0.0407592	0.238404	-2.04792	0.276051	-3.62252	1	3.62252
LL0000010881	fryl	4.07249e-07	1.28898e-05	-5.0904	0.276317	-3.61904	9.06847	32.8191
LL0000029636	stxbp6l	0.000209573	0.00373357	-3.71723	0.276846	-3.61211	4.40111	15.8973
LL0000031370	tuft1a	0.0405589	0.237964	-2.04996	0.277267	-3.60663	1	3.60663
LL0000028360	si:rp71-79p20.2	0.0153024	0.125156	-2.42821	0.277407	-3.60481	1.95451	7.04563
LL0000004504	CABZ01079837.1	0.053719	0.290452	-1.93077	0.278104	-3.59577	1	3.59577
LL0000004277	CABZ01064248.1	2.19076e-14	1.69219e-12	-7.72278	0.278317	-3.59302	22.7973	81.911
LL0000012269	hoxc11b	0.0715112	0.346951	-1.80362	0.279123	-3.58265	1	3.58265
LL0000012740	inaa	0.0103834	0.0932671	-2.56635	0.279569	-3.57693	2.23781	8.0045
LL0000001566	atp10a	0.00469417	0.0502815	-2.83197	0.279973	-3.57177	4.74539	16.9494
LL0000004789	cadm2b	0.0161364	0.130487	-2.40881	0.280173	-3.56923	1.47466	5.2634
LL0000025761	si:ch211-238g23.1	0.0405451	0.237964	-2.0501	0.280497	-3.5651	1	3.5651
LL0000021101	osgepl1	0.0233758	0.16889	-2.26979	0.280619	-3.56355	1	3.56355
LL0000034827	XLOC_020238	0.0405755	0.237964	-2.04979	0.280624	-3.56349	1	3.56349
LL0000013833	LO018231.1	0.0307727	0.205369	-2.16224	0.280734	-3.56209	1	3.56209
LL0000012929	itga6b	0.00170631	0.0223976	-3.14334	0.281	-3.55871	3.5038	12.469
LL0000011312	ghsrb	0.0405587	0.237964	-2.04997	0.281275	-3.55524	1	3.55524
LL0000019025	mid2	0.00420183	0.046246	-2.86743	0.281321	-3.55466	3.51126	12.4813
LL0000022444	ppp1r3ca	0.0224997	0.164077	-2.28442	0.28308	-3.53257	1.77289	6.26288
LL0000038846	zgc:162707	0.00379515	0.0427374	-2.89969	0.283284	-3.53002	4.70167	16.597
LL0000012398	hsph1	0.000225645	0.00398341	-3.69832	0.283452	-3.52793	6.87285	24.2469
LL0000001069	ano10b	0.00508551	0.0535744	-2.80612	0.28392	-3.52211	2.26064	7.96222
LL0000018376	lrrc4ba	3.63678e-24	5.1875e-22	-10.337	0.284622	-3.51343	39.8563	140.032
LL0000030694	tmtc2a	0.00322659	0.0378488	-2.95051	0.284745	-3.51191	3.24263	11.3878
LL0000019946	nab2	0.0406048	0.237964	-2.04949	0.285082	-3.50777	1	3.50777
LL0000031953	vwc2l	0.0307587	0.205369	-2.16243	0.285203	-3.50628	1	3.50628
LL0000009707	epha4a	0.0254714	0.178626	-2.23663	0.285531	-3.50224	2.04726	7.17002
LL0000026059	si:ch211-51h4.2	0.0268181	0.185156	-2.21655	0.285558	-3.50192	1.4779	5.1755
LL0000032093	wnt4a	0.0538172	0.290776	-1.92997	0.285914	-3.49756	1	3.49756
LL0000018398	lrrc8c	0.00922747	0.0855791	-2.60723	0.286269	-3.49322	2.54763	8.89945
LL0000038414	zfhx3b (zfhx3)	5.52602e-63	2.41296e-60	-17.6546	0.286318	-3.49262	161.288	563.319
LL0000020167	nectin3b	3.40021e-05	0.00074009	-4.15871	0.286699	-3.48798	7.39946	25.8091
LL0000007348	cry-dash	0.0177561	0.140291	-2.37355	0.286819	-3.48652	2.43145	8.47729
LL0000008889	dhrs13l1	0.0405303	0.237964	-2.05026	0.287092	-3.48321	1	3.48321
LL0000029783	syt16	6.30305e-05	0.001303	-4.01368	0.287222	-3.48163	5.45359	18.9874
LL0000022640	prokr1a	0.0406283	0.237964	-2.04925	0.287269	-3.48106	1	3.48106
LL0000002821	BX510319.1	0.00127278	0.0175466	-3.22878	0.287933	-3.47303	4.33256	15.0471
LL0000030414	tmc5	0.0536349	0.290378	-1.93145	0.288623	-3.46473	1	3.46473
LL0000025837	si:ch211-251b21.1	0.0389997	0.23121	-2.06618	0.28907	-3.45936	1.8286	6.32581
LL0000030135	tecrl2a	0.0406987	0.238246	-2.04853	0.28909	-3.45913	1	3.45913
LL0000022869	ptpmt1	0.00467858	0.0502273	-2.83304	0.289436	-3.455	2.92398	10.1024
LL0000024903	si:ch211-106h4.9	5.26893e-18	5.49922e-16	-8.76892	0.289736	-3.45142	31.7964	109.743
LL0000020252	nfe2l2b	0.071224	0.346112	-1.80545	0.290079	-3.44734	1	3.44734
LL0000000350	adgre9	0.05373	0.290452	-1.93068	0.29211	-3.42336	1	3.42336
LL0000023463	RF00190	0.0712168	0.346112	-1.8055	0.29301	-3.41285	1	3.41285
LL0000012949	itgb8	0.00367238	0.041684	-2.91005	0.293158	-3.41113	4.06035	13.8504
LL0000021362	pcdh18a	0.0146774	0.12111	-2.44336	0.293436	-3.4079	2.64394	9.01029
LL0000017107	LOC110437978	0.0209567	0.156091	-2.31145	0.293526	-3.40686	2.10115	7.1583
LL0000024427	sema3e	0.0405511	0.237964	-2.05004	0.293531	-3.4068	1	3.4068
LL0000005617	chn2	0.072017	0.348299	-1.80041	0.293539	-3.40671	1	3.40671
LL0000002394	BX247868.1	1.21842e-15	1.05544e-13	-8.09895	0.293671	-3.40517	36.9495	125.819
LL0000009960	fam107b	4.5696e-15	3.80433e-13	-7.9288	0.293708	-3.40475	25.5865	87.1155
LL0000001100	anxa13l	7.57571e-27	1.20963e-24	-10.9597	0.294308	-3.3978	74.359	252.657
LL0000021186	p3h4	0.0405164	0.237964	-2.0504	0.294448	-3.39618	1	3.39618
LL0000022042	pkp3b	0.040627	0.237964	-2.04927	0.29499	-3.38995	1	3.38995
LL0000005489	cers5	0.00384739	0.0431992	-2.89537	0.295189	-3.38766	2.98437	10.1101
LL0000031610	ulk4	0.0416654	0.242051	-2.03877	0.295712	-3.38166	2.14678	7.25969
LL0000023749	rnd2	0.0782129	0.366501	-1.76248	0.295765	-3.38106	1.57679	5.33123
LL0000011733	grin2aa	0.0214537	0.158229	-2.30256	0.296805	-3.36921	2.33002	7.85032
LL0000025973	si:ch211-279g13.1	0.0424414	0.245508	-2.03107	0.29705	-3.36644	2.07905	6.99901
LL0000010876	frs2a	0.0539558	0.291091	-1.92886	0.297364	-3.36288	1	3.36288
LL0000011035	g0s2	0.0453513	0.257862	-2.00322	0.297456	-3.36184	1.50422	5.05696
LL0000021280	pard3bb	0.0285264	0.194565	-2.1923	0.298701	-3.34782	1.66221	5.5648
LL0000009599	emb	0.053888	0.290938	-1.9294	0.299378	-3.34026	1	3.34026
LL0000031244	tspan18b	0.000577935	0.00905234	-3.44988	0.2994	-3.34001	5.16302	17.2446
LL0000013653	LHX3	0.0279443	0.191204	-2.20042	0.299407	-3.33993	2.29973	7.68094
LL0000038847	zgc:162730	0.000105133	0.0020373	-3.88986	0.299737	-3.33626	8.32825	27.7852
LL0000020550	nptx1l	3.32133e-08	1.26898e-06	-5.55566	0.300799	-3.32448	15.426	51.2834
LL0000009203	drd4a	0.128674	0.449787	-1.52027	0.301648	-3.31513	1	3.31513
LL0000024581	sfxn5b	0.00050498	0.0080391	-3.48647	0.302042	-3.31079	5.69854	18.8667
LL0000008686	dbf4	0.0712112	0.346112	-1.80554	0.302561	-3.30511	1	3.30511
LL0000030043	tbx15	0.053535	0.290248	-1.93225	0.30258	-3.30491	1	3.30491
LL0000010081	fam43a	6.78433e-09	2.85182e-07	-5.83313	0.303013	-3.30019	18.2303	60.1636
LL0000027001	si:dkey-199m13.7	0.0536565	0.290421	-1.93127	0.303751	-3.29217	1	3.29217
LL0000023212	rasa4	0.0109273	0.0960113	-2.54851	0.304908	-3.27968	2.65495	8.70738
LL0000001092	antxr1c	0.0438068	0.251082	-2.01781	0.3051	-3.27762	1.40805	4.61506
LL0000031296	TTC28	4.36526e-08	1.62356e-06	-5.50664	0.305447	-3.27389	12.9817	42.5006
LL0000019140	mir181b-3	0.0712815	0.346199	-1.80509	0.306592	-3.26166	1	3.26166
LL0000011390	glra4a	1.4537e-10	7.67986e-09	-6.45994	0.306953	-3.25783	19.7266	64.266
LL0000030060	tbxas1	0.0263196	0.183014	-2.22388	0.30712	-3.25606	2.06359	6.71918
LL0000013654	lhx4	0.129085	0.449787	-1.51864	0.30732	-3.25394	1	3.25394
LL0000025153	si:ch211-151p13.8	6.33196e-05	0.00130645	-4.01258	0.307375	-3.25336	9.65242	31.4028
LL0000031530	ubtd1b	0.0510703	0.281406	-1.95261	0.307381	-3.25329	1.79281	5.83253
LL0000033966	XLOC_014193	0.00169467	0.0222722	-3.14536	0.30746	-3.25246	4.93335	16.0455
LL0000030462	tmem121ab	8.13519e-05	0.00163899	-3.95235	0.307506	-3.25197	6.65035	21.6267
LL0000000863	aldh1a2	0.0535614	0.290248	-1.93204	0.308713	-3.23925	1	3.23925
LL0000013823	LO018181.1	0.0405342	0.237964	-2.05022	0.308778	-3.23857	1	3.23857
LL0000004659	CABZ01100278.1	0.0039366	0.043983	-2.88813	0.309256	-3.23357	4.09192	13.2315
LL0000009280	dusp22b	0.0712915	0.346199	-1.80502	0.309603	-3.22994	1	3.22994
LL0000021368	pcdh1b	2.94638e-07	9.60986e-06	-5.1526	0.309626	-3.2297	12.802	41.3466
LL0000031262	tspan9a	7.25261e-45	2.09698e-42	-14.5816	0.31022	-3.22352	153.59	495.1
LL0000012175	hmgcll1	0.0952685	0.416369	-1.6694	0.310839	-3.2171	1	3.2171
LL0000020864	olfm3a	0.0038087	0.0428449	-2.89856	0.31102	-3.21523	4.07246	13.0939
LL0000021622	pex5lb	2.21973e-10	1.13079e-08	-6.39361	0.311337	-3.21196	17.993	57.7928
LL0000011720	grid1a	0.0405854	0.237964	-2.04969	0.311569	-3.20956	1	3.20956
LL0000031209	tsc1a	0.00163819	0.0216898	-3.15533	0.311662	-3.20861	4.00797	12.86
LL0000004924	caska	0.000521799	0.0082822	-3.47762	0.312118	-3.20392	5.5022	17.6286
LL0000025127	si:ch211-149b19.2	0.0536306	0.290378	-1.93148	0.312176	-3.20332	1	3.20332
LL0000011024	fzd4	0.0214528	0.158229	-2.30257	0.312253	-3.20254	2.19668	7.03493
LL0000000398	adora1b	1.77586e-07	6.00256e-06	-5.24856	0.312352	-3.20152	13.2717	42.4895
LL0000018652	mapkapk3	0.0250597	0.17649	-2.24296	0.312491	-3.2001	3.04747	9.7522
LL0000017163	LOC110438072	0.0542544	0.2924	-1.92646	0.313029	-3.19459	2.40112	7.67058
LL0000040411	si:dkey-37m8.3	0.0711812	0.346112	-1.80573	0.313084	-3.19403	1	3.19403
LL0000013195	kcnq2a	0.128409	0.449787	-1.52133	0.313693	-3.18783	1	3.18783
LL0000030421	tmcc3	0.012959	0.109463	-2.48817	0.313944	-3.18528	3.514	11.1931
LL0000021452	pcp4a	5.96528e-20	6.862e-18	-9.28869	0.314103	-3.18367	101.707	323.8
LL0000013632	lgi2b	0.018568	0.143866	-2.35692	0.314376	-3.18091	1.93695	6.16127
LL0000005946	cntn5	1.71787e-08	6.88305e-07	-5.67231	0.314704	-3.17759	16.1683	51.3762
LL0000018448	ltbp1	0.0537119	0.290452	-1.93082	0.31537	-3.17088	1	3.17088
LL0000016385	LOC108179993	0.0217586	0.159762	-2.29719	0.315947	-3.16508	1.55168	4.9112
LL0000028796	slc4a11	0.0535396	0.290248	-1.93222	0.315999	-3.16457	1	3.16457
LL0000023181	rap1gap2a	0.00266878	0.0323887	-3.00904	0.316172	-3.16284	4.66651	14.7594
LL0000007316	crim1	2.33091e-10	1.17901e-08	-6.38592	0.316716	-3.1574	22.5414	71.1723
LL0000009824	etaa1	0.128154	0.449787	-1.52235	0.317596	-3.14866	1	3.14866
LL0000040192	si:ch73-36p18.4	0.0948139	0.416369	-1.67169	0.317679	-3.14783	1	3.14783
LL0000012202	hnmt	0.00692808	0.0684364	-2.70439	0.317779	-3.14684	3.28333	10.3321
LL0000028339	si:rp71-1h3.1	0.0434792	0.249539	-2.02096	0.318347	-3.14123	1.36511	4.28814
LL0000022593	prkcg	0.0713807	0.346475	-1.80445	0.318394	-3.14076	1	3.14076
LL0000028999	smoc1	0.0289274	0.196861	-2.18679	0.318631	-3.13842	1.66777	5.23415
LL0000038991	zgc:172341	0.128118	0.449787	-1.52249	0.318718	-3.13757	1	3.13757
LL0000014849	LOC101884113	0.0404738	0.237964	-2.05083	0.31888	-3.13598	1	3.13598
LL0000027837	si:dkey-6l15.1	0.000653291	0.0100777	-3.41637	0.319216	-3.13267	5.69431	17.8384
LL0000001733	b3gnt5a	0.0587396	0.30848	-1.89172	0.31927	-3.13214	1.46995	4.60411
LL0000032111	wrnip1	0.05857	0.307751	-1.893	0.319698	-3.12795	1.47943	4.62759
LL0000002014	brinp1	3.30349e-14	2.50643e-12	-7.66798	0.31977	-3.12725	33.5391	104.885
LL0000007034	CR847968.1	3.95201e-27	6.45475e-25	-11.0236	0.319866	-3.12631	67.7792	211.899
LL0000024661	sharpin	0.0105158	0.0941406	-2.56193	0.321095	-3.11434	3.13435	9.76145
LL0000040191	si:ch73-368j24.9	0.03569	0.227711	-2.10253	0.321205	-3.11328	1.51822	4.72666
LL0000015466	LOC101887126	0.0710582	0.346112	-1.80652	0.321907	-3.10649	1	3.10649
LL0000012667	il1rapl1a	4.27917e-06	0.000113313	-4.61606	0.32228	-3.10289	11.5826	35.9395
LL0000013309	kif26ba	0.000139518	0.00263472	-3.81988	0.322408	-3.10166	8.56315	26.56
LL0000002282	BX005392.1	0.0309954	0.20634	-2.15937	0.322474	-3.10102	3.15543	9.78506
LL0000031427	tysnd1	0.0951832	0.416369	-1.66983	0.322681	-3.09904	1	3.09904
LL0000013024	jdp2a	0.00727722	0.0710326	-2.68793	0.322717	-3.09869	3.83278	11.8766
LL0000026444	si:ch73-30b17.2	0.0223989	0.163565	-2.28614	0.32272	-3.09866	1.6512	5.1165
LL0000029199	sox6	0.0264931	0.183981	-2.22132	0.32289	-3.09703	1.99506	6.17874
LL0000018898	mettl15	0.00117382	0.0163829	-3.25204	0.323115	-3.09487	5.01556	15.5225
LL0000004513	CABZ01080371.1	0.0536984	0.290452	-1.93093	0.323137	-3.09467	1	3.09467
LL0000006146	cplx3b	0.0708756	0.346112	-1.80769	0.32332	-3.09291	1	3.09291
LL0000021598	pepd	4.16963e-06	0.000110549	-4.62153	0.323538	-3.09083	10.5185	32.5109
LL0000010421	fmo5	0.0463507	0.262436	-1.994	0.323847	-3.08788	1.5681	4.84211
LL0000000287	adamts2	0.0952838	0.416369	-1.66932	0.324091	-3.08555	1	3.08555
LL0000027158	si:dkey-220k22.1	0.000150561	0.00280854	-3.80084	0.324191	-3.0846	8.45827	26.0904
LL0000039011	zgc:173705	0.0534688	0.290248	-1.93279	0.324308	-3.08349	1	3.08349
LL0000020415	nme2a	0.129623	0.449787	-1.51651	0.324351	-3.08308	1	3.08308
LL0000024118	rxfp2a	0.0535148	0.290248	-1.93242	0.32452	-3.08147	1	3.08147
LL0000018966	MGAT5B	0.0617297	0.318606	-1.86977	0.325095	-3.07602	1.63321	5.02378
LL0000032990	XLOC_006820	0.0536778	0.290452	-1.9311	0.32526	-3.07447	1	3.07447
LL0000034747	XLOC_019649	0.0944384	0.416369	-1.6736	0.325374	-3.07339	1.39313	4.28164
LL0000010853	frem2b	0.0711464	0.346112	-1.80595	0.325794	-3.06943	1	3.06943
LL0000010051	fam207a	0.00737039	0.0717783	-2.68365	0.325827	-3.06911	4.03348	12.3792
LL0000010320	fgfr3	0.0231685	0.167929	-2.27321	0.326591	-3.06194	1.80364	5.52264
LL0000023077	rab43	0.0711035	0.346112	-1.80623	0.32664	-3.06147	1	3.06147
LL0000005108	ccdc88c	0.0336653	0.218871	-2.12621	0.326717	-3.06076	1.9732	6.0395
LL0000022643	prom1b	0.0345863	0.223487	-2.11529	0.327548	-3.05299	2.09164	6.38576
LL0000030894	tprkb	0.000997585	0.0143226	-3.29836	0.328059	-3.04823	5.35303	16.3173
LL0000031240	tspan14	0.0278712	0.190765	-2.20145	0.328346	-3.04557	2.21608	6.74922
LL0000026378	si:ch73-262h23.4	0.0535331	0.290248	-1.93227	0.328383	-3.04522	1	3.04522
LL0000001691	auts2a	8.32677e-20	9.47657e-18	-9.25087	0.328465	-3.04446	64.027	194.928
LL0000004754	cacna2d2b	4.57251e-07	1.43451e-05	-5.06797	0.32849	-3.04423	11.1412	33.9163
LL0000018458	luzp1	3.86336e-07	1.22824e-05	-5.10057	0.328681	-3.04246	15.5797	47.4007
LL0000013092	kcna1b	0.0202864	0.152565	-2.32373	0.329392	-3.0359	2.95769	8.97925
LL0000038600	zgc:113295	0.0335958	0.218618	-2.12704	0.329477	-3.03511	2.044	6.20376
LL0000040059	meis2b	2.39831e-13	1.72195e-11	-7.39847	0.329601	-3.03397	31.0379	94.1681
LL0000010129	fancd2	0.0534369	0.290248	-1.93305	0.330166	-3.02878	1	3.02878
LL0000007927	CU459145.1	0.0535686	0.290248	-1.93198	0.331051	-3.02068	1	3.02068
LL0000012285	hoxd13a	0.0396025	0.2342	-2.05985	0.331137	-3.0199	2.14799	6.4867
LL0000021597	penkb	0.67091	0.819384	-0.424992	0.33128	-3.01859	6.74327	20.3552
LL0000017456	LOC110438587	0.00599812	0.0611705	-2.7522	0.331331	-3.01813	3.69086	11.1395
LL0000022096	pleca	0.000189298	0.00343822	-3.74313	0.331531	-3.01631	9.76077	29.4415
LL0000000412	adra1d	0.0948222	0.416369	-1.67165	0.33159	-3.01578	1	3.01578
LL0000000322	adcyap1b	5.6247e-14	4.16422e-12	-7.59646	0.332026	-3.01182	37.492	112.919
LL0000029993	tbc1d10ab	0.0224957	0.164077	-2.28449	0.332167	-3.01053	1.6442	4.94993
LL0000021351	pcbp3	0.00143984	0.0194365	-3.19307	0.332191	-3.01032	8.39771	25.2798
LL0000011147	gas1a	0.00639281	0.0642464	-2.73114	0.332702	-3.00569	4.28263	12.8723
LL0000003028	BX537342.1	0.0955053	0.416517	-1.6682	0.332739	-3.00536	1	3.00536
LL0000024517	serpinh1b	0.0129648	0.10947	-2.488	0.332827	-3.00457	9.64223	28.9707
LL0000021208	padi2	0.0370936	0.227711	-2.08678	0.332952	-3.00344	1.5681	4.70969
LL0000019464	mospd2	0.0360185	0.227711	-2.09879	0.333153	-3.00163	2.36704	7.10498
LL0000010347	fibcd1	9.43692e-05	0.00185581	-3.91629	0.333266	-3.00061	9.97336	29.9261
LL0000034125	XLOC_015291	0.128796	0.449787	-1.51979	0.333639	-2.99726	1	2.99726
LL0000019960	naf1	0.176738	0.503996	-1.35157	0.333676	-2.99692	1	2.99692
LL0000029234	sparcl1	0.0491959	0.2739	-1.96865	0.334109	-2.99303	1.7776	5.32041
LL0000012867	irf9	0.0534672	0.290248	-1.9328	0.334144	-2.99272	1	2.99272
LL0000028125	si:dkeyp-123h10.2	5.62946e-11	3.16968e-09	-6.60641	0.33449	-2.98963	29.3917	87.8703
LL0000023655	rhof	0.0535099	0.290248	-1.93246	0.3349	-2.98596	1	2.98596
LL0000011761	grm2a	0.0118294	0.101405	-2.52058	0.334931	-2.98569	2.84375	8.49056
LL0000035140	XLOC_022929	0.338504	0.666773	-0.957462	0.335006	-2.98502	1	2.98502
LL0000030868	tph1a	0.0947411	0.416369	-1.67206	0.335132	-2.9839	1	2.9839
LL0000004871	cap2	0.018241	0.142284	-2.36354	0.335422	-2.98132	1.82078	5.42832
LL0000029906	tacr1b	0.0746599	0.355648	-1.78391	0.335661	-2.97919	1.40552	4.18732
LL0000020053	NCEH1 (1 of many)	0.053537	0.290248	-1.93224	0.336244	-2.97403	1	2.97403
LL0000013756	lnx2b	0.0949112	0.416369	-1.6712	0.336572	-2.97114	1	2.97114
LL0000034389	XLOC_017089	0.0534962	0.290248	-1.93257	0.336778	-2.96932	1	2.96932
LL0000019503	mpped2a	1.07503e-45	3.15087e-43	-14.7317	0.336782	-2.96928	180.968	537.344
LL0000001305	arhgef12b	0.0139768	0.116497	-2.46103	0.336911	-2.96814	3.54071	10.5093
LL0000012908	isoc2	0.0382053	0.22789	-2.07466	0.337087	-2.96659	2.61816	7.767
LL0000013074	katnal2	0.0288156	0.196287	-2.18832	0.337718	-2.96105	1.62911	4.82388
LL0000023265	rbfox3a	4.29922e-66	2.09059e-63	-18.147	0.338785	-2.95172	160.866	474.831
LL0000038884	zgc:165461	0.00887351	0.0829073	-2.62066	0.339042	-2.94949	3.57498	10.5444
LL0000018476	lypd6b	0.128635	0.449787	-1.52043	0.340528	-2.93662	1	2.93662
LL0000028442	six4a	0.128523	0.449787	-1.52087	0.340992	-2.93262	1	2.93262
LL0000032028	wdr59	0.0983021	0.42362	-1.65427	0.341679	-2.92672	1.47345	4.31236
LL0000032872	XLOC_005727	0.094889	0.416369	-1.67131	0.342772	-2.91739	1	2.91739
LL0000029773	sypl2b	0.0948675	0.416369	-1.67142	0.342793	-2.91721	1	2.91721
LL0000021159	oxsr1b	0.0713544	0.346426	-1.80462	0.343064	-2.9149	1	2.9149
LL0000001276	arhgap24	0.0114294	0.0987069	-2.53272	0.343468	-2.91148	3.92314	11.4221
LL0000005943	cntn3a.2	1.29647e-07	4.47407e-06	-5.30741	0.343584	-2.91049	19.4167	56.5122
LL0000023310	rbms1b	1.00718e-10	5.48336e-09	-6.51694	0.34419	-2.90537	21.1009	61.306
LL0000005950	cntnap3	0.1835	0.514703	-1.33073	0.344409	-2.90352	2.07939	6.03756
LL0000002281	BX005389.4	0.0709457	0.346112	-1.80724	0.344548	-2.90236	1	2.90236
LL0000018321	lrit1a	0.127403	0.449787	-1.52535	0.344804	-2.9002	1	2.9002
LL0000040209	si:dkey-166d12.2	0.000201118	0.00361	-3.72773	0.345047	-2.89815	7.8592	22.7772
LL0000010856	frk	0.0535696	0.290248	-1.93197	0.345063	-2.89802	1	2.89802
LL0000009638	enc2	0.0111664	0.0970417	-2.54091	0.345237	-2.89656	3.3198	9.61602
LL0000020504	NPAS3	5.20723e-10	2.53213e-08	-6.2581	0.345749	-2.89227	25.1036	72.6063
LL0000031836	vegfc	0.0711447	0.346112	-1.80596	0.345843	-2.89148	1	2.89148
LL0000015419	LOC101886926	0.0954225	0.416495	-1.66862	0.346182	-2.88866	1	2.88866
LL0000038711	zgc:153142	0.0534555	0.290248	-1.9329	0.3468	-2.88351	1	2.88351
LL0000002028	brsk2b	1.24702e-15	1.07153e-13	-8.09599	0.347105	-2.88097	40.6245	117.038
LL0000039875	LOC100330864	0.0954748	0.416517	-1.66835	0.348056	-2.8731	1	2.8731
LL0000028600	slc25a24	8.48964e-05	0.00170079	-3.94202	0.348217	-2.87178	8.59924	24.6951
LL0000010618	foxo4	0.00543249	0.0564789	-2.78466	0.348258	-2.87144	4.60798	13.2315
LL0000039611	znf511	0.0473245	0.266322	-1.98518	0.348289	-2.87118	1.55132	4.45411
LL0000001943	bmp1a	0.0348028	0.224492	-2.11276	0.349027	-2.86511	2.0198	5.78696
LL0000029750	syne2b	0.000539764	0.00855389	-3.46845	0.349075	-2.86471	7.77671	22.278
LL0000004444	CABZ01075572.1	0.0712056	0.346112	-1.80557	0.34933	-2.86262	1	2.86262
LL0000003840	BX957322.1	0.0024374	0.0300753	-3.03668	0.349446	-2.86168	5.78246	16.5475
LL0000012419	HTR7	0.0947126	0.416369	-1.67221	0.349651	-2.86	1	2.86
LL0000040121	ptprsa	2.11146e-21	2.65746e-19	-9.6605	0.349713	-2.85949	64.7879	185.261
LL0000022798	ptbp1b	0.0953891	0.416434	-1.66879	0.349829	-2.85854	1	2.85854
LL0000014456	LOC101882032	0.128389	0.449787	-1.52141	0.349918	-2.85781	1	2.85781
LL0000005535	cflara	0.0247045	0.174712	-2.24848	0.350989	-2.84909	2.18071	6.21304
LL0000023811	rnf217	0.0949326	0.416369	-1.67109	0.351042	-2.84866	1	2.84866
LL0000001624	atp6ap1b	0.0485451	0.270947	-1.97433	0.351077	-2.84838	1.62911	4.64033
LL0000013150	kcnj19b	0.000269944	0.00467291	-3.6521	0.351217	-2.84725	9.48191	26.9973
LL0000022338	pou4f1	0.102046	0.433986	-1.63611	0.351422	-2.84558	1.61113	4.5846
LL0000011879	gulp1b	0.0745253	0.355528	-1.78474	0.351565	-2.84442	1.39313	3.96267
LL0000003215	BX571942.1	0.175066	0.501501	-1.35681	0.35175	-2.84293	1	2.84293
LL0000000955	ampd2a	0.031106	0.206683	-2.15795	0.351817	-2.84239	2.74944	7.81498
LL0000017979	LOC110440005	0.0710404	0.346112	-1.80663	0.352272	-2.83872	1	2.83872
LL0000013707	lipib	0.0950649	0.416369	-1.67042	0.35257	-2.83632	1	2.83632
LL0000025234	si:ch211-161h7.8	0.0626853	0.321711	-1.86294	0.352662	-2.83558	1.63415	4.63376
LL0000038291	zar1	0.0710387	0.346112	-1.80664	0.352913	-2.83356	1	2.83356
LL0000015297	LOC101886337	0.0709157	0.346112	-1.80743	0.353027	-2.83265	1	2.83265
LL0000018694	mast1a	0.003794	0.0427374	-2.89978	0.353113	-2.83196	5.65948	16.0274
LL0000000619	AL844518.1	0.12745	0.449787	-1.52516	0.353132	-2.8318	1	2.8318
LL0000020879	omgb	0.0573962	0.303822	-1.90189	0.353701	-2.82724	1.34307	3.79718
LL0000030856	tpbga	0.024466	0.173854	-2.25223	0.353706	-2.82721	2.47238	6.98994
LL0000012392	hspb9	0.162533	0.491121	-1.39736	0.353851	-2.82605	1.43775	4.06315
LL0000032025	wdr53	0.0494462	0.27515	-1.96648	0.354064	-2.82435	2.66215	7.51885
LL0000005954	cntrl	0.0709666	0.346112	-1.8071	0.354124	-2.82387	1	2.82387
LL0000014379	LOC100537265	0.0950273	0.416369	-1.67061	0.354255	-2.82282	1	2.82282
LL0000005952	cntnap5b	1.53528e-14	1.21662e-12	-7.76993	0.35433	-2.82223	61.6271	173.926
LL0000005433	cenpk	0.071174	0.346112	-1.80577	0.354523	-2.82069	1	2.82069
LL0000022835	ptgir	0.00503614	0.0533168	-2.80928	0.354528	-2.82065	7.69675	21.7099
LL0000018118	LOC557268	0.0947034	0.416369	-1.67225	0.354568	-2.82033	1	2.82033
LL0000011443	gnai2a	0.00207601	0.0264238	-3.08506	0.354666	-2.81956	7.08691	19.9819
LL0000023872	rp2	0.0245659	0.174332	-2.25066	0.354686	-2.81939	2.67757	7.54911
LL0000006481	CR388079.1	0.0711668	0.346112	-1.80582	0.354823	-2.81831	1	2.81831
LL0000029162	sort1b	0.025181	0.177053	-2.24108	0.355	-2.8169	2.6297	7.40761
LL0000015413	LOC101886905	0.0773235	0.363607	-1.76777	0.355106	-2.81606	1.47398	4.15082
LL0000039846	kcnh1b	3.59832e-05	0.000781622	-4.14559	0.355522	-2.81277	8.10103	22.7863
LL0000032077	wls	0.0353194	0.227072	-2.10677	0.355563	-2.81244	2.03135	5.71305
LL0000024522	sertad4	0.00211462	0.0268194	-3.07954	0.35563	-2.81191	6.91989	19.4581
LL0000002787	BX470182.1	0.021688	0.159367	-2.29843	0.355666	-2.81163	3.2333	9.09083
LL0000003881	c18h3orf33	0.0710779	0.346112	-1.80639	0.35584	-2.81025	1	2.81025
LL0000038987	zgc:172282	0.00026072	0.00452789	-3.66111	0.356174	-2.80762	8.90943	25.0143
LL0000025288	si:ch211-169p10.1	0.0317257	0.209701	-2.15006	0.356242	-2.80708	2.74003	7.69149
LL0000000194	acp2	0.0470219	0.265113	-1.9879	0.356456	-2.8054	2.52261	7.07693
LL0000001109	anxa5a	0.240893	0.581011	-1.17327	0.357134	-2.80007	1	2.80007
LL0000020182	neil1	0.174654	0.500791	-1.35811	0.357173	-2.79977	1	2.79977
LL0000011595	gpr146	0.162937	0.491758	-1.39602	0.357201	-2.79955	1.41161	3.95188
LL0000022558	prickle1b	0.0224113	0.1636	-2.28593	0.357601	-2.79641	3.34612	9.35713
LL0000007924	CU459094.1	0.0953814	0.416434	-1.66883	0.35765	-2.79603	1	2.79603
LL0000013145	kcnj13	0.0433002	0.248712	-2.02269	0.357691	-2.79571	1.95249	5.45859
LL0000015350	LOC101886616	0.173649	0.500389	-1.36128	0.358566	-2.78889	1	2.78889
LL0000024325	scrt2	2.14931e-12	1.45527e-10	-7.08976	0.359033	-2.78526	31.8935	88.8316
LL0000028180	si:dkeyp-44a8.4	0.128518	0.449787	-1.52089	0.359147	-2.78438	1	2.78438
LL0000020255	nfic	0.000349489	0.00586943	-3.58461	0.359226	-2.78376	7.4516	20.7435
LL0000037311	XLOC_039903	0.0951283	0.416369	-1.6701	0.359901	-2.77854	1	2.77854
LL0000022520	PRDM15	0.0380421	0.227711	-2.07642	0.360059	-2.77733	1.67487	4.65166
LL0000001872	bend3	0.0589769	0.309358	-1.88995	0.360149	-2.77663	2.86312	7.94981
LL0000022246	pola1	0.0951636	0.416369	-1.66993	0.360215	-2.77612	1	2.77612
LL0000005854	cmc4	0.0220916	0.161764	-2.29141	0.360345	-2.77512	3.70463	10.2808
LL0000003249	BX640462.3	0.0474722	0.266802	-1.98385	0.360752	-2.77199	2.422	6.71375
LL0000008976	dlg2	4.53091e-09	1.95057e-07	-5.90178	0.361198	-2.76856	25.0712	69.4112
LL0000006020	col6a1	0.0952292	0.416369	-1.66959	0.361265	-2.76805	1	2.76805
LL0000005234	cd28l	0.0951383	0.416369	-1.67005	0.361588	-2.76558	1	2.76558
LL0000012241	hoxa11a	0.000588905	0.00919724	-3.44476	0.361814	-2.76385	10.6698	29.4897
LL0000011762	grm2b	0.0121952	0.10408	-2.50979	0.361841	-2.76364	6.34016	17.5219
LL0000007740	ctnnb1	1.39953e-16	1.3368e-14	-8.3709	0.361875	-2.76339	62.7429	173.383
LL0000012543	igfbp3	0.0172594	0.137229	-2.38405	0.361957	-2.76276	2.94543	8.13753
LL0000025645	si:ch211-222m18.4	0.0982714	0.423573	-1.65442	0.362045	-2.76208	1.42965	3.94881
LL0000018499	lzts2a	1.3718e-06	3.9825e-05	-4.85067	0.362244	-2.76057	11.9715	33.0482
LL0000008708	dcakd	0.0709819	0.346112	-1.807	0.362414	-2.75927	1	2.75927
LL0000001029	ankrd27	0.0708698	0.346112	-1.80772	0.362491	-2.75869	1	2.75869
LL0000003971	cabp5a	0.0625037	0.321151	-1.86423	0.362701	-2.7571	1.65184	4.55428
LL0000005835	clstn2	5.26905e-05	0.00110961	-4.05625	0.362936	-2.75531	13.1758	36.3034
LL0000025414	si:ch211-196i2.1	0.127722	0.449787	-1.52407	0.363	-2.75482	1	2.75482
LL0000018395	lrrc75bb	0.0163386	0.131868	-2.40424	0.36322	-2.75315	3.01543	8.30194
LL0000025332	si:ch211-185a18.2	0.128234	0.449787	-1.52203	0.363247	-2.75295	1	2.75295
LL0000014888	LOC101884295	0.0762749	0.360578	-1.77407	0.363329	-2.75233	1.43385	3.94641
LL0000025065	si:ch211-134c9.2	0.0116714	0.100289	-2.52533	0.3634	-2.75179	3.35661	9.23666
LL0000000439	aff2	6.58424e-06	0.000168512	-4.52437	0.363494	-2.75108	16.0396	44.1263
LL0000001745	b4galnt4a	2.25244e-10	1.14473e-08	-6.39131	0.364016	-2.74713	26.995	74.1588
LL0000011713	gria1b	0.1285	0.449787	-1.52097	0.364227	-2.74554	1	2.74554
LL0000026448	si:ch73-314g15.3	0.127341	0.449787	-1.5256	0.364234	-2.74549	1	2.74549
LL0000040217	si:dkey-23a13.6	0.094983	0.416369	-1.67084	0.36458	-2.74288	1	2.74288
LL0000019761	mul1a	0.0781483	0.366359	-1.76286	0.364758	-2.74154	1.50098	4.115
LL0000027054	si:dkey-202e22.2	0.0950103	0.416369	-1.6707	0.364837	-2.74095	1	2.74095
LL0000031862	vipr1b	0.0949549	0.416369	-1.67098	0.365147	-2.73863	1	2.73863
LL0000011303	ghra	0.00182614	0.0236371	-3.12327	0.365426	-2.73653	4.08888	11.1893
LL0000017056	LOC110437885	0.0781821	0.366437	-1.76266	0.365447	-2.73637	1.51422	4.14346
LL0000014645	LOC101883008	0.0710502	0.346112	-1.80657	0.365458	-2.73629	1	2.73629
LL0000031597	ugt5e1	0.0949065	0.416369	-1.67123	0.366566	-2.72802	1	2.72802
LL0000008534	cygb1	0.0572168	0.303248	-1.90326	0.36673	-2.7268	2.05952	5.6159
LL0000019496	mpp6a	0.026647	0.18466	-2.21906	0.366742	-2.72671	3.11372	8.4902
LL0000025917	si:ch211-266g18.10	0.0950037	0.416369	-1.67073	0.366825	-2.72609	1	2.72609
LL0000023240	rassf3	0.0948066	0.416369	-1.67173	0.36716	-2.72361	1	2.72361
LL0000027990	si:dkey-87o1.2	0.127408	0.449787	-1.52533	0.367359	-2.72213	1	2.72213
LL0000032013	wdr4	0.128377	0.449787	-1.52145	0.367399	-2.72184	1	2.72184
LL0000012321	hs2st1a	0.0612387	0.317128	-1.87331	0.368567	-2.71321	1.51422	4.10839
LL0000005431	cenpi	0.0710088	0.346112	-1.80683	0.368572	-2.71318	1	2.71318
LL0000023810	rnf216	0.00310633	0.0366996	-2.9623	0.36875	-2.71186	5.60761	15.2071
LL0000021153	oxld1	0.0266771	0.18466	-2.21861	0.368802	-2.71148	3.04433	8.25466
LL0000021653	pgbd4	0.0948494	0.416369	-1.67151	0.369028	-2.70982	1	2.70982
LL0000029274	sphkap	0.0320939	0.211287	-2.14544	0.369404	-2.70706	2.70531	7.32344
LL0000039058	zgc:174863	0.0625904	0.321456	-1.86362	0.369458	-2.70666	1.6143	4.36937
LL0000029629	stxbp2	0.0478025	0.268025	-1.9809	0.369489	-2.70644	1.52982	4.14036
LL0000024500	serpinb1	0.0949734	0.416369	-1.67089	0.36994	-2.70314	1	2.70314
LL0000022563	prim2	0.0564091	0.299858	-1.90949	0.370033	-2.70246	2.01355	5.44154
LL0000030065	tcap	0.127822	0.449787	-1.52368	0.370192	-2.7013	1	2.7013
LL0000022521	prdm1a	0.495917	0.708364	-0.681111	0.371025	-2.69523	1	2.69523
LL0000015749	LOC103909967	0.0953351	0.416369	-1.66906	0.371302	-2.69323	1	2.69323
LL0000009706	epha3	1.0373e-06	3.08679e-05	-4.90677	0.37145	-2.69215	15.11	40.6784
LL0000021453	pcp4l1	0.0758439	0.359759	-1.77668	0.371726	-2.69015	2.49124	6.70183
LL0000014773	LOC101883723	6.59761e-11	3.69535e-09	-6.58211	0.371802	-2.6896	67.7341	182.178
LL0000017922	LOC110439934	0.0710389	0.346112	-1.80664	0.372236	-2.68647	1	2.68647
LL0000025967	si:ch211-277c7.7	0.0709597	0.346112	-1.80715	0.372654	-2.68345	1	2.68345
LL0000005077	ccdc40	0.0946685	0.416369	-1.67243	0.37274	-2.68284	1	2.68284
LL0000029174	sowahab	0.127393	0.449787	-1.52539	0.372899	-2.68169	1	2.68169
LL0000022628	prmt8b	0.00117361	0.0163829	-3.25209	0.373396	-2.67813	7.79455	20.8748
LL0000008986	dlgap3	3.96417e-05	0.000852435	-4.12307	0.373408	-2.67803	13.2137	35.3866
LL0000032411	XLOC_001742	0.0949797	0.416369	-1.67086	0.373416	-2.67798	1	2.67798
LL0000039811	frmd5	0.0348505	0.224732	-2.1122	0.373432	-2.67786	3.70927	9.93291
LL0000033420	XLOC_010131	0.07096	0.346112	-1.80714	0.37371	-2.67587	1	2.67587
LL0000014543	LOC101882470	0.0951733	0.416369	-1.66988	0.373769	-2.67545	1	2.67545
LL0000030335	timp4.3	0.237929	0.578529	-1.1807	0.374004	-2.67377	1	2.67377
LL0000010250	fech	0.0772864	0.363607	-1.76799	0.374698	-2.66881	1.42436	3.80135
LL0000011559	gpd1b	0.114945	0.449787	-1.57736	0.374705	-2.66877	4.24226	11.3216
LL0000022106	plekha7b	0.175002	0.501453	-1.35701	0.374731	-2.66858	1.55704	4.15507
LL0000001845	bcl2l13	0.128315	0.449787	-1.5217	0.37493	-2.66716	1	2.66716
LL0000018633	mapk12b	0.00698093	0.0688948	-2.70185	0.374967	-2.6669	5.98202	15.9535
LL0000003525	BX890543.1	0.174167	0.500487	-1.35965	0.375108	-2.6659	1	2.6659
LL0000002878	BX511023.1	0.0949179	0.416369	-1.67117	0.375246	-2.66492	1	2.66492
LL0000026593	si:ch73-92i20.1	0.127254	0.449787	-1.52595	0.375379	-2.66397	1	2.66397
LL0000011638	gpr4	0.0947596	0.416369	-1.67197	0.375536	-2.66286	1	2.66286
LL0000020166	nectin1b	1.85428e-14	1.45326e-12	-7.74493	0.375539	-2.66284	53.4336	142.285
LL0000027952	si:dkey-82i20.2	0.0947713	0.416369	-1.67191	0.375553	-2.66274	1	2.66274
LL0000009736	eps15	0.00233163	0.0290212	-3.05012	0.376302	-2.65744	6.20445	16.488
LL0000020298	nhsa	0.0709904	0.346112	-1.80695	0.376371	-2.65695	1	2.65695
LL0000032054	wdyhv1	0.0447696	0.255574	-2.00866	0.37642	-2.65661	2.04282	5.42696
LL0000012937	itgb1a	0.00177303	0.0230893	-3.13201	0.376459	-2.65633	5.24184	13.9241
LL0000032327	XLOC_001115	0.00464879	0.0499576	-2.8351	0.376679	-2.65478	6.64549	17.6423
LL0000021806	pik3r3b	3.64996e-31	7.03554e-29	-11.9055	0.377128	-2.65162	116.331	308.465
LL0000003750	BX936298.2	0.238748	0.578529	-1.17864	0.377703	-2.64758	1	2.64758
LL0000027315	si:dkey-240h12.4	0.062516	0.321151	-1.86415	0.377997	-2.64552	2.87836	7.61477
LL0000038872	zgc:163061	0.0431795	0.248485	-2.02386	0.378096	-2.64483	3.11425	8.23665
LL0000025754	si:ch211-237i5.4	0.094971	0.416369	-1.6709	0.378843	-2.63961	1	2.63961
LL0000026716	si:dkey-124l13.1	0.127434	0.449787	-1.52523	0.37888	-2.63936	1	2.63936
LL0000039754	LOC103910015	0.0320805	0.211263	-2.14561	0.378914	-2.63912	2.77542	7.32467
LL0000015875	LOC103910448	0.127986	0.449787	-1.52302	0.37896	-2.6388	1	2.6388
LL0000026833	si:dkey-165a24.10	0.0947439	0.416369	-1.67205	0.380444	-2.62851	1	2.62851
LL0000018270	lonp2	0.046142	0.261663	-1.99591	0.381002	-2.62466	2.16278	5.67654
LL0000005479	cercam	0.102517	0.435036	-1.63387	0.381018	-2.62455	1.48947	3.90918
LL0000021188	p4ha1b	0.0948882	0.416369	-1.67132	0.38109	-2.62405	1	2.62405
LL0000018370	lrrc4.1	3.48939e-08	1.32374e-06	-5.54683	0.381278	-2.62276	29.952	78.5568
LL0000009918	f3b	0.0247093	0.174712	-2.24841	0.381499	-2.62124	2.09479	5.49095
LL0000004912	carmil3	0.00263347	0.0320552	-3.01312	0.38161	-2.62047	5.32206	13.9463
LL0000010034	fam189a1	0.00711301	0.0699081	-2.69558	0.381725	-2.61969	4.7655	12.4841
LL0000022128	plekho1b	0.0290938	0.197491	-2.18452	0.381726	-2.61968	3.38973	8.88002
LL0000019762	mul1b	0.127775	0.449787	-1.52386	0.381874	-2.61867	1	2.61867
LL0000005220	cd151l	0.0185697	0.143866	-2.35688	0.381962	-2.61806	3.62989	9.50329
LL0000023588	rgl1	0.00345923	0.0396644	-2.9288	0.382012	-2.61772	5.46617	14.3089
LL0000029742	sync	0.238006	0.578529	-1.1805	0.382119	-2.61699	1	2.61699
LL0000015326	LOC101886486	0.0950076	0.416369	-1.67071	0.382121	-2.61697	1	2.61697
LL0000032970	XLOC_006573	0.0947661	0.416369	-1.67194	0.382236	-2.61619	1	2.61619
LL0000018662	2001-03-01	0.136913	0.449787	-1.48826	0.382989	-2.61104	1.78859	4.67009
LL0000020583	nr2f1b	0.00471883	0.0504316	-2.83029	0.383132	-2.61007	6.33575	16.5367
LL0000022872	ptpn11b	0.0190924	0.146775	-2.34651	0.383241	-2.60932	4.85118	12.6583
LL0000024404	selenon	0.000157199	0.00292727	-3.79003	0.383281	-2.60905	9.62409	25.1097
LL0000011117	galnt18b	0.0218581	0.160273	-2.29546	0.383284	-2.60903	3.08069	8.03761
LL0000001714	b3galt1b	0.000385669	0.00635071	-3.55857	0.38345	-2.6079	11.3839	29.688
LL0000022945	pusl1	0.127445	0.449787	-1.52518	0.383507	-2.60752	1	2.60752
LL0000005152	ccl39.6	0.0655882	0.329961	-1.84271	0.383626	-2.60671	1.80364	4.70157
LL0000009587	elovl6	1.46163e-16	1.38991e-14	-8.36552	0.383876	-2.60501	90.61	236.04
LL0000028454	skia	0.000934382	0.0136186	-3.31684	0.384146	-2.60318	9.99193	26.0108
LL0000001700	avpr2aa	0.173401	0.500389	-1.36207	0.384194	-2.60285	1	2.60285
LL0000021799	pik3cb	0.0947282	0.416369	-1.67213	0.384593	-2.60015	1	2.60015
LL0000022528	prdm6	0.0949206	0.416369	-1.67115	0.384692	-2.59948	1	2.59948
LL0000012483	ifi30	0.0327767	0.214901	-2.13698	0.384772	-2.59894	2.78558	7.23956
LL0000010248	fdxacb1	0.103702	0.438381	-1.62825	0.384849	-2.59842	1.5766	4.09667
LL0000009879	exosc1	0.0887283	0.400587	-1.70336	0.385041	-2.59712	1.91849	4.98255
LL0000000191	acox3	0.100747	0.430945	-1.64235	0.385185	-2.59615	1.44798	3.75919
LL0000030228	tgfbi	0.379187	0.708364	-0.879682	0.385222	-2.59591	1.4779	3.8365
LL0000024460	senp8	0.0514121	0.28278	-1.94974	0.385296	-2.59541	1.81751	4.71719
LL0000007435	cskl	0.127571	0.449787	-1.52468	0.385296	-2.59541	1	2.59541
LL0000021621	pex5la	0.106352	0.446354	-1.61588	0.385372	-2.59489	1.74837	4.53683
LL0000026889	si:dkey-178e17.1	8.69948e-10	4.10892e-08	-6.17525	0.385812	-2.59193	28.4527	73.7476
LL0000021355	pcdh10a	9.87532e-12	6.16013e-10	-6.86784	0.385822	-2.59187	44.53	115.416
LL0000014300	LOC100535772	0.0993297	0.426844	-1.64924	0.386048	-2.59035	1.41952	3.67706
LL0000021319	pax2a	0.0210568	0.156488	-2.30964	0.386255	-2.58896	4.91827	12.7332
LL0000013065	kat2b	0.000138388	0.00261568	-3.8219	0.38628	-2.5888	10.4051	26.9367
LL0000005476	cep97	0.0426899	0.246524	-2.02863	0.386388	-2.58807	3.27448	8.47459
LL0000019206	mir219-3	0.12841	0.449787	-1.52133	0.386661	-2.58625	1	2.58625
LL0000025281	si:ch211-167j9.5	0.238335	0.578529	-1.17968	0.387039	-2.58372	1	2.58372
LL0000021459	pcsk6	0.000555282	0.00874875	-3.46076	0.387147	-2.583	9.69756	25.0488
LL0000039738	zswim6	0.0730987	0.35143	-1.7936	0.387171	-2.58284	2.13197	5.50652
LL0000028942	smarca1	0.0747472	0.355872	-1.78338	0.387242	-2.58236	2.16994	5.60358
LL0000010600	foxj2	0.127432	0.449787	-1.52523	0.387247	-2.58233	1	2.58233
LL0000029346	sptssb	0.167933	0.500389	-1.37961	0.387566	-2.58021	2.90447	7.49413
LL0000010223	FBXO46	0.00718089	0.0703876	-2.6924	0.387759	-2.57892	4.44916	11.474
LL0000016938	LOC108191800	0.127712	0.449787	-1.52411	0.387998	-2.57734	1	2.57734
LL0000022321	popdc3	0.127933	0.449787	-1.52323	0.388053	-2.57697	1	2.57697
LL0000030771	tnni4a	0.127999	0.449787	-1.52297	0.388163	-2.57624	1	2.57624
LL0000030701	tmtops3b	0.421445	0.708364	-0.80416	0.389035	-2.57047	1.98317	5.09767
LL0000029324	spry2	0.0762691	0.360578	-1.7741	0.389125	-2.56987	2.45359	6.30541
LL0000006516	CR388209.1	0.0648189	0.327709	-1.848	0.38937	-2.56825	1.77438	4.55706
LL0000009260	dtymk	0.0396406	0.234279	-2.05945	0.389645	-2.56644	1.77558	4.5569
LL0000019411	MMP23B	0.0412274	0.240028	-2.04317	0.390142	-2.56317	3.0045	7.70105
LL0000012016	heatr5a	0.0407723	0.238416	-2.04778	0.390155	-2.56308	2.64429	6.77752
LL0000024712	si:busm1-57f23.1	0.00469539	0.0502815	-2.83189	0.390429	-2.56128	7.87612	20.173
LL0000037580	XLOC_041870	0.105406	0.443601	-1.62027	0.390619	-2.56004	1.64768	4.21813
LL0000020043	ncapd2	0.12918	0.449787	-1.51826	0.390718	-2.55939	1.40764	3.6027
LL0000030168	terf2ip	0.0924584	0.412047	-1.68375	0.390757	-2.55913	2.14672	5.49375
LL0000018565	man2b1	0.0979063	0.422595	-1.65622	0.39088	-2.55833	1.35427	3.46466
LL0000019605	mrs2	0.118488	0.449787	-1.56213	0.390941	-2.55793	2	5.11586
LL0000016294	LOC108179143	0.14274	0.450718	-1.46651	0.390997	-2.55757	1.97216	5.04393
LL0000036131	XLOC_030786	0.0913487	0.408976	-1.68952	0.39102	-2.55741	2.06752	5.28749
LL0000032616	XLOC_003375	0.0995517	0.427316	-1.64815	0.391034	-2.55732	1.4167	3.62296
LL0000005396	cds1	0.0652988	0.329125	-1.84469	0.391209	-2.55618	1.72777	4.4165
LL0000030243	tgm2b	0.133213	0.449787	-1.50245	0.391396	-2.55495	1.47333	3.7643
LL0000001101	anxa1a	0.0301057	0.202497	-2.17097	0.391856	-2.55196	2.36802	6.04308
LL0000031854	vim	2.63902e-22	3.52903e-20	-9.88587	0.39186	-2.55193	161.164	411.279
LL0000001848	bcl6aa	0.0115241	0.0993659	-2.52981	0.39194	-2.55141	5.69002	14.5176
LL0000018863	meis1a	0.000602376	0.00938707	-3.43859	0.392232	-2.54951	8.18088	20.8572
LL0000012131	hist1h2a3	0.0840918	0.385161	-1.72868	0.392314	-2.54898	1.66335	4.23985
LL0000037576	XLOC_041832	0.127789	0.449787	-1.52381	0.392554	-2.54742	1	2.54742
LL0000033700	XLOC_012418	0.0948475	0.416369	-1.67152	0.392792	-2.54588	1	2.54588
LL0000026501	si:ch73-362m14.2	0.127626	0.449787	-1.52446	0.393314	-2.5425	1	2.5425
LL0000005473	cep85	0.0948093	0.416369	-1.67172	0.393726	-2.53984	1	2.53984
LL0000001093	antxr1d	0.0949453	0.416369	-1.67103	0.393762	-2.5396	1	2.5396
LL0000030465	tmem125	0.000955801	0.0138459	-3.31045	0.393902	-2.5387	11.7635	29.8641
LL0000011552	gpc5a	0.12785	0.449787	-1.52356	0.394127	-2.53725	1	2.53725
LL0000025959	si:ch211-276c2.2	0.0597	0.311927	-1.88457	0.394172	-2.53696	2.21928	5.63024
LL0000024355	sdk1b	0.0428668	0.247218	-2.0269	0.394255	-2.53643	3.26119	8.27178
LL0000009126	dock1	0.10482	0.4417	-1.623	0.395152	-2.53067	1.57167	3.97739
LL0000011684	gramd2aa	0.398076	0.708364	-0.845328	0.395587	-2.52789	1.63762	4.13973
LL0000022093	pld2	0.127839	0.449787	-1.5236	0.395831	-2.52633	1	2.52633
LL0000002342	BX088535.1	0.0948144	0.416369	-1.67169	0.396148	-2.52431	1	2.52431
LL0000029183	sox14	0.17395	0.500389	-1.36033	0.39645	-2.52239	1	2.52239
LL0000011052	gabbr1a	0.0191862	0.147188	-2.34468	0.396528	-2.52189	6.40566	16.1544
LL0000002518	BX294434.1	0.047579	0.267121	-1.9829	0.396863	-2.51976	2.32197	5.8508
LL0000021689	phc3	0.127555	0.449787	-1.52474	0.397986	-2.51265	1	2.51265
LL0000029426	ssna1	0.0510874	0.281428	-1.95246	0.398213	-2.51122	2.81407	7.06674
LL0000005322	CDH18	0.119434	0.449787	-1.55813	0.398353	-2.51033	2.04767	5.14034
LL0000007192	CR931780.1	0.0773209	0.363607	-1.76778	0.398495	-2.50944	2.59691	6.51678
LL0000009624	emp1	0.00525585	0.054963	-2.79542	0.39857	-2.50897	6.16824	15.4759
LL0000029186	sox19a	0.174023	0.500389	-1.3601	0.398908	-2.50685	1	2.50685
LL0000011339	gipc3	0.127266	0.449787	-1.5259	0.39899	-2.50633	1	2.50633
LL0000012511	ift140	0.142722	0.450718	-1.46658	0.399199	-2.50502	1.91807	4.80479
LL0000030496	tmem158	0.0947597	0.416369	-1.67197	0.39921	-2.50494	1	2.50494
LL0000024425	sema3c	0.335647	0.666117	-0.963143	0.399225	-2.50486	1	2.50486
LL0000032176	wwox	0.0298875	0.201472	-2.17386	0.399715	-2.50178	2.25831	5.6498
LL0000001214	aqp3a	0.65614	0.809432	-0.445346	0.399807	-2.50121	1.43177	3.58115
LL0000030849	tp53i11b	0.127256	0.449787	-1.52594	0.400034	-2.49979	1	2.49979
LL0000018335	lrp1bb	0.00428468	0.0470129	-2.86121	0.40046	-2.49713	6.5161	16.2715
LL0000012110	hif1an	0.0035854	0.0409574	-2.91758	0.40096	-2.49401	7.35434	18.3418
LL0000008755	ddhd1b	0.000714575	0.0108862	-3.39166	0.401168	-2.49272	9.83453	24.5148
LL0000027222	si:dkey-22o22.2	0.0782914	0.366628	-1.76201	0.401406	-2.49124	2.49607	6.21833
LL0000025203	si:ch211-157p22.10	0.0424441	0.245508	-2.03104	0.401956	-2.48783	3.63394	9.04064
LL0000025371	si:ch211-193l2.6	0.0952547	0.416369	-1.66947	0.402028	-2.48739	1	2.48739
LL0000034149	XLOC_015437	0.127311	0.449787	-1.52572	0.4025	-2.48447	1	2.48447
LL0000017643	LOC110439419	0.127294	0.449787	-1.52579	0.402593	-2.4839	1	2.4839
LL0000000760	AL935174.3	0.174291	0.500487	-1.35925	0.403124	-2.48063	1	2.48063
LL0000013819	LO018154.1	0.041138	0.239637	-2.04407	0.403633	-2.4775	2.68762	6.65858
LL0000026505	si:ch73-366i20.1	0.127358	0.449787	-1.52553	0.40371	-2.47702	1	2.47702
LL0000008336	CU928131.1	0.283806	0.643778	-1.07223	0.403865	-2.47607	1.35784	3.3621
LL0000006018	col5a3a	0.127674	0.449787	-1.52427	0.40409	-2.4747	1	2.4747
LL0000005732	cks1b	0.0741393	0.354318	-1.78713	0.404133	-2.47443	2.03729	5.04113
LL0000019610	mrto4	0.0630415	0.322787	-1.86042	0.404134	-2.47442	2.49913	6.18389
LL0000029223	spaca9	0.094862	0.416369	-1.67145	0.404528	-2.47201	1	2.47201
LL0000008556	cyp26b1	0.174613	0.500791	-1.35824	0.404706	-2.47093	1	2.47093
LL0000007323	crispld2	0.0946776	0.416369	-1.67239	0.405006	-2.4691	1	2.4691
LL0000025504	si:ch211-207i20.2	0.0243032	0.172984	-2.25481	0.405031	-2.46894	3.93303	9.71044
LL0000023164	ramp2	0.00664531	0.0662858	-2.71828	0.405548	-2.4658	6.43589	15.8696
LL0000013050	jupb	0.0036707	0.041684	-2.91019	0.405876	-2.46381	6.65516	16.397
LL0000009382	edn1	0.127223	0.449787	-1.52607	0.405905	-2.46363	1	2.46363
LL0000018558	man1a1	0.00255798	0.0312388	-3.02199	0.405922	-2.46353	8.07739	19.8989
LL0000040130	rnps1	0.0647266	0.327476	-1.84864	0.406297	-2.46126	1.64768	4.05536
LL0000012106	hif1aa	2.87303e-05	0.000636349	-4.19753	0.40634	-2.461	19.3292	47.569
LL0000039443	znf1062	0.174324	0.500516	-1.35915	0.406394	-2.46067	1	2.46067
LL0000024258	scamp4	0.094746	0.416369	-1.67204	0.406607	-2.45938	1	2.45938
LL0000039550	znf1174	0.035413	0.2274	-2.1057	0.406622	-2.45929	3.20026	7.87036
LL0000012216	hnrnph3	0.0160059	0.12972	-2.41179	0.406976	-2.45715	3.66866	9.01445
LL0000018678	MARF1	0.0935536	0.415803	-1.67812	0.407236	-2.45558	2.15151	5.28319
[truncated: 20,565 more rows]

## Sheet: (M2) vs (WT2)
Lawson V4.3.2 Gene ID	Gene Symbol	P-value ((M2) vs (WT2))	FDR step up ((M2) vs (WT2))	t-value ((M2) vs (WT2))	Ratio ((M2) vs (WT2))	Fold change ((M2) vs (WT2))	LSMean (M2)	LSMean (WT2)
[truncated: 21,048 more rows]

[truncated: 4 more sheets: (M3) vs (WT1+2), (WT1) vs (WT2), (M1) vs (M2), (M3) vs (All Other Groups)]
