# Supplementary material for: Molecular analyses of zebrafish V0v spinal interneurons and identification of transcriptional regulators downstream of Evx1 and Evx2 in these cells
Source: Neural Dev. 2023 Nov 28;18:8. doi: 10.1186/s13064-023-00176-w (PMC10683209; doi:10.1186/s13064-023-00176-w)
Supplement: Supplementary file 8 — Additional file 8: Supplementary Table 4. Gene-Specific Analysis of Differential Expression in 27 h Tg(hmx CNEIII:cos:Gal4-VP16,UAS:EGFP)SU41-expressing V1 and dI2 Spinal Cord Interneurons Isolated From Uninjected Control and hmx2;hmx3a Double Morphant Embryos. Gene-Specific Analysis (GSA) was performed to analyze differential gene expression in V1 and dI2 spinal cord interneurons between 27 h uninjected control and hmx2;hmx3a double morphant samples (see Methods). Column A lists the gene symbol. Note that skor2, neff1, isl1a, pou2f2a, pou2f2b and zfhx3b genes returned previous gene names in the Lawson annotation. For ease of comparison, the current gene names shown in this paper are given in column A, with the Lawson gene symbols shown in parentheses. Column B provides the P-value for the comparison. This has not been corrected for multiple testing. Column C provides the P-value corrected for multiple testing by the application of the False Discovery Rate (FDR) Benjamini Hochberg method (46). Column D shows the ratio of the least squares mean reads for the antecedent (first population, column F) versus the consequent (second population, column G) population in the comparison. Column E shows the fold-change. The fold-change is converted from the ratio values in column D. When the ratio in column D is greater than 1, the fold-change in column E is identical to the ratio in column D. When the ratio in column D is less than 1, the fold-change in column E is calculated using the formula: -1/ratio. Each row corresponds to a distinct gene symbol. Each sheet has been sorted by the fold-change value in column E, from smallest to largest value. Consequently, negative fold-change values are shown at the top of the sheet, with positive fold-change values at the bottom of the sheet. Negative fold-change values occur when the least squares mean reads for the antecedent (first population in the comparison, column F) is less than the least squares mean reads for the consequent (se [file 13064_2023_176_MOESM8_ESM.xlsx]

## Sheet: CNEIII_Lawsonv4-3-2_GSA_unfilte
Gene Symbol	P-value (Uninjected Controls vs hmx2;hmx3a Double Morphants)	FDR step up (Uninjected Controls vs hmx2;hmx3a Double Morphants)	Ratio (Uninjected Controls vs hmx2;hmx3a Double Morphants)	Fold change (Uninjected Controls vs hmx2;hmx3a Double Morphants)	LSMean (Uninjected Controls)	LSMean (hmx2;hmx3a Double Morphants)
dmrt3a	3.57042e-14	6.13827e-10	0.0149205	-67.0218	4.57732	306.78
syn2b	1.39923e-13	1.20278e-09	0.0349307	-28.6281	4.7704	136.567
chrnb2l	2.80583e-09	5.35977e-06	0.0362424	-27.592	0.896797	24.7444
sox12	4.01004e-08	3.28288e-05	0.0374553	-26.6985	1.21857	32.5341
scn4ba	2.28847e-10	9.83585e-07	0.0483693	-20.6743	1.41615	29.2779
skor1a	3.84203e-09	6.00474e-06	0.0754546	-13.253	9.04661	119.895
blf	0.00229995	0.0524412	0.0855982	-11.6825	2.32654	27.1797
hbbe1.2	0.00409373	0.0743811	0.0862323	-11.5966	15.6252	181.199
klf17	0.030341	0.213661	0.095299	-10.4933	1.0586	11.1082
alas2	0.0206611	0.176706	0.0971436	-10.294	1.77917	18.3148
si:ch211-23l10.3	5.56321e-07	0.00021737	0.0986107	-10.1409	0.728567	7.38832
cbln1	1.79381e-09	4.45381e-06	0.100956	-9.90533	5.4082	53.57
slc4a1a	0.0286016	0.20951	0.104956	-9.52779	2.93263	27.9415
nefla	3.07551e-08	2.93745e-05	0.107095	-9.33751	2.27991	21.2887
hdr	0.018023	0.164605	0.108989	-9.17523	0.772349	7.08648
hbae3	0.00815773	0.108216	0.11146	-8.97182	10.9315	98.0755
cbln2b	2.10694e-10	9.83585e-07	0.112139	-8.9175	11.0954	98.9433
si:ch211-269c21.2	1.01611e-08	1.34376e-05	0.113465	-8.81328	2.76403	24.3602
hbae1.1	0.0204533	0.175553	0.116884	-8.55549	71.5728	612.341
hbbe1.3	0.0198882	0.173055	0.118103	-8.46718	45.0742	381.651
skor2 (zgc:153395)	2.75463e-07	0.000135308	0.122344	-8.17367	2.10623	17.2156
hbae1.3	0.0323194	0.219445	0.126646	-7.896	23.0351	181.885
ptx3a	1.06841e-07	5.56608e-05	0.128291	-7.79475	2.28894	17.8417
rem1	3.9137e-08	3.28288e-05	0.129554	-7.71879	2.93786	22.6768
drd4-rs	6.24394e-08	3.93964e-05	0.130026	-7.69074	1.92215	14.7828
cahz	0.027593	0.205804	0.1336	-7.48504	3.53047	26.4257
tlx2	2.82855e-08	2.89468e-05	0.140396	-7.12271	3.94525	28.1009
hbbe3	0.0257845	0.198695	0.14314	-6.98615	14.7183	102.824
nkx1.2la	6.10946e-07	0.000229039	0.148489	-6.73449	1.31553	8.85943
igsf5a	3.77015e-06	0.000820462	0.154723	-6.46315	0.544228	3.51742
vav2	4.56824e-06	0.000934967	0.155185	-6.44391	2.36891	15.2651
xdh	0.0040114	0.0736008	0.155806	-6.41823	0.687732	4.41402
BX005254.2	1.17429e-06	0.000339158	0.157003	-6.36929	1.52736	9.72822
hbbe1.1	0.090071	0.362828	0.157229	-6.36014	52.4379	333.512
tecrl2a	7.17741e-08	3.98045e-05	0.158799	-6.29727	4.12268	25.9616
slc4a5a	6.41635e-08	3.93964e-05	0.163175	-6.12839	5.2364	32.0907
CR812470.1	1.34688e-06	0.000379599	0.164786	-6.06849	0.666989	4.04761
si:dkey-106n21.1	0.0385071	0.238478	0.164814	-6.06743	1.10732	6.71861
zgc:158291	2.08097e-05	0.00271031	0.166467	-6.00718	1.91642	11.5123
LOC100500933	5.39374e-06	0.00106585	0.170689	-5.8586	0.631701	3.70088
si:ch73-299h12.2	0.027004	0.203714	0.175914	-5.6846	1.61971	9.20742
rhbdf1b	2.12589e-08	2.60126e-05	0.17622	-5.67472	1.74643	9.91049
gfra1b	3.25827e-07	0.000143631	0.176242	-5.67401	15.3033	86.8308
olfm3a	2.0725e-09	4.45381e-06	0.178447	-5.6039	6.45956	36.1987
camk2n2	1.07966e-06	0.000337483	0.187396	-5.33628	0.768312	4.09993
mafba	3.08737e-10	1.06156e-06	0.191852	-5.21236	87.7885	457.585
wu:fb97g03	0.0378392	0.236715	0.200107	-4.99733	2.679	13.3879
plin6	0.00222017	0.0515104	0.203175	-4.92187	0.805219	3.96319
slc2a15b	0.007316	0.102174	0.205407	-4.86838	6.8751	33.4706
kcng2	4.65425e-07	0.000190514	0.205879	-4.85721	3.33416	16.1947
stm	3.92749e-05	0.00416799	0.212695	-4.70157	2.59427	12.1971
si:dkey-56f14.4	4.20418e-08	3.28537e-05	0.213388	-4.6863	26.498	124.178
chodl	2.86235e-08	2.89468e-05	0.214608	-4.65965	33.6019	156.573
aox5	0.00332822	0.0672396	0.218598	-4.5746	40.0034	183
mocos	0.00179473	0.0458928	0.220681	-4.53143	12.088	54.776
lrrc15	0.11852	0.415328	0.221885	-4.50683	1.09128	4.91822
agtrap	0.00984689	0.120747	0.228243	-4.3813	1.38193	6.05466
egln2	4.51209e-06	0.0009346	0.228855	-4.36959	7.30886	31.9367
phox2bb	5.81481e-06	0.00109855	0.229364	-4.35989	2.96775	12.9391
sp9	7.15914e-08	3.98045e-05	0.230423	-4.33985	25.58	111.013
ush1c	6.1283e-07	0.000229039	0.230868	-4.33147	2.79656	12.1132
znf804b	1.20918e-05	0.00190718	0.235	-4.25532	3.3606	14.3004
tp53i11a	1.92965e-09	4.45381e-06	0.236132	-4.23491	35.5418	150.516
tfr1a	0.00336878	0.0672661	0.238638	-4.19045	0.700222	2.93424
tmem130	0.00687986	0.0985655	0.239925	-4.16797	5.04094	21.0105
LOC103910009	0.0241419	0.192687	0.241006	-4.14928	1.78395	7.40212
adrb2a	5.93146e-05	0.00563391	0.24446	-4.09065	2.08949	8.54737
flrt1b	0.00144599	0.0402909	0.244807	-4.08484	1.32266	5.40284
myog	7.53188e-05	0.006573	0.24634	-4.05943	7.30091	29.6375
slc2a11b	0.0127556	0.136803	0.246541	-4.05612	21.0725	85.4726
mafaa	7.11904e-08	3.98045e-05	0.246721	-4.05316	72.9626	295.729
grin2ab	0.000330233	0.0172354	0.249577	-4.00678	0.972061	3.89484
timp4.1	0.000610558	0.0247378	0.250866	-3.9862	0.801066	3.19321
slc25a37	0.000508286	0.0223186	0.251286	-3.97952	1.62136	6.45226
sox10	0.00352138	0.0690304	0.253178	-3.9498	7.03746	27.7965
si:ch73-156l6.2	0.0196203	0.17201	0.253804	-3.94005	0.917021	3.61311
lrfn4a	5.58658e-06	0.00107247	0.253995	-3.93708	12.7075	50.0306
dmrt2a	1.10018e-06	0.000337754	0.255529	-3.91345	7.73105	30.2551
mocs1	0.00790767	0.105936	0.255564	-3.91292	3.96239	15.5045
mymk	0.00226801	0.0520583	0.255759	-3.90994	2.24355	8.77215
neto1l	7.95075e-09	1.13908e-05	0.256036	-3.9057	16.6356	64.9736
LO018303.1	1.30706e-05	0.00197114	0.257424	-3.88463	2.43987	9.47802
si:ch73-197b13.1	0.000939967	0.0309577	0.258593	-3.86707	1.26201	4.8803
slc2a15a	0.0186783	0.167945	0.259674	-3.85098	12.346	47.5443
cax1	0.0239562	0.191917	0.261071	-3.83038	13.0542	50.0025
CABZ01048402.2	0.00748124	0.103109	0.261359	-3.82616	3.51744	13.4583
gch2	0.00399897	0.0736008	0.261852	-3.81895	368.198	1406.13
si:dkey-166k12.1	0.0212376	0.179265	0.265956	-3.76001	1.05773	3.97708
tmem163a	0.000863394	0.0295547	0.266265	-3.75565	1.11246	4.17803
rdh8a	0.00379669	0.0711807	0.271033	-3.68958	4.10018	15.128
nkx1.2lb	9.7801e-08	5.25436e-05	0.272057	-3.6757	47.994	176.412
robo1	1.17517e-05	0.0018879	0.275342	-3.63184	29.5862	107.453
si:ch1073-268j14.1	0.000545255	0.022971	0.276063	-3.62237	1.13767	4.12106
XLOC_003678	0.00593192	0.0910549	0.276783	-3.61294	1.23433	4.45955
mlphb	0.0144129	0.145928	0.277598	-3.60233	3.13696	11.3004
tyr	0.0231276	0.187977	0.278634	-3.58893	1.20311	4.31789
USP53 (1 of many)	0.000109925	0.00845596	0.27988	-3.57296	2.19353	7.8374
mid1	0.000422574	0.0196881	0.282189	-3.54373	0.844741	2.99353
egln3	9.87119e-05	0.00782053	0.283128	-3.53197	1.83676	6.48739
trpm1b	0.0320543	0.218335	0.285188	-3.50646	4.06747	14.2624
fgf20b	7.16021e-05	0.00632107	0.287885	-3.47361	0.958093	3.32804
BX571715.1	0.0244322	0.193387	0.289232	-3.45743	0.798411	2.76045
pfas	0.00535412	0.0862359	0.293181	-3.41087	11.7738	40.159
myh11a	0.000994702	0.0318897	0.293486	-3.40732	0.844377	2.87706
mettl16	7.73877e-07	0.00027152	0.294298	-3.39791	7.44196	25.2871
prkag2a	3.29443e-09	5.66378e-06	0.297258	-3.36408	56.2502	189.23
gyg1b	0.00107315	0.0332424	0.298519	-3.34987	2.5023	8.38236
slc22a7a	0.00487596	0.0825887	0.301091	-3.32126	11.7458	39.0109
fgd5a	0.000148088	0.0101659	0.302705	-3.30355	4.79751	15.8488
si:dkey-22o12.2	2.2696e-08	2.60126e-05	0.304908	-3.27968	19.8281	65.0298
plekha8	3.52507e-08	3.18963e-05	0.306845	-3.25897	7.23238	23.5701
bace2	0.0354822	0.230081	0.307162	-3.25561	7.90102	25.7226
hmx2	2.92176e-07	0.000137256	0.30759	-3.25108	239.728	779.374
pth1rb	4.85375e-07	0.00019406	0.307715	-3.24976	8.58213	27.8899
snapc4	3.13952e-05	0.00348223	0.308723	-3.23915	5.80164	18.7924
nadka	9.91735e-06	0.00163941	0.308794	-3.23841	5.77406	18.6987
megf10	0.00268325	0.0582455	0.30934	-3.23269	1.60943	5.20278
grm2b	1.48688e-05	0.00212772	0.310576	-3.21982	5.71404	18.3982
grpr	0.000209796	0.0128356	0.311015	-3.21528	1.5085	4.85023
eya2	7.35142e-06	0.00131652	0.31288	-3.19612	7.09832	22.6871
rgs2	0.0249186	0.195974	0.313184	-3.19301	2.16637	6.91724
si:dkey-87k14.1	8.64694e-06	0.00148406	0.313383	-3.19098	2.14856	6.85602
XLOC_023847	0.00015349	0.0103078	0.314117	-3.18353	1.66482	5.30001
pts	0.0238454	0.191387	0.315187	-3.17272	9.31189	29.5441
mitfa	0.0124572	0.135765	0.315417	-3.1704	3.4393	10.904
fam19a5a	4.05006e-07	0.000169826	0.317134	-3.15324	9.48389	29.905
bmb	0.00745472	0.103024	0.31789	-3.14575	1.59504	5.0176
si:ch211-152f23.5	0.0179572	0.164388	0.31829	-3.14179	1.10592	3.47458
igsf11	0.00272554	0.0587923	0.318363	-3.14107	0.823287	2.586
srsf6a	0.00016773	0.0109228	0.31981	-3.12686	6.84944	21.4172
XLOC_016325	0.00791193	0.105936	0.320368	-3.12141	11.5018	35.9019
pax7a	0.00715257	0.100463	0.320696	-3.11822	10.2068	31.8272
si:dkey-183i3.9	4.83801e-08	3.46563e-05	0.320758	-3.11761	49.9714	155.791
si:dkey-261p22.1	0.00232104	0.0527821	0.321019	-3.11508	0.861748	2.68441
kcnh1b	1.12852e-06	0.000339158	0.321661	-3.10886	21.89	68.0531
hapln4	9.42678e-05	0.0076087	0.322937	-3.09658	3.11038	9.63154
rab34b	0.0329382	0.220942	0.323035	-3.09564	7.45129	23.0665
pnp4a	0.0082604	0.109038	0.323351	-3.09261	3.61954	11.1939
BX927333.1	7.25543e-06	0.001313	0.324323	-3.08334	8.38923	25.8669
nr4a2a	0.00153509	0.0418246	0.326281	-3.06485	1.83375	5.62018
CABZ01021592.1	0.0162184	0.156206	0.326625	-3.06162	65.4295	200.32
XLOC_001964	0.012508	0.135845	0.327906	-3.04965	1.01828	3.1054
BX682558.1	0.00850623	0.111124	0.329537	-3.03456	0.797836	2.42108
mespbb	0.0256116	0.197813	0.332976	-3.00322	0.930216	2.79364
si:ch211-126i22.5	0.00376632	0.0710352	0.333233	-3.00091	1.1733	3.52096
slc25a38a	0.00160991	0.0432956	0.333677	-2.99691	1.05504	3.16185
CU179656.1	9.79936e-05	0.00779956	0.336052	-2.97573	3.84467	11.4407
CABZ01085177.1	7.76708e-05	0.00660165	0.336897	-2.96826	1.20068	3.56394
gpc1b	3.03381e-07	0.000137256	0.336928	-2.968	22.9244	68.0396
tmem243a	0.0530981	0.279619	0.336993	-2.96742	1.83666	5.45014
si:ch211-64i20.3	7.68448e-05	0.00660165	0.339154	-2.94851	1.71734	5.0636
dscama	8.36695e-05	0.00701681	0.339203	-2.94809	42.2815	124.65
vipr2	5.4086e-08	3.71938e-05	0.339999	-2.94118	16.0879	47.3175
col7a1	4.46358e-06	0.0009346	0.341428	-2.92887	25.0688	73.4232
efnb1	4.1478e-05	0.00433898	0.342047	-2.92357	6.51616	19.0505
FP102783.1	8.78268e-07	0.000290369	0.34232	-2.92125	15.9986	46.7359
bhlhe41	0.0628166	0.305673	0.343613	-2.91025	1.67315	4.86928
pvalb9	0.000146784	0.0101659	0.344125	-2.90592	5.66329	16.4571
pcp4a	2.98511e-07	0.000137256	0.344571	-2.90216	47.289	137.24
slc3a2a	0.0354239	0.23004	0.347206	-2.88013	4.34215	12.506
ccdc151	0.000648643	0.0255182	0.347355	-2.8789	2.3353	6.72309
slc45a2	0.0769114	0.335029	0.348684	-2.86793	1.77487	5.0902
si:dkey-51d8.3	0.000655319	0.025722	0.350369	-2.85413	0.861702	2.45941
ppat	0.00916531	0.115612	0.351151	-2.84777	13.9612	39.7584
si:ch211-163l21.10	0.0066469	0.0968419	0.351937	-2.84142	0.922722	2.62184
cntnap1	0.00688623	0.0985746	0.351966	-2.84118	1.23345	3.50447
chn2	1.25478e-05	0.00190904	0.353007	-2.8328	5.01364	14.2027
nfe2	0.0264076	0.20133	0.353283	-2.83059	1.10382	3.12447
CR812469.1	0.0019162	0.0472645	0.353557	-2.8284	0.641476	1.81435
CU459145.1	0.00016614	0.0109106	0.35372	-2.82709	0.691735	1.9556
si:ch211-76m11.5	0.000527089	0.0225046	0.353769	-2.8267	1.23537	3.49203
trpm3	0.00022853	0.0135204	0.354152	-2.82365	2.50164	7.06375
si:ch211-130m23.3	0.0125258	0.135845	0.354742	-2.81895	1.28671	3.62718
ephb2a	2.65291e-05	0.00312925	0.355026	-2.8167	3.02413	8.51807
il21r.1	0.00110282	0.0336235	0.355485	-2.81306	0.706278	1.9868
pax7b	0.0420516	0.25007	0.355546	-2.81257	14.2058	39.9548
pah	0.017802	0.163577	0.358432	-2.78993	9.66283	26.9586
PCP4	0.0194093	0.170974	0.360833	-2.77136	17.1487	47.5253
atp6v0e1	0.0471147	0.263499	0.362073	-2.76187	2.40941	6.65449
CABZ01058723.1	0.000102833	0.00810968	0.362979	-2.75498	1.44481	3.98044
EBF1 (1 of many)	0.000118705	0.0089117	0.36306	-2.75437	1.46646	4.03918
tp53	0.00154569	0.0420466	0.364318	-2.74485	27.97	76.7734
nfybb	0.000183449	0.0116809	0.364425	-2.74405	2.8645	7.86035
phactr2	3.91594e-06	0.000841536	0.365421	-2.73657	3.94971	10.8087
LOC100002283	0.0271427	0.204298	0.365553	-2.73558	0.965398	2.64092
chrng	0.0025207	0.0559173	0.366001	-2.73223	2.97897	8.13924
chrnb2b	5.33087e-05	0.00520729	0.367498	-2.72111	6.30769	17.1639
galnt14	8.13111e-06	0.00142643	0.367809	-2.7188	12.2311	33.254
fjx1	0.115106	0.408525	0.36891	-2.71069	1.12571	3.05144
hemgn	0.126418	0.429183	0.369152	-2.70891	0.823592	2.23104
gad1b	6.11728e-08	3.93964e-05	0.369643	-2.70531	159.104	430.426
sprb	0.0733139	0.327966	0.371607	-2.69102	3.99422	10.7485
ttc39a	0.0291006	0.211274	0.372929	-2.68148	4.1494	11.1265
cnih3	2.83015e-06	0.000648745	0.373002	-2.68095	7.53323	20.1962
il13ra2	0.376337	0.690846	0.373026	-2.68078	1.37092	3.67513
pih1d2	0.00036274	0.0181897	0.373179	-2.67968	1.08723	2.91342
chst7	0.00323445	0.0663315	0.374553	-2.66985	0.898403	2.3986
brf2	0.000469352	0.0210133	0.374638	-2.66924	2.40692	6.42466
kcnk10b	1.07355e-05	0.00174118	0.375148	-2.66561	11.1901	29.8283
plvapb	0.0658416	0.312348	0.375197	-2.66527	3.16722	8.4415
zgc:165481	0.00233212	0.0528943	0.375395	-2.66386	1.71997	4.58177
pax3b	0.00409168	0.0743811	0.375991	-2.65964	0.665844	1.7709
abcc13	1.79119e-07	9.05712e-05	0.379387	-2.63583	13.4231	35.3811
arhgap31	0.0737862	0.32888	0.379805	-2.63293	0.882385	2.32326
adra2c	1.43876e-05	0.00209619	0.379948	-2.63194	6.46304	17.0103
SGCZ	0.00265132	0.0577713	0.380465	-2.62836	1.44361	3.79434
tmtc2a	4.74656e-08	3.46563e-05	0.380594	-2.62747	106.532	279.911
gpr4	0.00403223	0.073886	0.381196	-2.62332	3.85361	10.1093
CR855375.2	0.000684974	0.0262273	0.381707	-2.61981	0.978845	2.56439
CABZ01044099.1	1.6198e-05	0.00224577	0.382546	-2.61406	6.1515	16.0804
mc5ra	0.0250468	0.196194	0.38257	-2.6139	2.99091	7.81793
slc15a2	0.0198681	0.173055	0.383324	-2.60876	4.78732	12.4889
cx30.3	0.0938717	0.369469	0.386491	-2.58738	12.2405	31.6709
LOC103910381	0.000752196	0.027456	0.389978	-2.56425	1.12086	2.87415
nrp1b	1.3204e-05	0.00197395	0.390036	-2.56387	7.7465	19.861
igsf21a	2.77894e-05	0.00319013	0.390151	-2.56311	4.7987	12.2996
nefma	2.33287e-06	0.000555373	0.390601	-2.56016	182.815	468.034
drgx	0.000288099	0.0156246	0.391124	-2.55674	1.67575	4.28445
gdpd5b	0.00127618	0.0370608	0.391304	-2.55556	17.8557	45.6314
syt6b	0.000628529	0.0251295	0.391488	-2.55436	2.01203	5.13944
foxp2	3.63677e-06	0.000808243	0.395918	-2.52578	7.84904	19.8249
si:ch211-232m10.6	0.00108433	0.0335285	0.3963	-2.52334	1.15831	2.92282
arhgef19	0.0191693	0.170296	0.396524	-2.52191	0.912327	2.30081
CABZ01033178.1	0.00751374	0.103303	0.398121	-2.5118	1.17675	2.95576
tspan10	0.0635274	0.306787	0.398306	-2.51063	2.08698	5.23965
rasef	0.036191	0.231549	0.398371	-2.51022	1.53469	3.85241
syngr1a	0.0062443	0.0937572	0.399169	-2.50521	20.6084	51.6284
jam2a	0.00186043	0.0463542	0.400087	-2.49946	5.4989	13.7443
cdh15	0.00497747	0.0834041	0.400434	-2.49729	4.85608	12.127
dact3a	0.000293676	0.015877	0.400909	-2.49433	6.38717	15.9317
lingo2b	1.69882e-06	0.000456345	0.40097	-2.49395	23.5814	58.8109
tacr1a	4.09552e-06	0.000869261	0.401418	-2.49117	34.8029	86.6999
ccdc113	0.0233627	0.189013	0.40164	-2.48979	0.832103	2.07176
FP085398.1	0.0646143	0.308845	0.401924	-2.48804	1.86756	4.64655
carmil3	0.00139903	0.0393661	0.402366	-2.4853	2.97991	7.40596
actn2b	0.0903211	0.363058	0.402607	-2.48381	3.49142	8.67202
si:dkey-234i14.2	1.06013e-05	0.00173579	0.403058	-2.48103	14.0267	34.8006
LOC110438108	2.3751e-05	0.00289594	0.403124	-2.48062	12.1213	30.0685
cacng7a	0.004081	0.0743227	0.404019	-2.47513	1.60268	3.96684
hmx3a	2.78338e-05	0.00319013	0.404899	-2.46975	835.489	2063.45
sash1b	0.00371226	0.0706126	0.405106	-2.46849	4.29358	10.5987
hps1	0.0212247	0.179265	0.405888	-2.46373	1.03085	2.53974
efemp2a	0.0027419	0.0590711	0.406326	-2.46108	15.6338	38.4759
hps5	0.0500327	0.272119	0.407865	-2.45179	3.02184	7.40892
zgc:110591	0.0471577	0.263645	0.40789	-2.45164	6.13524	15.0414
CABZ01088428.1	6.42788e-05	0.00600588	0.407903	-2.45156	3.57307	8.75962
nfyal	7.16966e-05	0.00632107	0.409965	-2.43923	5.16741	12.6045
XLOC_024390	0.0013404	0.0385999	0.410833	-2.43408	1.3631	3.31788
magixb	0.000143802	0.0100498	0.410893	-2.43372	16.9562	41.2666
opn5	0.0643324	0.308508	0.410957	-2.43335	1.60237	3.89911
nsmfb	7.76605e-05	0.00660165	0.410973	-2.43325	41.3925	100.718
prickle1a	2.19425e-05	0.00275355	0.412631	-2.42347	9.34846	22.6557
rap1gap	1.23373e-05	0.00190904	0.413175	-2.42028	13.1877	31.918
zfp64	2.71605e-05	0.00317649	0.414337	-2.41349	7.02705	16.9597
bscl2l	0.0306018	0.21414	0.415223	-2.40834	7.15539	17.2326
cdh10a	0.00160493	0.0432476	0.41553	-2.40656	4.69056	11.2881
sh3tc2	0.0351539	0.228926	0.417621	-2.39451	2.60359	6.23433
rab38	0.139004	0.447998	0.418752	-2.38805	2.17988	5.20565
rab3il1	0.0292694	0.211596	0.418959	-2.38687	4.21057	10.0501
impdh1b	0.00461843	0.0795591	0.419525	-2.38365	99.7713	237.819
pld6	0.00170724	0.0448105	0.41976	-2.38232	1.16148	2.76702
CR774179.5	0.0113592	0.129673	0.420036	-2.38075	0.874001	2.08078
adam8a	0.0190989	0.170228	0.421125	-2.37459	7.34825	17.4491
stk32a	3.7349e-05	0.00401315	0.421128	-2.37458	9.60572	22.8095
si:dkey-8l13.5	0.00575624	0.089222	0.421145	-2.37448	1.70612	4.05114
mdga1	0.00544123	0.0868036	0.422316	-2.36789	3.8232	9.05293
si:ch1073-186o8.3	0.000792414	0.0279164	0.42274	-2.36552	0.971594	2.29833
crip2	0.000616041	0.0248615	0.423229	-2.36279	15.9306	37.6406
dia1a	0.000591145	0.0242837	0.424972	-2.3531	3.37975	7.95288
atp13a2	0.00046412	0.0208333	0.425333	-2.3511	2.51146	5.90468
mtmr10	0.000238499	0.0138523	0.425884	-2.34806	3.42822	8.04967
atr	0.0210668	0.178268	0.426884	-2.34256	1.03592	2.4267
epoa	0.0125792	0.135928	0.426988	-2.34198	1.30422	3.05446
arhgef33	0.145112	0.458175	0.427082	-2.34147	1.45387	3.4042
emb	4.45698e-05	0.00456098	0.427101	-2.34137	5.27663	12.3545
bmp3	0.194587	0.522954	0.428282	-2.33491	2.66234	6.21632
efhd1	0.000798148	0.0279426	0.428404	-2.33425	3.45545	8.06588
si:dkeyp-69c1.9	0.0468346	0.262702	0.428792	-2.33213	1.11478	2.59982
CABZ01084131.1	2.16795e-05	0.00275355	0.428948	-2.33128	10.9294	25.4796
si:ch211-214k5.6	0.00262792	0.0575531	0.42947	-2.32845	4.4641	10.3944
sox4a	2.09883e-05	0.00271302	0.431094	-2.31968	27.1437	62.9648
LOC100001178	0.00184426	0.0463455	0.433494	-2.30683	1.51947	3.50516
brinp2	6.73129e-07	0.000246222	0.433864	-2.30487	53.5841	123.504
tfr1b	0.00129399	0.0374517	0.434291	-2.30261	18.2017	41.9112
ptprnb	0.000378215	0.0185158	0.434829	-2.29975	18.6924	42.988
slitrk3a	0.00023613	0.0137611	0.435551	-2.29594	22.5346	51.7381
rps27l	0.0120907	0.133846	0.436684	-2.28998	13.3573	30.588
p4ha1b	0.00520426	0.0849595	0.436742	-2.28968	12.463	28.5363
CU462980.1	1.8988e-06	0.000496662	0.437778	-2.28426	34.9563	79.8495
ano3	0.00125454	0.0367545	0.43778	-2.28425	1.98026	4.52342
ca16b	8.71857e-06	0.00148406	0.438157	-2.28229	108.383	247.36
socs1a	0.0181401	0.165358	0.438702	-2.27945	0.885362	2.01814
atic	0.0189992	0.169857	0.439162	-2.27706	19.0259	43.3231
DIPK2B	0.246916	0.577784	0.440342	-2.27096	1.51474	3.43992
plekho1b	0.00316087	0.0652362	0.440408	-2.27062	5.58521	12.6819
si:ch211-209a2.1	0.0103161	0.123037	0.441033	-2.26741	1.18116	2.67817
si:dkeyp-110a12.4	0.002103	0.0497314	0.442092	-2.26197	26.0172	58.8502
grm6a	0.00172697	0.044917	0.442718	-2.25878	5.30967	11.9933
actr3b	0.000725129	0.0270895	0.442775	-2.25849	2.56753	5.79872
npb	5.61436e-06	0.00107247	0.443845	-2.25304	115.899	261.126
CR381686.5	0.0156271	0.153355	0.444354	-2.25046	8.08794	18.2016
ttyh3a	9.26557e-05	0.00755258	0.445163	-2.24637	18.8977	42.4513
tfec	0.0787511	0.339491	0.447016	-2.23706	4.29567	9.60967
rab12	0.0174283	0.161698	0.447027	-2.237	1.7226	3.85346
XLOC_017252	0.0470617	0.263499	0.447034	-2.23696	0.83321	1.86386
CR854945.1	0.0148944	0.149098	0.447405	-2.23511	0.761295	1.70158
tac3a	0.00679239	0.09813	0.44752	-2.23454	1.32626	2.96358
loxl1	0.637557	0.853186	0.447765	-2.23332	1.85827	4.1501
CABZ01078858.1	0.00208238	0.0495848	0.448748	-2.22842	6.36171	14.1766
gart	0.0100843	0.122436	0.448767	-2.22833	15.2424	33.9652
prdx1	0.0560858	0.287058	0.450231	-2.22108	14.5157	32.2406
ebf1b	0.000297316	0.0159723	0.451401	-2.21532	8.24759	18.2711
zgc:113337	0.253544	0.58317	0.452435	-2.21026	1.33911	2.95979
rtkn2b	0.0604688	0.300196	0.453757	-2.20382	1.9464	4.28953
si:dkey-17m8.1	0.00319398	0.0656829	0.453815	-2.20354	1.13902	2.50988
rreb1b	0.026114	0.200336	0.45463	-2.19959	3.31051	7.28177
gpd1b	0.0380436	0.237403	0.454968	-2.19796	15.1174	33.2274
apoa2	0.00114084	0.0342292	0.455005	-2.19778	1.63743	3.59871
ppp1r13ba	0.000193007	0.0121101	0.455106	-2.19729	13.1254	28.8403
slco5a1a	9.69656e-05	0.00775364	0.455434	-2.19571	5.53731	12.1583
tspan36	0.0426555	0.251203	0.456332	-2.19139	23.7227	51.9857
arhgef3l	0.00364851	0.0700945	0.458156	-2.18266	0.853216	1.86228
ephb3a	5.02993e-06	0.00101735	0.458487	-2.18109	86.6475	188.986
ERBB4 (1 of many)	0.00075209	0.027456	0.458522	-2.18092	4.33221	9.44821
tmem91	2.23151e-06	0.000552792	0.458545	-2.18081	29.7554	64.8909
inab	2.45318e-05	0.00294931	0.458722	-2.17997	213.413	465.233
epha6	0.00100303	0.0320119	0.459269	-2.17737	3.87745	8.44266
rab32a	0.038125	0.237739	0.459408	-2.17671	7.48738	16.2979
bco1	0.0514227	0.275612	0.460167	-2.17312	2.97774	6.471
tal1	0.0185782	0.167574	0.461221	-2.16816	7.67473	16.64
AL929017.1	0.0129931	0.137887	0.462174	-2.16369	2.31312	5.00486
opn8b	0.000674487	0.0261166	0.462194	-2.16359	8.76983	18.9743
CU929294.1	0.0363569	0.231869	0.462358	-2.16283	0.809346	1.75048
hmha1b	0.0512206	0.275291	0.462881	-2.16038	0.89673	1.93728
necab2	2.26138e-06	0.000552792	0.463311	-2.15838	105.709	228.159
TCIM (1 of many)	0.158758	0.478415	0.464185	-2.15431	1.02835	2.21539
si:dkey-154b15.1	0.0260165	0.199933	0.464208	-2.15421	0.943548	2.0326
ptger4c	0.00265827	0.0578494	0.464684	-2.152	22.6412	48.7239
htra1a	0.000329924	0.0172354	0.465049	-2.15031	17.6815	38.0207
grid2	0.00189627	0.0468401	0.466396	-2.1441	5.15364	11.0499
si:ch211-269m15.3	0.000379343	0.0185158	0.466472	-2.14375	4.32595	9.27378
crabp2b	0.00207847	0.0495695	0.467017	-2.14125	6.00528	12.8588
HACD4	0.0532909	0.280176	0.467909	-2.13717	1.03558	2.21321
rab11fip4b	0.165163	0.487325	0.46879	-2.13315	1.01569	2.16662
FQ323156.1	0.037882	0.236739	0.469971	-2.12779	8.53103	18.1522
efna3b	3.11992e-05	0.00348223	0.470167	-2.1269	13.8875	29.5374
dcp1b	0.000411499	0.0193292	0.470282	-2.12638	7.5283	16.008
her7	0.0347406	0.227688	0.470422	-2.12575	1.85646	3.94637
itga8	0.182253	0.507991	0.470498	-2.12541	0.898496	1.90967
epha4a	0.000527532	0.0225046	0.470581	-2.12503	10.741	22.8251
mmp17a	0.000283902	0.0154947	0.470726	-2.12438	2.03983	4.33336
rxraa	0.00145431	0.040363	0.470863	-2.12376	4.01563	8.52825
lyve1b	0.265438	0.593577	0.471134	-2.12254	1.36045	2.88761
SLC35D3	0.00644439	0.0950189	0.471612	-2.12039	3.12886	6.63441
larp1b	0.00207885	0.0495695	0.471832	-2.1194	11.5519	24.4831
si:dkey-31f5.8	0.0936707	0.369104	0.472808	-2.11503	2.17289	4.59572
gbx2	2.28294e-06	0.000552792	0.473032	-2.11402	108.517	229.408
LOC103911725	0.0187776	0.168401	0.474302	-2.10836	6.60773	13.9315
shisa2b	0.0535602	0.280905	0.475104	-2.1048	2.09447	4.40845
chrna4b	0.00302036	0.0630353	0.475752	-2.10194	2.22679	4.68056
svila	0.0491162	0.269778	0.476079	-2.10049	3.17277	6.66439
casp8	0.130037	0.434013	0.476524	-2.09853	1.7346	3.64011
trmt1	0.00178995	0.0458928	0.47653	-2.0985	4.56569	9.58112
ora3	0.0199272	0.173199	0.477235	-2.09541	0.904915	1.89616
ptbp2b	1.18366e-06	0.000339158	0.477255	-2.09532	207.885	435.585
myod1	0.0710943	0.323544	0.477925	-2.09238	2.62938	5.50164
slc24a5	0.0424808	0.250844	0.477991	-2.09209	0.912118	1.90823
cmtm7	0.00188927	0.0468248	0.478167	-2.09132	4.43955	9.28452
urahb	0.00207363	0.0495695	0.478373	-2.09042	1.09228	2.28331
GJD4	0.087704	0.358738	0.478472	-2.08999	1.46251	3.05662
fam102aa	0.0156478	0.153427	0.47871	-2.08895	1.15999	2.42316
her4.1	0.0551068	0.284462	0.479269	-2.08651	47.9936	100.139
zgc:174862	0.0433459	0.25299	0.479316	-2.08631	1.5455	3.22438
kcnh1a	3.62357e-05	0.00391802	0.479847	-2.084	17.4677	36.4026
mocs2	0.0698166	0.321448	0.480142	-2.08272	1.06893	2.22628
cart3	0.00238887	0.0535465	0.480222	-2.08237	2.37984	4.95572
b3gnt3.4	0.23709	0.568566	0.480484	-2.08123	1.11286	2.31612
fbxl22	0.0127697	0.136869	0.480542	-2.08098	4.38732	9.12994
blvrb	0.171977	0.495347	0.481314	-2.07765	11.4805	23.8524
slc5a7a	0.00186337	0.0463605	0.481923	-2.07502	11.6259	24.124
FO905040.1	0.00109331	0.0335813	0.481982	-2.07476	10.2826	21.334
snrnp200	0.00139324	0.0393309	0.482097	-2.07427	39.875	82.7117
atxn1a	0.00299638	0.0627715	0.482314	-2.07334	3.45725	7.16805
ushbp1	0.0194211	0.170974	0.482818	-2.07118	1.31444	2.72244
XLOC_009527	0.140744	0.451072	0.4836	-2.06783	1.01035	2.08923
grin2db	7.12465e-05	0.00632107	0.483675	-2.0675	16.5664	34.251
vamp5	0.095634	0.372652	0.483842	-2.06679	6.08589	12.5783
XLOC_009823	0.00336856	0.0672661	0.483868	-2.06668	2.10884	4.3583
oip5	0.0223621	0.18501	0.484518	-2.06391	1.6384	3.38149
sptb	0.269253	0.598061	0.485084	-2.0615	3.33163	6.86816
naf1	0.00168319	0.0445876	0.485141	-2.06126	4.65217	9.58932
cited1	0.00172192	0.0449041	0.485176	-2.06111	9.06519	18.6844
znf973	0.0151477	0.150443	0.485205	-2.06098	1.29537	2.66974
pnocb	0.0360361	0.231549	0.485982	-2.05769	1.39698	2.87454
kcnd2	0.00567169	0.0884825	0.486597	-2.05509	25.4575	52.3174
col9a2	0.218356	0.551094	0.486872	-2.05393	10.9757	22.5432
flncb	0.0147754	0.148636	0.487315	-2.05206	4.93107	10.1189
tfap2e	0.0293875	0.211596	0.487528	-2.05116	6.37022	13.0664
hoxb1a	1.45511e-05	0.0021022	0.488019	-2.0491	10.4531	21.4194
lrmda	0.0318731	0.218225	0.488225	-2.04824	2.13772	4.37854
rbm24a	0.0205683	0.176161	0.488297	-2.04794	6.46417	13.2382
bicc2	0.000194439	0.0121556	0.488367	-2.04764	7.41407	15.1813
XLOC_000946	0.0103655	0.123409	0.489489	-2.04295	4.10544	8.3872
si:ch211-102c2.8	0.024626	0.194653	0.489803	-2.04164	0.788315	1.60945
si:ch73-138e16.8	0.0501482	0.2724	0.489874	-2.04134	1.05753	2.15877
snx22	0.0205168	0.175923	0.490005	-2.04079	0.905748	1.84845
cx32.2	0.0526431	0.278302	0.490752	-2.03769	1.56904	3.19721
gria1b	0.0192415	0.170416	0.49094	-2.03691	1.38268	2.8164
cspp1a	0.0142936	0.145207	0.490978	-2.03675	1.08115	2.20202
ice1	0.000217512	0.0130295	0.491112	-2.0362	6.49781	13.2308
chrna7	0.0631684	0.306199	0.491578	-2.03426	0.992055	2.0181
rc3h2	0.0288837	0.210598	0.491585	-2.03424	1.45559	2.96102
crestin	0.063174	0.306199	0.492215	-2.03163	1.71565	3.48557
scamp4	0.00426116	0.0761825	0.492305	-2.03126	14.1691	28.7812
rnf150a	0.00555923	0.0876828	0.492454	-2.03065	3.51383	7.13535
sall3b	0.000914175	0.0304669	0.492562	-2.0302	107.629	218.508
unm_hu7912	0.000705241	0.0265306	0.49268	-2.02972	18.239	37.0199
opn7c	0.11492	0.408137	0.492982	-2.02847	1.28817	2.61302
gdpd4a	0.000230186	0.0135204	0.49361	-2.02589	6.68121	13.5354
bcl10	0.051792	0.276267	0.493846	-2.02492	1.06829	2.1632
dimt1l	0.00558018	0.0878296	0.494092	-2.02392	1.68016	3.40051
XLOC_026715	0.0167216	0.158303	0.494177	-2.02357	1.15236	2.33188
nkx6.2	0.0245107	0.19383	0.494416	-2.02259	3.23478	6.54261
pdgfab	0.00386834	0.071807	0.494579	-2.02192	6.23126	12.5991
snu13a	0.00381043	0.0712829	0.494948	-2.02041	8.01588	16.1954
zgc:110329	0.00816405	0.108216	0.495002	-2.0202	16.807	33.9535
ypel1	0.012957	0.137759	0.495209	-2.01935	0.916456	1.85064
CABZ01057364.1	0.00336661	0.0672661	0.495383	-2.01864	2.18609	4.41292
zgc:162928	0.000233077	0.0136294	0.495519	-2.01808	16.628	33.5566
si:ch211-235i11.3	0.00755175	0.103368	0.495587	-2.01781	1.10684	2.2334
frrs1b	0.0201703	0.174342	0.49624	-2.01516	2.86979	5.78308
skor1b	0.000139573	0.00983415	0.496273	-2.01502	104.934	211.444
otpb	1.56821e-05	0.00220414	0.496835	-2.01274	48.6318	97.8831
akap12a	0.00189399	0.0468401	0.497236	-2.01112	3.63257	7.30553
col2a1a	0.193223	0.52222	0.497847	-2.00865	59.2533	119.019
adcy7	0.0164038	0.157111	0.497991	-2.00807	6.17896	12.4078
slit2	0.00163523	0.0437895	0.498641	-2.00545	18.893	37.8889
oprk1	0.00221014	0.0514209	0.499553	-2.00179	2.43922	4.8828
filip1a	0.00687714	0.0985655	0.500016	-1.99994	1.24438	2.48868
cryl1	0.000362906	0.0181897	0.500205	-1.99918	7.64084	15.2754
arap3	0.0100166	0.121958	0.500528	-1.99789	2.65777	5.30994
ccng1	0.0283685	0.208691	0.500965	-1.99615	208.202	415.601
si:dkey-34d22.1	0.0485232	0.268235	0.501529	-1.9939	1.35838	2.70848
cpne5a	0.00421203	0.0755879	0.501612	-1.99357	2.75733	5.49694
rdh10a	0.00180457	0.0458938	0.501777	-1.99292	32.0822	63.9371
ppp2r2ba	0.00347083	0.0682993	0.502021	-1.99195	71.8213	143.064
nr4a2b	0.0045556	0.0789668	0.502088	-1.99168	3.13935	6.25259
sypl2b	0.0344612	0.226647	0.502627	-1.98955	6.22205	12.3791
zgc:110239	0.0126514	0.136182	0.502699	-1.98926	23.7998	47.344
rbp4l	0.360813	0.677565	0.503681	-1.98538	3.02864	6.01301
LOC571123	1.18598e-05	0.0018879	0.504442	-1.98239	23.0591	45.7121
ctsba	0.00515455	0.084639	0.504943	-1.98042	43.9972	87.133
hs3st4	0.000894926	0.0301678	0.505113	-1.97975	9.88576	19.5714
CR735102.1	0.00648301	0.0954245	0.505458	-1.9784	4.05998	8.03228
pif1	0.000446691	0.0203162	0.505807	-1.97704	10.2595	20.2834
cep89	0.0452113	0.258369	0.506393	-1.97475	1.87648	3.70557
antxr1c	0.0162848	0.156634	0.507248	-1.97142	2.07528	4.09126
SAMD5	0.00305258	0.0635411	0.507645	-1.96988	1.19253	2.34914
plcxd1	0.00112691	0.0341089	0.508388	-1.967	3.40819	6.70392
ccdc85al	3.52189e-06	0.000796688	0.508642	-1.96602	21.0935	41.4703
fam171a2a	5.48972e-06	0.00107247	0.508783	-1.96547	40.2707	79.1509
fsta	0.0229492	0.187206	0.508789	-1.96545	3.68584	7.24433
kcnq5b	0.0348504	0.227727	0.509235	-1.96373	1.0205	2.00399
hoxa11a	0.0165009	0.157553	0.509265	-1.96361	2.67365	5.25002
MCMDC2	0.0305598	0.214093	0.509294	-1.9635	0.84252	1.65429
LOC101883656	0.0473286	0.263854	0.509557	-1.96249	1.23616	2.42596
snx9a	0.0432808	0.252962	0.510143	-1.96024	0.83613	1.63901
PLEKHH3	0.000170428	0.0110566	0.510309	-1.9596	35.7805	70.1154
keap1a	0.00166844	0.0443278	0.510775	-1.95781	7.81142	15.2933
hs6st1a	0.000110175	0.00845596	0.510868	-1.95745	12.7905	25.0368
cyp7a1	0.0135717	0.141724	0.511452	-1.95522	0.879691	1.71999
si:ch211-196l7.4	1.65724e-05	0.0022793	0.511453	-1.95521	141.695	277.045
antxr2b	0.0950374	0.371816	0.511544	-1.95486	1.11444	2.17858
vsx2	0.159969	0.480213	0.511607	-1.95463	1.00403	1.96251
auts2a	0.000760359	0.0274674	0.512368	-1.95172	69.753	136.138
CABZ01039096.1	0.0151091	0.150361	0.513586	-1.94709	1.12399	2.18852
fpgs	0.0605864	0.30035	0.514311	-1.94435	2.56821	4.99349
cpn1	0.0940949	0.369836	0.514556	-1.94342	15.8302	30.7648
CU693471.1	0.00217112	0.0509775	0.514954	-1.94192	2.8242	5.48437
cacng4b	0.000461577	0.0207734	0.515482	-1.93993	7.38906	14.3343
fam196ab	4.58883e-05	0.00462428	0.517245	-1.93332	9.41124	18.1949
gramd2aa	0.00335536	0.0672661	0.517468	-1.93249	2.27672	4.39973
tac1	0.00173314	0.0449413	0.517601	-1.93199	6.36324	12.2937
si:dkey-250k10.4	0.0137355	0.142942	0.519395	-1.92532	0.804262	1.54846
si:ch211-132g1.3	0.00707946	0.100133	0.519538	-1.92479	3.57975	6.89025
npm1a	0.00262409	0.0575424	0.519724	-1.9241	146.019	280.955
LOC101883131	0.0490647	0.269778	0.520009	-1.92304	1.10316	2.12143
kcnj5	0.00206384	0.0495347	0.520023	-1.92299	5.84433	11.2386
cfap126	0.0288792	0.210598	0.520069	-1.92282	1.88998	3.63409
znfl2a	0.641376	0.855566	0.520081	-1.92278	9.38342	18.0422
LOC100537263	2.75341e-05	0.00319013	0.520103	-1.92269	19.2305	36.9744
met	0.0264554	0.201419	0.520169	-1.92245	6.2721	12.0578
CABZ01020840.1	0.157929	0.476671	0.520658	-1.92064	1.45141	2.78765
gmps	0.0339473	0.224211	0.521033	-1.91927	81.6729	156.752
akr1b1	0.0316131	0.216946	0.521419	-1.91784	100.058	191.896
LOC101883130	0.039937	0.243387	0.521692	-1.91684	1.66716	3.19569
AL954327.1	0.0548109	0.283743	0.521712	-1.91677	0.880771	1.68823
cpox	0.0536762	0.281256	0.52174	-1.91666	14.7775	28.3235
zgc:113298	0.0157984	0.154192	0.521816	-1.91638	1.02815	1.97034
cemip2	0.00235017	0.0531529	0.522055	-1.91551	37.8082	72.4218
calca	0.0408925	0.245842	0.522055	-1.91551	3.17398	6.07977
si:ch211-214j8.12	0.0207687	0.177067	0.522061	-1.91549	1.22369	2.34396
hmbsa	0.043352	0.25299	0.52233	-1.9145	6.73962	12.903
prpf3	2.50409e-06	0.00058176	0.522569	-1.91362	34.7706	66.5379
mafb	0.000678505	0.0261544	0.522961	-1.91219	15.2384	29.1387
mcama	0.00679172	0.09813	0.522984	-1.9121	9.22966	17.6481
kcnk5a	0.000474144	0.0211178	0.523231	-1.9112	5.89996	11.276
urod	0.125735	0.427839	0.523471	-1.91033	13.1067	25.038
nek6	0.0645128	0.308845	0.523563	-1.90999	0.813113	1.55304
fech	0.268001	0.596745	0.523986	-1.90845	1.60614	3.06523
dync1h1	0.0346227	0.227275	0.524403	-1.90693	20.4567	39.0096
fbrsl1	0.0076055	0.103777	0.524738	-1.90571	68.6748	130.874
slc39a3	0.0123188	0.134895	0.524796	-1.9055	5.45914	10.4024
paics	0.0140583	0.144586	0.525277	-1.90376	48.5683	92.4623
clec14a	0.122998	0.423669	0.525473	-1.90305	1.7741	3.37619
CABZ01111953.1	9.18713e-05	0.00755258	0.525487	-1.903	19.0945	36.3367
XLOC_023808	0.0162167	0.156206	0.525574	-1.90268	1.08203	2.05877
otomp	0.0311218	0.215571	0.525707	-1.9022	2.11814	4.02913
tmem121ab	0.0176731	0.16309	0.526134	-1.90066	4.90757	9.3276
CU694532.1	0.024364	0.193341	0.526271	-1.90016	2.09214	3.9754
nrros	0.18035	0.505789	0.526529	-1.89923	1.44551	2.74536
vipr1a	0.0201744	0.174342	0.526787	-1.8983	2.65423	5.03853
XLOC_023447	0.00996472	0.121518	0.52724	-1.89667	2.47511	4.69446
cdk15	0.291331	0.621144	0.527474	-1.89583	3.01623	5.71826
cttnbp2nlb	0.000569322	0.0236992	0.527689	-1.89506	8.28428	15.6992
gad2	0.0056177	0.0882005	0.52795	-1.89412	3.09062	5.85401
flt4	0.0538864	0.281423	0.528061	-1.89372	3.59932	6.8161
hps4	0.0028683	0.0608788	0.528247	-1.89305	3.87607	7.33761
LOC101885611	0.0558328	0.28636	0.528751	-1.89125	0.873783	1.65254
lmx1bb	0.0581862	0.2938	0.528763	-1.89121	3.12828	5.91622
dennd5b	0.00110594	0.0336519	0.528875	-1.89081	47.6577	90.1115
hdac10	0.0314589	0.216635	0.529485	-1.88863	1.6883	3.18857
foxn4	0.419435	0.722611	0.530084	-1.88649	1.47103	2.77509
tbx18	0.0330884	0.22169	0.530095	-1.88645	1.84298	3.47669
wdr6	0.00833769	0.109588	0.530198	-1.88609	1.02778	1.93849
CABZ01057364.2	0.00996044	0.121518	0.530877	-1.88368	3.27083	6.16118
nwd2	0.00631657	0.0944299	0.531091	-1.88292	62.9935	118.612
si:ch211-207e19.2	0.0118803	0.132698	0.53123	-1.88242	1.2485	2.3502
CABZ01112050.1	0.0295954	0.212121	0.531667	-1.88087	0.907154	1.70624
si:dkey-71l4.4	0.00586588	0.090364	0.531751	-1.88058	1.71326	3.22193
ca8	0.0943533	0.370348	0.531895	-1.88007	0.950665	1.78732
scube3	0.0316775	0.217059	0.532091	-1.87938	1.24229	2.33473
snrpd3	0.000657889	0.025728	0.532303	-1.87863	10.5675	19.8524
pcdh2g2	0.0531036	0.279619	0.532697	-1.87724	1.02344	1.92125
eftud2	2.40053e-05	0.00290633	0.533681	-1.87378	33.3181	62.4308
ccdc65	0.0076058	0.103777	0.533935	-1.87289	1.89274	3.54488
hemk1	0.00993123	0.121518	0.534404	-1.87124	5.73341	10.7286
triobpa	0.012865	0.137547	0.535484	-1.86747	4.82937	9.01872
XLOC_042292	0.0662146	0.313426	0.535501	-1.86741	0.882225	1.64747
si:dkey-117m1.4	3.09612e-05	0.00347898	0.53553	-1.86731	117.267	218.974
rnf41l	0.0668333	0.31514	0.536023	-1.86559	2.45812	4.58584
mafgb	0.000594917	0.0243343	0.536041	-1.86553	8.91007	16.622
endouc	0.0118682	0.132698	0.536188	-1.86502	11.9463	22.2801
znrd1	0.0227965	0.186805	0.536705	-1.86322	1.84177	3.43162
BX510917.1	0.0217177	0.181689	0.536963	-1.86232	1.55287	2.89195
iqub	0.0472554	0.263788	0.53722	-1.86143	1.12165	2.08788
sema3ga	0.0703658	0.322455	0.537265	-1.86128	1.85655	3.45556
spice1	0.0269339	0.203448	0.537333	-1.86104	1.98661	3.69717
morn3	0.0725635	0.326574	0.537641	-1.85998	1.2035	2.23849
vwa7	0.00524694	0.0853651	0.538192	-1.85807	3.59896	6.68712
znf106b	0.00639297	0.0949072	0.538334	-1.85758	2.19563	4.07857
dlc	0.00501593	0.083641	0.538378	-1.85743	2.4063	4.46954
ets1	0.000274839	0.0150959	0.538793	-1.856	29.274	54.3326
ppp2r3a	0.00264483	0.0577713	0.538925	-1.85555	12.9725	24.071
kif5c	0.00135784	0.0386491	0.539638	-1.85309	80.0107	148.267
gabpb2b	0.0104345	0.123717	0.540303	-1.85081	1.46757	2.7162
znf219	0.0297832	0.212483	0.540372	-1.85058	3.99044	7.3846
TMEM196 (1 of many)	0.0160669	0.155618	0.540446	-1.85032	0.875123	1.61926
prtfdc1	0.0261661	0.200556	0.540498	-1.85015	13.1443	24.3188
ccnh	0.00145795	0.040363	0.540675	-1.84954	4.58457	8.47934
zgc:162025	0.00892886	0.11399	0.541586	-1.84643	4.5144	8.33551
tbxta	0.105972	0.390793	0.541718	-1.84598	4.96411	9.16364
mcph1	0.0608302	0.300688	0.542522	-1.84324	1.60209	2.95303
bckdhbl	0.0472065	0.263669	0.54263	-1.84288	1.34478	2.47826
heatr1	0.00745135	0.103024	0.542685	-1.84269	5.18504	9.55442
tpcn1	0.000430702	0.0199049	0.542816	-1.84225	3.9706	7.31482
CABZ01045617.1	0.0203422	0.174898	0.543065	-1.8414	9.8525	18.1424
trub1	0.00494525	0.0831886	0.543245	-1.84079	5.35668	9.86052
LOC110438542	0.246304	0.577299	0.544259	-1.83736	1.98821	3.65305
METTL18	0.00337408	0.0672937	0.544348	-1.83706	8.20255	15.0686
veph1	0.0539521	0.281508	0.5451	-1.83453	1.05217	1.93023
LO018340.1	0.022677	0.186336	0.545468	-1.83329	1.62885	2.98615
pax9	0.149096	0.463238	0.545607	-1.83282	3.0928	5.66855
CT583728.4	0.0260266	0.199933	0.54603	-1.8314	0.842169	1.54235
snx8a	0.191746	0.520477	0.54613	-1.83107	4.3192	7.90874
pmela	0.045989	0.26008	0.546481	-1.82989	13.819	25.2873
si:dkey-208m12.2	0.0084512	0.110573	0.547005	-1.82814	4.62821	8.46101
kif26ab	1.92813e-05	0.00258972	0.547051	-1.82798	72.4989	132.527
golga7bb	0.0273069	0.20466	0.547228	-1.82739	1.24922	2.28282
urb2	0.00378067	0.0710352	0.547253	-1.82731	5.72789	10.4666
ak5	0.0955652	0.372599	0.547575	-1.82624	1.02193	1.86628
neo1b	0.00332444	0.0672396	0.547773	-1.82557	14.473	26.4215
plekhm1	0.0894538	0.361786	0.547794	-1.8255	1.49656	2.73198
rpp40	0.00938752	0.117293	0.548029	-1.82472	3.57552	6.52432
rrp8	0.0232428	0.188219	0.548226	-1.82407	2.77394	5.05986
CR388132.2	0.00619737	0.0933711	0.548566	-1.82294	3.45338	6.2953
slit1b	0.0156277	0.153355	0.548909	-1.82179	5.71354	10.4089
ak7b	0.0304172	0.213966	0.549246	-1.82068	1.13111	2.05938
lrfn5a	0.00885045	0.113805	0.550884	-1.81526	13.8341	25.1126
ablim3	0.000286858	0.0156065	0.551181	-1.81429	15.3691	27.8839
uspl1	2.2936e-05	0.00283681	0.551458	-1.81337	19.9071	36.0991
ctsc	0.118112	0.414404	0.551705	-1.81256	5.62839	10.2018
qdpra	0.138632	0.447815	0.551863	-1.81204	10.5221	19.0664
ccdc173	0.0104159	0.12359	0.5523	-1.81061	4.81596	8.71983
slc9a1b	0.015001	0.14968	0.552363	-1.8104	2.07696	3.76014
uraha	0.355606	0.674047	0.552569	-1.80973	2.39184	4.32859
LOC561361	0.127908	0.431019	0.55292	-1.80858	0.937134	1.69488
st8sia1	1.41295e-05	0.00207619	0.553041	-1.80819	171.784	310.617
pttg1ipb	0.00343811	0.0679444	0.55331	-1.80731	5.51005	9.95834
chsy3	0.00152685	0.0418246	0.553692	-1.80606	6.07113	10.9648
nrg1	8.5788e-05	0.00715955	0.554134	-1.80462	15.3861	27.7661
limk1a	0.00164791	0.043998	0.555074	-1.80156	12.1611	21.909
chst1	6.97303e-05	0.00632107	0.555222	-1.80108	38.0757	68.5774
efemp2b	0.00641606	0.0949268	0.555401	-1.8005	12.2652	22.0836
si:dkey-14d8.22	0.128745	0.431964	0.555823	-1.79914	1.09029	1.96157
amdhd2	0.0882447	0.359759	0.556065	-1.79835	6.50794	11.7035
mfap4	0.225365	0.558019	0.55608	-1.7983	11.2439	20.22
si:dkey-258f14.3	0.0207381	0.177025	0.556436	-1.79715	6.31691	11.3524
XLOC_028772	0.0215861	0.181108	0.556478	-1.79702	1.19605	2.14932
znf1059	0.0150878	0.150284	0.556486	-1.79699	2.32134	4.17142
gdf6b	0.0477581	0.265309	0.556983	-1.79539	3.72198	6.68239
hmbsb	0.0374828	0.235543	0.557039	-1.79521	12.0644	21.6581
ftsj3	0.000932394	0.0308523	0.557337	-1.79425	13.2478	23.7698
whrna	0.00722933	0.101235	0.557832	-1.79265	4.59979	8.24583
si:dkey-182i3.10	0.00788458	0.105817	0.557884	-1.79249	2.47878	4.44319
cfap157	0.0252555	0.196906	0.558003	-1.79211	0.873621	1.56562
prpf8	0.00646996	0.0953141	0.558084	-1.79184	70.2668	125.907
rnaseka	0.0678722	0.317832	0.558122	-1.79172	5.93633	10.6362
LOC110438360	0.0297495	0.212398	0.558637	-1.79007	3.37832	6.04743
snrpa1	2.92383e-05	0.00330701	0.558759	-1.78968	37.3964	66.9276
renbp	0.456684	0.748623	0.558797	-1.78956	1.35534	2.42546
ntng1a	0.000611539	0.0247378	0.559276	-1.78803	13.3699	23.9057
dapk2a	0.0568123	0.289398	0.55949	-1.78734	1.31246	2.34582
LOC110437917	0.0867083	0.357017	0.559627	-1.78691	0.906913	1.62057
roraa	0.0707804	0.322989	0.559751	-1.78651	2.526	4.51273
ribc2	0.0298194	0.212632	0.560863	-1.78297	2.18709	3.89951
CABZ01066312.1	0.10159	0.384483	0.561225	-1.78182	1.51225	2.69454
islr2	0.000301936	0.0161208	0.561463	-1.78106	181.914	323.999
dnai1.2	0.0175037	0.161961	0.561565	-1.78074	1.96561	3.50024
smyhc1	0.211674	0.543392	0.561592	-1.78065	261.088	464.907
si:dkey-29j8.1	0.0129816	0.137887	0.561661	-1.78043	2.06515	3.67686
LOC110439328	0.021112	0.178533	0.561743	-1.78017	1.36155	2.42379
si:dkey-22o22.2	0.0301107	0.21347	0.562109	-1.77901	0.811311	1.44333
alg14	0.00685816	0.0985655	0.562154	-1.77887	3.9868	7.09201
cmtm3	0.0729593	0.327084	0.562188	-1.77877	4.67321	8.31254
tyk2	0.03665	0.232419	0.562254	-1.77855	0.90907	1.61683
XLOC_017534	0.01617	0.156002	0.562383	-1.77815	0.907873	1.61433
mmachc	0.0439739	0.254803	0.56245	-1.77793	1.11306	1.97896
lrp3	4.16433e-05	0.00433898	0.562547	-1.77763	16.2081	28.812
irx5b	0.00217604	0.0509775	0.562642	-1.77733	9.87123	17.5444
gnsb	0.0720173	0.325308	0.562653	-1.77729	1.70619	3.03241
nfia	0.0314956	0.216635	0.562682	-1.7772	1.21108	2.15233
galcb	0.000550668	0.0230905	0.562974	-1.77628	9.17424	16.296
zgc:174890	0.00140886	0.039577	0.563018	-1.77614	4.34553	7.71828
uncx4.1	4.79528e-05	0.00479305	0.563065	-1.77599	82.2507	146.077
l3mbtl3	0.0775843	0.336656	0.563354	-1.77508	1.30618	2.31858
slitrk1	0.0118815	0.132698	0.564137	-1.77262	97.961	173.647
gad1a	0.000453061	0.0205515	0.564168	-1.77252	34.8938	61.85
zgc:153039	0.0406753	0.245365	0.564241	-1.77229	4.82392	8.54939
CABZ01018269.1	0.0102235	0.123037	0.564857	-1.77036	2.77036	4.90453
cep57	0.0129329	0.137696	0.565106	-1.76958	1.8044	3.19303
zgc:123010	0.147981	0.461721	0.565107	-1.76958	1.37297	2.42957
ackr3a	0.00143106	0.0399673	0.565195	-1.7693	2.87179	5.08106
skap2	0.0142072	0.145207	0.565495	-1.76836	1.70876	3.02172
arhgef37	0.00243643	0.0542579	0.565565	-1.76814	7.01706	12.4072
BX548062.1	0.000517547	0.022356	0.565638	-1.76791	80.1623	141.72
TTC28	0.0265565	0.201661	0.565725	-1.76764	26.7481	47.281
parpbp	0.00310087	0.0643065	0.565938	-1.76698	4.03591	7.13137
tspan4b	0.273557	0.602789	0.566654	-1.76474	3.48998	6.15893
LOC100537342	0.00563373	0.0882909	0.566918	-1.76392	9.14533	16.1317
socs5a	0.0645453	0.308845	0.567498	-1.76212	14.9149	26.2818
si:ch211-276c2.2	0.000148421	0.0101659	0.567642	-1.76167	26.5557	46.7824
si:dkey-29m1.2	0.0200581	0.173722	0.567691	-1.76152	1.07754	1.8981
arl8bb	0.00238891	0.0535465	0.567767	-1.76128	6.92196	12.1915
fam198b	0.0163412	0.156771	0.567892	-1.7609	1.54087	2.71332
zgc:113886	0.067614	0.317174	0.56831	-1.7596	0.849577	1.49492
LOC110439863	0.109281	0.397452	0.568321	-1.75957	1.1607	2.04232
cdh6	0.038816	0.239442	0.568829	-1.758	9.60608	16.8875
adpgk2	0.00459793	0.0793651	0.569035	-1.75736	2.76448	4.85819
nrxn1b	0.024356	0.193341	0.570213	-1.75373	7.28162	12.77
si:ch211-248e11.2	0.143816	0.456263	0.570267	-1.75356	0.942734	1.65314
si:dkeyp-53d3.5	0.0309735	0.215209	0.570429	-1.75307	1.29288	2.26651
inhbb	0.00625667	0.093861	0.571219	-1.75064	6.39556	11.1963
asb11	0.0262399	0.200853	0.571551	-1.74962	1.04925	1.83579
pbx3a	0.0239434	0.191917	0.571573	-1.74956	18.1834	31.813
p4ha2	0.0142981	0.145207	0.571703	-1.74916	29.235	51.1368
XLOC_034498	0.0383625	0.238441	0.571928	-1.74847	2.7654	4.83522
nxph1	7.61461e-05	0.00660165	0.572314	-1.74729	197.29	344.723
hipk1a	0.00835787	0.10977	0.572618	-1.74636	9.66199	16.8734
dll4	0.000248625	0.0142955	0.57265	-1.74627	13.2289	23.1013
tfb1m	0.0149851	0.14968	0.57275	-1.74596	2.03801	3.5583
CABZ01102109.1	0.000755322	0.0274657	0.572766	-1.74591	21.7231	37.9266
si:dkeyp-82h4.1	0.00548485	0.0871493	0.57289	-1.74554	2.2184	3.8723
scrt2	0.000112119	0.0085669	0.573162	-1.74471	126.367	220.474
gypc	0.0988779	0.379021	0.573354	-1.74412	3.99465	6.96716
ms4a17a.10	0.600306	0.833168	0.573571	-1.74346	0.989576	1.72529
rpp25l	0.0842848	0.352561	0.573577	-1.74345	2.57521	4.48974
dlgap3	0.000383498	0.0186068	0.573619	-1.74332	32.6644	56.9444
zgc:123305	0.0582962	0.2938	0.573857	-1.74259	1.24816	2.17504
rps6ka2	0.047287	0.263854	0.573906	-1.74244	2.82515	4.92266
synpo2lb	0.0691408	0.320343	0.57402	-1.7421	5.83426	10.1639
SPHK1	0.0779878	0.337724	0.574073	-1.74194	1.0459	1.82189
slc25a15b	0.0269047	0.203316	0.574126	-1.74178	1.34183	2.33717
si:dkey-91m11.5	0.000786101	0.0278091	0.574196	-1.74157	32.0355	55.792
fmnl2a	0.129412	0.433202	0.574553	-1.74048	1.00828	1.75489
adssl1	0.217907	0.55092	0.575086	-1.73887	4.2437	7.37923
mylk4a	0.127163	0.430267	0.575624	-1.73724	1.4039	2.43892
si:ch211-225b7.5	0.111283	0.401589	0.575635	-1.73721	1.69136	2.93824
sez6a	0.00109581	0.0335813	0.575675	-1.73709	12.9672	22.5252
mlana	0.244975	0.57593	0.575784	-1.73676	2.98349	5.18162
ap1m3	0.00363357	0.0700945	0.575982	-1.73616	2.64121	4.58558
osbpl1a	0.0186173	0.16768	0.576194	-1.73553	5.03549	8.73923
unc5c	0.00439969	0.07736	0.576382	-1.73496	7.08706	12.2958
RAMP1	0.000239516	0.0138645	0.57652	-1.73455	62.3542	108.156
LOC570903	0.00026183	0.0147104	0.576598	-1.73431	27.7862	48.19
phc3	0.0997778	0.380672	0.577098	-1.73281	1.00515	1.74173
eri1	0.005106	0.0841633	0.57716	-1.73262	9.3717	16.2376
cped1	0.0752961	0.332623	0.57731	-1.73217	1.74372	3.02042
rab27a	0.256409	0.585768	0.577665	-1.73111	6.14538	10.6383
si:ch211-74m13.3	0.0499179	0.271751	0.577691	-1.73103	5.13253	8.88456
btbd11a	0.0276841	0.206215	0.577751	-1.73085	7.1102	12.3067
isl2a	0.00152903	0.0418246	0.577789	-1.73073	3.4729	6.01066
si:ch211-131k2.3	0.0407819	0.245577	0.577991	-1.73013	6.3373	10.9644
hoxb13a	0.0463788	0.260525	0.578311	-1.72917	5.02905	8.6961
hoxa2b	0.000760497	0.0274674	0.578692	-1.72803	23.315	40.2892
asap2a	0.0167178	0.158303	0.578955	-1.72725	18.3529	31.7001
mapk15	0.0153771	0.152033	0.579056	-1.72695	4.47757	7.73254
ddias	0.0270585	0.204031	0.579271	-1.72631	1.03825	1.79233
pld1b	0.00139906	0.0393661	0.579307	-1.7262	10.4773	18.0859
btbd7	0.0569365	0.289687	0.579368	-1.72602	10.9706	18.9355
zgc:162331	0.0208391	0.17729	0.579545	-1.72549	3.60152	6.21438
rasd1	0.00362723	0.0700945	0.57968	-1.72509	11.9217	20.566
XLOC_043245	0.0957224	0.372912	0.579792	-1.72476	1.21015	2.08721
corin	0.0316359	0.216946	0.580106	-1.72382	2.06721	3.5635
ptprt	0.00340808	0.0676579	0.580177	-1.72361	57.5192	99.1407
dhrsx	0.000541173	0.0228628	0.580303	-1.72324	17.8825	30.8158
aqp1a.1	0.270982	0.600144	0.581045	-1.72104	7.66978	13.2
nmd3	0.000546484	0.022971	0.581428	-1.7199	11.3494	19.5199
zmp:0000000619	0.0090802	0.115038	0.581486	-1.71973	4.80726	8.26719
mab21l3	0.00939939	0.117293	0.581505	-1.71968	2.8906	4.9709
SCARF2	0.0362488	0.231669	0.581676	-1.71917	4.94896	8.50811
ogfod1	0.0009906	0.0318897	0.583003	-1.71526	7.65929	13.1377
ufsp1	0.019487	0.171366	0.58336	-1.71421	2.58914	4.43832
XLOC_022032	0.0475067	0.264572	0.583764	-1.71302	4.77285	8.17598
gcna	0.0150556	0.15005	0.583775	-1.71299	5.54282	9.4948
nrn1a	0.000394591	0.0188283	0.583986	-1.71237	123.386	211.282
wdr4	0.0172466	0.161056	0.584104	-1.71202	5.82618	9.97456
smarcad1b	4.4476e-05	0.00456098	0.584196	-1.71176	24.2781	41.5582
fgf10a	0.0179886	0.164412	0.584411	-1.71112	4.44119	7.59943
fgd6	0.0375014	0.235543	0.584503	-1.71086	3.52323	6.02774
mertka	0.028782	0.210293	0.58452	-1.71081	1.51482	2.59156
BX936415.1	0.0156666	0.15347	0.58465	-1.71042	1.66968	2.85585
agpat5	0.00122096	0.0361908	0.58489	-1.70972	14.4275	24.6671
BX571680.1	0.0524807	0.278128	0.585018	-1.70935	2.1471	3.67014
inka1a	0.0984576	0.378507	0.585915	-1.70673	7.21819	12.3195
slitrk5a	0.000766033	0.0274921	0.585936	-1.70667	24.0323	41.0153
ZNF512B	0.111896	0.40262	0.586018	-1.70643	1.09994	1.87697
atp6ap1b	0.0041574	0.0748419	0.586235	-1.7058	10.0152	17.0839
wnt4a	0.0296783	0.212342	0.586388	-1.70536	12.8461	21.9072
si:ch73-233f7.1	0.0274384	0.205275	0.586476	-1.7051	2.60661	4.44452
celsr1b	0.0533215	0.280252	0.586479	-1.70509	1.74373	2.97321
hoxa13a	0.0223349	0.185002	0.586907	-1.70385	3.90851	6.65951
CU468915.1	0.0699832	0.321698	0.587013	-1.70354	0.855307	1.45705
enah	0.00095773	0.031259	0.587286	-1.70275	7.97192	13.5742
cds1	0.0055866	0.0878296	0.58753	-1.70204	19.0317	32.3928
noc2l	0.0108911	0.127115	0.587865	-1.70107	13.342	22.6957
jmjd6	0.0263316	0.201317	0.587934	-1.70087	2.02797	3.44931
gpr143	0.01614	0.155887	0.588	-1.70068	23.0132	39.1381
mospd2	0.00033497	0.0173982	0.588018	-1.70063	16.636	28.2916
mapk6	0.281679	0.610826	0.588163	-1.70021	29.9987	51.004
LOC100333111	0.00112895	0.0341106	0.588284	-1.69986	155.696	264.662
glb1l	0.0474047	0.26409	0.588305	-1.6998	9.46692	16.0919
si:ch211-76m11.8	0.0101852	0.122964	0.588745	-1.69853	3.85187	6.54252
rbm24b	0.0603739	0.300002	0.588764	-1.69847	2.05484	3.4901
tubd1	0.0383886	0.238478	0.588842	-1.69825	1.26027	2.14024
dnmt3ba	0.0234868	0.189927	0.588986	-1.69783	34.4052	58.4143
soga1	0.00122972	0.0363876	0.589154	-1.69735	11.5974	19.6848
id1	0.00384869	0.0715479	0.589191	-1.69724	104.723	177.74
eda	0.0688846	0.319812	0.589309	-1.6969	1.25811	2.13489
zgc:153935	0.0345495	0.227141	0.589367	-1.69674	3.38887	5.75001
si:ch211-246b8.2	0.0249312	0.195984	0.58975	-1.69563	0.983712	1.66802
txnipa	0.000680272	0.0261638	0.590694	-1.69292	115.64	195.77
CABZ01069022.2	0.126338	0.428995	0.590738	-1.6928	1.17575	1.9903
XLOC_022245	0.086003	0.355766	0.590786	-1.69266	1.0221	1.73007
stk10	0.0076923	0.104377	0.591052	-1.6919	7.31248	12.372
eve1	0.25802	0.587463	0.591215	-1.69143	1.90558	3.22317
anxa13l	5.79538e-05	0.00553523	0.591384	-1.69095	353.221	597.279
XLOC_016003	0.0521908	0.277578	0.591445	-1.69077	1.03104	1.74326
gar1	0.0732096	0.327811	0.591457	-1.69074	4.04709	6.84257
si:dkey-85a20.4	0.0102977	0.123037	0.591528	-1.69054	2.9636	5.01008
tspan11	0.00876866	0.113007	0.591555	-1.69046	3.77799	6.38654
foxo1a	0.0968273	0.375143	0.592054	-1.68903	1.76203	2.97612
ebf3a	0.000682724	0.0261995	0.59209	-1.68893	81.699	137.984
sez6b	0.00862612	0.112009	0.592461	-1.68788	8.01782	13.5331
fstl4	0.00761428	0.10381	0.592573	-1.68756	32.8232	55.3911
egfl7	0.410592	0.715912	0.592726	-1.68712	2.1465	3.6214
col8a1a	0.193342	0.52222	0.59274	-1.68708	10.0306	16.9224
vegfab	0.00101323	0.0321237	0.592799	-1.68691	14.6588	24.7282
caln2	0.000213183	0.0129051	0.593167	-1.68587	28.1851	47.5164
zgc:171967	0.0102612	0.123037	0.593203	-1.68576	3.49781	5.89648
cecr2	0.0199795	0.173304	0.593574	-1.68471	10.1215	17.0517
blvra	0.108591	0.395781	0.593874	-1.68386	2.13605	3.59681
numbl	0.0555487	0.285669	0.593917	-1.68374	7.40052	12.4605
rgs6	0.000135523	0.00958809	0.593926	-1.68371	54.0806	91.0561
kcnj19a	0.00249051	0.0553905	0.594056	-1.68334	34.0379	57.2975
si:ch1073-174d20.1	0.0522401	0.277578	0.594211	-1.6829	1.48029	2.49119
CU466287.2	0.0448361	0.257112	0.594357	-1.68249	1.00405	1.6893
zgc:174888	0.000830432	0.0287838	0.5944	-1.68237	7.0757	11.9039
lrfn4b	0.0783494	0.338949	0.594449	-1.68223	1.8301	3.07864
nek12	0.0321237	0.218635	0.594739	-1.68141	1.41456	2.37846
zgc:91890	0.019147	0.170228	0.594752	-1.68137	3.24877	5.4624
slc29a3	0.0232301	0.188206	0.594854	-1.68109	1.08842	1.82972
imp3	0.0166612	0.158079	0.595144	-1.68027	10.1726	17.0927
vwc2	0.0707901	0.322989	0.595191	-1.68013	1.59343	2.67718
si:ch73-389b16.1	0.413469	0.71772	0.595673	-1.67877	1.45969	2.45049
celf1	0.000690904	0.0263371	0.596002	-1.67785	30.0032	50.3408
thsd7aa	0.0294011	0.211596	0.596152	-1.67742	37.2399	62.4672
her15.1	0.0103648	0.123409	0.596416	-1.67668	185.964	311.802
abtb2b	0.00202299	0.0489449	0.596416	-1.67668	13.7415	23.0401
myo7ab	0.00598472	0.09162	0.597149	-1.67462	7.13419	11.9471
scube2	0.000370192	0.0183411	0.597154	-1.67461	23.7598	39.7884
zgc:112994	0.0716365	0.324366	0.597494	-1.67366	1.41656	2.37083
ap3b1a	0.0577548	0.292638	0.597559	-1.67347	8.57643	14.3524
trmo	0.0285501	0.209311	0.597797	-1.67281	2.05217	3.4329
LOC101884617	0.0753561	0.332623	0.598842	-1.66989	12.3099	20.5562
dhrs13b	0.420565	0.723401	0.599084	-1.66921	1.20756	2.01568
ogfrl1	0.00618464	0.0933711	0.599228	-1.66881	10.484	17.4958
CABZ01075068.1	0.000149012	0.0101659	0.599304	-1.6686	105.931	176.756
her2	0.0243939	0.193352	0.599323	-1.66855	45.5955	76.0784
si:zfos-375h5.1	0.027165	0.204298	0.599464	-1.66816	1.06677	1.77954
si:ch73-236c18.9	0.0339449	0.224211	0.599508	-1.66803	4.50225	7.5099
BX323559.1	0.0432595	0.252962	0.59976	-1.66733	1.4278	2.38062
arhgap28	0.00710616	0.100221	0.600062	-1.66649	5.93285	9.88705
tie1	0.255023	0.5848	0.600152	-1.66624	3.06858	5.11301
ccdc24	0.183407	0.509556	0.600164	-1.66621	0.935857	1.55934
mns1	0.00860566	0.111997	0.600195	-1.66613	6.8346	11.3873
sult1st1	0.135004	0.442261	0.600482	-1.66533	17.9529	29.8975
ssb	0.000251366	0.0143571	0.600485	-1.66532	63.6269	105.959
LOC108191338	0.28324	0.612742	0.600715	-1.66468	0.970465	1.61552
FP074902.2	0.0794221	0.341076	0.60116	-1.66345	1.168	1.94291
si:ch211-225b11.4	0.0540719	0.281634	0.601173	-1.66342	2.33588	3.88553
has2	0.196318	0.525312	0.601184	-1.66338	1.10216	1.83332
ophn1	0.00809095	0.107662	0.601205	-1.66333	13.7366	22.8485
si:dkey-28k24.2	0.00763165	0.103965	0.601321	-1.663	2.50428	4.16463
fbl	0.012246	0.13465	0.601423	-1.66272	53.2583	88.5539
zgc:136308	0.0300286	0.213151	0.601535	-1.66241	9.24499	15.369
si:ch1073-342h5.2	0.0423803	0.250699	0.60161	-1.66221	4.09626	6.80883
s1pr2	0.0182647	0.165878	0.60169	-1.66198	10.8346	18.0069
olfm1a	0.0266812	0.202339	0.601899	-1.66141	19.3184	32.0958
CR759927.2	0.0177847	0.163577	0.601926	-1.66133	3.2148	5.34086
shisa7a	0.0774542	0.336431	0.601941	-1.66129	2.20682	3.66618
mfsd10	0.172401	0.495888	0.601947	-1.66128	6.28919	10.4481
capn5b	0.0218163	0.182248	0.602059	-1.66097	7.05822	11.7235
bnc2	0.0249905	0.196092	0.602371	-1.66011	39.2991	65.2407
sox1b	0.123974	0.425077	0.60264	-1.65937	2.06851	3.43241
nfxl1	0.0148186	0.148779	0.602739	-1.65909	3.7755	6.2639
LOC100004591	0.225245	0.557905	0.602867	-1.65874	2.2944	3.80581
spata4	0.170224	0.493424	0.603139	-1.65799	2.11935	3.51387
si:dkey-262j3.7	0.00525534	0.0853651	0.603302	-1.65754	30.5342	50.6118
she	0.080402	0.342825	0.603341	-1.65744	1.26945	2.10403
pcdh19	0.0154092	0.152075	0.603543	-1.65688	35.3391	58.5527
ddx10	0.000362267	0.0181897	0.603546	-1.65688	18.5034	30.6578
dennd4c	0.0279078	0.206895	0.603821	-1.65612	3.38414	5.60454
ntd5	0.0870366	0.357825	0.603872	-1.65598	6.85182	11.3465
LOC108179035	0.00253844	0.0561659	0.603899	-1.6559	9.04786	14.9824
spry1	0.00914751	0.115612	0.603973	-1.6557	9.0409	14.969
tbx2a	0.357943	0.675367	0.604001	-1.65563	2.38475	3.94825
glra1	0.000304384	0.0162011	0.604449	-1.6544	34.3622	56.8487
her4.3	0.152478	0.467939	0.604532	-1.65417	37.1574	61.4648
rpp30	0.0723663	0.326059	0.604783	-1.65349	1.8329	3.03068
zgc:63831	0.326026	0.650687	0.604798	-1.65344	3.72099	6.15245
si:dkeyp-104h9.5	0.0158923	0.154799	0.604965	-1.65299	10.6029	17.5264
tp53i11b	0.0346393	0.227297	0.605275	-1.65214	8.248	13.6269
si:ch211-193c2.2	0.00620229	0.0933711	0.605385	-1.65184	6.42893	10.6196
wu:fi46h04	0.0816858	0.346279	0.606029	-1.65009	7.55105	12.4599
srsf11	0.000166908	0.0109106	0.606099	-1.6499	258.078	425.803
fam45a	0.00785931	0.105726	0.606996	-1.64746	7.85237	12.9364
si:dkey-103i16.6	0.0436212	0.253875	0.607	-1.64745	2.7446	4.52158
si:ch211-39a7.1	0.000230425	0.0135204	0.607411	-1.64633	18.6125	30.6423
CABZ01085061.1	0.142929	0.45496	0.607653	-1.64568	1.89813	3.12371
eva1ba	0.00480856	0.0820127	0.607701	-1.64555	5.73216	9.43253
dph3	0.036314	0.231869	0.607827	-1.6452	1.78556	2.93761
tmem206	0.0714483	0.324308	0.607899	-1.64501	2.76191	4.54336
si:ch73-265d7.2	0.000459906	0.0207525	0.608025	-1.64467	14.0176	23.0544
mss51	0.130271	0.434444	0.608217	-1.64415	2.84464	4.67702
si:ch211-148l7.4	0.0236885	0.190629	0.608288	-1.64396	5.56953	9.15607
tpp1	0.038521	0.238478	0.608312	-1.64389	21.8629	35.9403
CABZ01029822.1	0.000818997	0.0285024	0.608791	-1.6426	75.8732	124.629
cnot7	0.0130693	0.138269	0.6088	-1.64258	8.1233	13.3431
slc25a32b	0.0665607	0.314371	0.608831	-1.64249	1.55851	2.55984
rccd1	0.0080593	0.107491	0.609034	-1.64195	2.54678	4.18167
adam17b	0.0397929	0.242889	0.609095	-1.64178	1.39507	2.2904
arhgap22	0.00121857	0.0361826	0.609108	-1.64174	49.0088	80.4599
MINAR1	0.00155471	0.0420924	0.6092	-1.6415	6.16211	10.1151
her4.2	0.151259	0.466282	0.60968	-1.6402	419.369	687.851
coro1a	0.0933783	0.368709	0.609875	-1.63968	5.84562	9.58495
sall1a	0.00541151	0.0867351	0.610244	-1.63869	199.784	327.384
lsm8	0.00142144	0.0398653	0.610274	-1.63861	21.0494	34.4917
arhgef3	0.134078	0.44057	0.610618	-1.63768	1.06226	1.73965
XLOC_014886	0.0586386	0.29477	0.610721	-1.63741	0.894597	1.46482
lix1	0.327356	0.651756	0.611202	-1.63612	1.13527	1.85743
tek	0.342029	0.663178	0.611254	-1.63598	3.65248	5.97538
il1rapl1b	0.15095	0.465829	0.611263	-1.63596	4.59039	7.50968
plxnb2a	0.0538208	0.281358	0.611373	-1.63566	2.63978	4.31779
si:dkey-70b23.2	0.0750719	0.332125	0.611511	-1.63529	1.21233	1.98251
trpm5	0.0999927	0.380916	0.611771	-1.6346	0.986452	1.61245
lrrc4.2	0.000147177	0.0101659	0.612223	-1.63339	83.7612	136.815
cerk	0.0108796	0.127075	0.612246	-1.63333	20.9579	34.2313
si:ch211-210c8.7	0.0111186	0.128462	0.612399	-1.63292	9.93794	16.2279
heatr3	0.00380459	0.0712512	0.6124	-1.63292	16.6205	27.14
pars2	0.0194608	0.171223	0.612436	-1.63282	2.9131	4.75657
cldn5a	0.0174141	0.161654	0.612464	-1.63275	13.573	22.1613
trnau1apa	0.0335518	0.223468	0.612477	-1.63271	2.37288	3.87423
cxcl12b	0.0423519	0.250699	0.612738	-1.63202	31.008	50.6057
ebf1a	0.000791621	0.0279164	0.612768	-1.63194	34.827	56.8356
pex5lb	0.00450384	0.0784499	0.613038	-1.63122	16.2916	26.5752
lrfn1	0.00703208	0.0998312	0.6131	-1.63105	9.5487	15.5745
ptrh1	0.0202843	0.174626	0.613126	-1.63099	1.84989	3.01714
pdzd8	0.007878	0.105817	0.613179	-1.63085	45.0784	73.5159
fam19a4b	0.00131533	0.0380054	0.613308	-1.6305	10.3198	16.8265
otofa	0.0145765	0.147151	0.613494	-1.63001	12.1006	19.7241
trmt61a	0.00860365	0.111997	0.613595	-1.62974	6.02815	9.82431
LOC110438342	0.0384698	0.238478	0.613598	-1.62973	1.15698	1.88556
si:dkeyp-69b9.3	0.075864	0.333534	0.613692	-1.62948	2.76594	4.50705
b3galnt2	0.00369972	0.0706126	0.613751	-1.62933	12.5289	20.4136
rce1a	0.0296799	0.212342	0.614029	-1.62859	2.96775	4.83324
itga4	0.265797	0.593991	0.614128	-1.62832	8.51693	13.8683
foxd2	0.186416	0.514012	0.6148	-1.62654	3.08551	5.01871
nop2	0.0176195	0.162682	0.614924	-1.62622	20.6802	33.6305
csmd2	0.00977474	0.120464	0.615723	-1.62411	12.6554	20.5537
ugt1b5	0.0898606	0.362619	0.615783	-1.62395	1.68134	2.73041
fgf18a	0.0165141	0.157553	0.615835	-1.62381	31.2013	50.6651
slc17a7b	0.0112971	0.129136	0.616175	-1.62291	6.32367	10.2628
her12	0.387198	0.700412	0.616455	-1.62218	18.3265	29.7289
aqr	0.00041503	0.0194419	0.616771	-1.62135	25.8988	41.991
scpep1	0.00221033	0.0514209	0.61687	-1.62109	12.6748	20.5469
si:dkey-251i10.2	0.268508	0.597205	0.617043	-1.62063	9.11882	14.7782
cntn5	0.000130541	0.00948314	0.617257	-1.62007	32.4492	52.57
ruvbl2	0.0170112	0.159725	0.617329	-1.61988	9.06047	14.6769
kcnab1b	0.00979657	0.120491	0.618132	-1.61778	9.22507	14.9241
dph2	0.000588678	0.0242699	0.618284	-1.61738	6.76228	10.9372
ccdc114	0.191842	0.520477	0.618637	-1.61646	1.81736	2.93768
nkx6.1	0.0555966	0.285745	0.618892	-1.61579	5.77285	9.32772
pask	0.00182018	0.0460273	0.619093	-1.61527	5.39341	8.71179
mthfd1b	0.0986265	0.378733	0.619236	-1.61489	11.565	18.6763
raf1b	0.000662293	0.025728	0.619363	-1.61456	17.1428	27.6781
mao	0.00285418	0.060729	0.62014	-1.61254	23.1901	37.3949
grm8b	0.00412922	0.0745042	0.620349	-1.612	9.44254	15.2213
zgc:113278	0.113821	0.406016	0.620628	-1.61127	4.06859	6.5556
si:ch73-266f23.1	0.137407	0.446004	0.620731	-1.611	3.8644	6.22557
zmp:0000001003	0.0184481	0.167014	0.621185	-1.60983	4.65215	7.48915
exo5	0.468463	0.756919	0.621618	-1.60871	2.09736	3.37404
bcl2a	0.00442014	0.0775418	0.621673	-1.60856	8.5289	13.7193
cntnap5l	0.067693	0.317239	0.621898	-1.60798	2.04208	3.28363
slc4a2a	0.338738	0.660645	0.621914	-1.60794	1.91094	3.07268
mnx1	0.0786921	0.339491	0.622003	-1.60771	3.02843	4.86884
ntng2a	0.0135772	0.141724	0.62226	-1.60704	3.07877	4.94772
abr	0.00109897	0.0336184	0.622274	-1.60701	10.6876	17.1751
bnip3	0.0664042	0.31415	0.622341	-1.60684	3.77631	6.06791
XLOC_032836	0.0362254	0.231606	0.622515	-1.60639	1.87841	3.01746
snai1a	0.0631214	0.306154	0.62303	-1.60506	7.07144	11.3501
si:dkey-258f14.2	0.0579545	0.29339	0.623033	-1.60505	1.1344	1.82077
LOC108191949	0.05996	0.298744	0.623319	-1.60431	1.48177	2.37723
styx	0.00699615	0.0995944	0.623369	-1.60419	11.9949	19.242
alad	0.113861	0.406016	0.623413	-1.60407	12.1066	19.4198
si:ch73-315f9.2	0.103761	0.386899	0.623735	-1.60324	1.78509	2.86193
si:dkey-253d23.5	0.0293651	0.211596	0.623795	-1.60309	4.23359	6.78683
etv2	0.1695	0.492103	0.623886	-1.60286	3.07897	4.93514
si:dkey-16p6.1	0.00200454	0.048813	0.624458	-1.60139	8.6782	13.8972
si:dkey-75b17.1	0.029612	0.212121	0.624543	-1.60117	1.75635	2.81222
kif26aa	0.0019939	0.0486919	0.624587	-1.60106	11.0763	17.7337
zgc:101583	0.428003	0.729549	0.624594	-1.60104	1.33092	2.13086
dhrs3a	0.0470946	0.263499	0.624614	-1.60099	10.1733	16.2874
lrrfip1a	0.110252	0.399632	0.624635	-1.60093	9.67807	15.4939
CU571061.1	0.0771971	0.335738	0.625055	-1.59986	1.32752	2.12384
SHISAL2A	0.106416	0.391797	0.625093	-1.59976	1.40708	2.25098
ddx51	0.0299527	0.212964	0.62516	-1.59959	4.59223	7.3457
yrk	0.565419	0.813038	0.625228	-1.59942	3.77917	6.04447
xpnpep3	0.00960031	0.118825	0.625284	-1.59927	15.5919	24.9357
CABZ01086734.1	0.0227626	0.186624	0.625328	-1.59916	2.25915	3.61274
ttc4	0.0121778	0.134205	0.625706	-1.59819	21.6323	34.5726
XLOC_044070	0.0479691	0.265856	0.625802	-1.59795	1.78386	2.85052
rit1	0.241686	0.572473	0.625806	-1.59794	1.88599	3.01369
LOC110439533	0.0797895	0.341569	0.625832	-1.59787	1.14058	1.8225
LOC108181080	0.0497108	0.27122	0.625933	-1.59762	1.35199	2.15996
XLOC_018188	0.00978271	0.120476	0.626139	-1.59709	10.6934	17.0783
tsen54	0.00649517	0.0954402	0.626601	-1.59591	4.86998	7.77206
ret	0.00642981	0.0950189	0.626603	-1.59591	146.956	234.528
ftr24	0.0429677	0.252116	0.626743	-1.59555	2.50465	3.99629
fthl30	0.0755323	0.332877	0.626828	-1.59533	1.1716	1.8691
glulb	0.103769	0.386899	0.626866	-1.59524	271.796	433.579
clic2	0.131302	0.436118	0.62689	-1.59518	2.04616	3.26398
si:dkeyp-117h8.4	0.0472585	0.263788	0.626901	-1.59515	3.09524	4.93736
rsl1d1	0.0294157	0.211596	0.627099	-1.59465	8.51691	13.5815
zgc:162971	0.0169339	0.159522	0.627392	-1.5939	3.86444	6.15953
fhdc2	0.00754815	0.103368	0.627533	-1.59354	7.50652	11.9619
igsf9ba	0.0235054	0.189988	0.627571	-1.59345	24.7367	39.4166
zc2hc1c	0.0985457	0.378712	0.62759	-1.5934	2.51091	4.00088
galns	0.141939	0.45315	0.627637	-1.59328	3.03948	4.84274
ved	0.265226	0.593533	0.627653	-1.59324	1.00042	1.59391
her4.4	0.141524	0.452088	0.627686	-1.59315	123.223	196.313
thumpd3	0.0186572	0.16787	0.627724	-1.59306	14.377	22.9034
cmss1	0.0628797	0.305795	0.627917	-1.59257	5.0463	8.03657
aadat	0.016304	0.156634	0.62797	-1.59243	16.3921	26.1034
amigo3	0.000366622	0.0182695	0.628053	-1.59222	117.354	186.853
pcdh2g13	0.0373353	0.235255	0.628229	-1.59178	2.45782	3.91231
LOC110439627	0.113537	0.406016	0.628251	-1.59172	59.0737	94.0288
tsr1	0.0361165	0.231549	0.628335	-1.59151	18.6156	29.6268
BX322661.1	0.0140664	0.144586	0.628462	-1.59119	1.98186	3.1535
mif4gda	0.0779672	0.337724	0.628991	-1.58985	7.28707	11.5853
XLOC_013009	0.197216	0.526398	0.629212	-1.58929	1.28091	2.03573
unc5a	0.0598756	0.298574	0.629229	-1.58925	1.84724	2.93572
slitrk2	0.0117402	0.131834	0.629251	-1.58919	5.58037	8.86827
dhx37	0.0108803	0.127075	0.629308	-1.58905	5.33264	8.47381
hjv	0.0497572	0.27122	0.629836	-1.58771	11.0699	17.5759
surf6	0.0160109	0.155251	0.629844	-1.5877	9.06015	14.3848
CABZ01032488.1	0.168953	0.491372	0.629981	-1.58735	13.2718	21.067
prtga	0.000660867	0.025728	0.630133	-1.58697	270.349	429.034
nck2b	0.000166673	0.0109106	0.63029	-1.58657	40.9661	64.9956
sphk2	0.0307282	0.214577	0.630322	-1.58649	11.8516	18.8025
dnah11	0.0976282	0.376666	0.630525	-1.58598	2.31142	3.66587
cdx4	0.0157658	0.154091	0.630538	-1.58595	19.9106	31.5772
pcdh1b	0.00808077	0.10761	0.630575	-1.58585	42.4494	67.3186
kcnq2b	0.0293529	0.211596	0.630598	-1.5858	7.09091	11.2447
c1qtnf12	0.122365	0.422684	0.631133	-1.58445	1.70199	2.69671
tmem69	0.00566065	0.0883905	0.631408	-1.58376	4.37304	6.92586
cln5	0.0583126	0.2938	0.631414	-1.58375	2.23869	3.54553
nhp2	0.00634245	0.0945263	0.631425	-1.58372	25.9162	41.0441
csrnp1a	0.43114	0.731836	0.631462	-1.58363	3.48383	5.51708
stum	0.185266	0.512352	0.631614	-1.58324	1.05521	1.67065
nkain4	0.0189888	0.169852	0.631643	-1.58317	47.1683	74.6755
hsph1	0.059881	0.298574	0.631783	-1.58282	2.41323	3.81972
zfyve26	0.0672195	0.316492	0.63227	-1.5816	3.40055	5.37832
cd151	0.0456257	0.259689	0.632294	-1.58154	4.29682	6.7956
nmnat1	0.022837	0.186959	0.632477	-1.58109	2.46993	3.90518
LOC101883486	0.0706591	0.32282	0.633281	-1.57908	1.84977	2.92093
siah2l	0.000131689	0.00951261	0.633327	-1.57896	67.8826	107.184
si:dkey-7i4.5	0.0425023	0.250844	0.63337	-1.57886	1.2007	1.89573
ppp2r3b	0.224221	0.557077	0.633469	-1.57861	5.39691	8.51962
shisal1a	0.211918	0.543607	0.633496	-1.57854	1.33109	2.10119
musk	0.137852	0.446654	0.633533	-1.57845	3.19291	5.03985
polr1e	0.0272281	0.20466	0.633706	-1.57802	12.4269	19.6099
gdpd5a	0.17136	0.494964	0.633735	-1.57795	2.30152	3.63167
alg3	0.0641278	0.307785	0.633849	-1.57766	13.3576	21.0738
myclb	0.000581537	0.0240331	0.633904	-1.57753	56.7355	89.5018
adora2ab	0.16452	0.486317	0.633931	-1.57746	1.38626	2.18677
wdr12	0.0104815	0.123952	0.633983	-1.57733	16.0525	25.3201
rsph9	0.107903	0.394613	0.634007	-1.57727	1.21971	1.92382
scrt1b	0.00516221	0.0846839	0.634042	-1.57718	16.8457	26.5687
manba	0.247778	0.578148	0.634044	-1.57718	1.93634	3.05395
aldh2.2	0.088633	0.360487	0.634074	-1.5771	17.272	27.2397
si:dkey-82i20.5	0.0607709	0.300481	0.634151	-1.57691	1.51174	2.38387
rreb1a	0.0992885	0.379917	0.634171	-1.57686	2.67669	4.22077
cdkl1	0.0135728	0.141724	0.634332	-1.57646	11.0319	17.3914
pappab	0.0116271	0.131249	0.634456	-1.57615	3.72317	5.86828
XLOC_044291	0.117077	0.412204	0.634477	-1.5761	1.03188	1.62634
fbxo16	0.0601681	0.299431	0.634517	-1.576	3.14495	4.95645
nfe2l3	0.0128545	0.13752	0.634549	-1.57592	44.8124	70.6209
trim71	0.0016708	0.0443278	0.634945	-1.57494	239.44	377.103
ddx24	0.000937021	0.0309199	0.635004	-1.57479	8.46406	13.3292
SLC46A3 (1 of many)	0.0787176	0.339491	0.63505	-1.57468	2.57805	4.05961
vasnb	0.221136	0.553619	0.635122	-1.5745	2.77239	4.36512
si:ch211-1e14.1	0.0217046	0.181689	0.635128	-1.57449	4.11295	6.47577
foxj1a	0.00513417	0.0844464	0.635268	-1.57414	25.2379	39.7279
si:ch211-141e20.2	0.00460378	0.0793863	0.635478	-1.57362	5.65503	8.89886
mrto4	0.0333458	0.222547	0.63576	-1.57292	23.9313	37.642
prkg1a	0.0981313	0.377844	0.636047	-1.57221	3.58787	5.6409
si:cabz01032474.1	0.256514	0.585889	0.636053	-1.5722	2.4421	3.83946
parvaa	0.14103	0.451338	0.636207	-1.57182	2.50248	3.93343
nek8	0.123593	0.424454	0.636246	-1.57172	2.17224	3.41414
tmx2a	0.10056	0.381639	0.636294	-1.5716	7.60187	11.9471
bcr	0.0829368	0.348802	0.636324	-1.57153	43.69	68.6601
polr1a	0.0762862	0.334058	0.63648	-1.57114	10.5094	16.5117
si:ch211-223k15.1	0.0375879	0.235672	0.636497	-1.5711	1.59175	2.5008
phc2b	0.000367928	0.0182815	0.636576	-1.5709	94.0335	147.718
si:ch211-127m7.2	0.0302924	0.213661	0.636602	-1.57084	3.23579	5.08291
cacng1a	0.0577335	0.292638	0.636795	-1.57036	4.43067	6.95777
PQLC1	0.00289925	0.0613086	0.636836	-1.57026	9.15949	14.3828
zc3h3	0.00384957	0.0715479	0.636857	-1.57021	16.4284	25.7961
asah1b	0.0416607	0.248605	0.637039	-1.56976	3.67016	5.76128
sgk3	0.35893	0.676243	0.637112	-1.56958	1.21585	1.90838
qki2	0.00349862	0.0687397	0.637291	-1.56914	8.61188	13.5133
sulf1	0.0849221	0.353763	0.637747	-1.56802	14.5686	22.8439
gna12a	0.223879	0.556916	0.637952	-1.56752	5.14442	8.06396
txlng	0.0188943	0.169231	0.637954	-1.56751	4.88091	7.65088
dock8	0.297857	0.625856	0.63818	-1.56696	1.95042	3.05623
sema3c	0.382551	0.696692	0.638305	-1.56665	2.15063	3.36929
nudt19	0.0829191	0.348802	0.638703	-1.56567	1.90453	2.98186
glipr2	0.664778	0.867466	0.63871	-1.56565	1.25157	1.95953
CABZ01074298.1	0.177501	0.502628	0.638946	-1.56508	1.22989	1.92488
fam210ab	0.11929	0.417429	0.639464	-1.56381	3.85908	6.03487
LOC101884727	0.155361	0.472905	0.639485	-1.56376	0.846828	1.32424
XLOC_000597	0.155361	0.472905	0.639485	-1.56376	0.846828	1.32424
CABZ01064441.1	0.10161	0.384483	0.639527	-1.56366	0.993947	1.55419
tmem131	0.00101793	0.0321237	0.639733	-1.56315	41.0945	64.2369
dlgap2a	0.251183	0.581018	0.639797	-1.563	1.92655	3.01118
smn1	0.00684333	0.0985347	0.640001	-1.5625	7.56317	11.8174
tysnd1	0.107583	0.394171	0.640137	-1.56217	1.5583	2.43433
jph3	0.0733224	0.327966	0.640232	-1.56193	10.0826	15.7483
si:ch73-266f23.3	0.0938154	0.369332	0.640335	-1.56168	1.86637	2.91468
zc3h7ba	0.0959416	0.373512	0.640399	-1.56153	2.2737	3.55044
qdprb1	0.0462303	0.260417	0.640536	-1.56119	5.38977	8.41448
gltpa	0.654187	0.861811	0.640675	-1.56085	3.17288	4.95239
CU929160.1	0.0940065	0.369746	0.64096	-1.56016	1.86524	2.91007
cldn5b	0.118094	0.414404	0.641084	-1.55986	2.9037	4.52936
fgf20a	0.000714615	0.0268246	0.641216	-1.55954	41.3125	64.4284
nup37	0.0134342	0.140744	0.641364	-1.55918	4.63052	7.21981
bach1a	0.0401143	0.243744	0.641444	-1.55898	2.76924	4.31719
adgra2	0.138455	0.447428	0.641528	-1.55878	1.67687	2.61386
lpar6a	0.00940143	0.117293	0.641694	-1.55837	5.48227	8.54343
abca1b	0.302944	0.629942	0.641719	-1.55832	3.56592	5.55682
nacad	0.0372597	0.235075	0.642018	-1.55759	59.5015	92.6788
klhl24a	0.303026	0.629942	0.642045	-1.55752	2.26624	3.52972
si:ch211-170d8.2	0.00216279	0.0509673	0.642099	-1.55739	11.9783	18.655
sox7	0.172771	0.495947	0.64239	-1.55669	3.0626	4.76751
calr3b	0.0284501	0.208934	0.642585	-1.55621	136.775	212.852
XLOC_011900	0.000344526	0.0176605	0.642588	-1.55621	39.7572	61.8704
LOC108179070	0.00135345	0.0386408	0.64288	-1.5555	47.8213	74.386
cfap53	0.0895292	0.361991	0.643039	-1.55512	1.8639	2.89858
AL954696.1	0.00524244	0.0853651	0.643039	-1.55512	7.933	12.3367
unc45b	0.0887352	0.360612	0.643105	-1.55496	24.2024	37.6336
hsp90aa1.1	0.0768105	0.334889	0.643146	-1.55486	267.806	416.401
plp2	0.18161	0.507022	0.643185	-1.55476	7.44288	11.5719
bicd2	0.0312908	0.216305	0.643337	-1.5544	10.0692	15.6515
XLOC_019592	0.0193096	0.170416	0.643376	-1.5543	3.06063	4.75714
si:dkeyp-53e4.1	0.069193	0.320343	0.643405	-1.55423	1.47357	2.29027
gpc1a	0.000511182	0.0223359	0.643572	-1.55383	251.73	391.145
akap8l	0.000591838	0.0242837	0.643796	-1.55329	64.5079	100.199
pak1ip1	0.00594699	0.0912049	0.643861	-1.55313	14.5743	22.6359
mtss1	0.000828162	0.0287632	0.643961	-1.55289	55.0271	85.451
LOC100334861	0.0126564	0.136182	0.643981	-1.55284	7.57347	11.7604
si:dkey-156k2.4	0.0672305	0.316492	0.644067	-1.55263	1.34653	2.09067
sox2ot	0.0789598	0.340049	0.644124	-1.5525	9.32433	14.476
si:ch211-43f4.1	0.0398495	0.24294	0.644282	-1.55211	16.1596	25.0816
CR847850.1	0.219694	0.552513	0.644351	-1.55195	1.65736	2.57214
foxc1a	0.125852	0.427853	0.644378	-1.55188	3.29154	5.10809
mn1b	0.0960142	0.373625	0.644472	-1.55166	69.1119	107.238
ak7a	0.0792218	0.340836	0.644577	-1.55141	1.61074	2.49891
HTR7	0.0270047	0.203714	0.644593	-1.55137	8.12187	12.6
dph5	0.00610511	0.0931833	0.644836	-1.55078	10.8908	16.8892
fam183a	0.257778	0.587402	0.64502	-1.55034	1.06325	1.6484
cep44	0.0984209	0.378507	0.645134	-1.55007	2.40273	3.72439
tbc1d1	0.157329	0.4756	0.645226	-1.54984	4.17607	6.47225
hic1	0.0577861	0.29271	0.645241	-1.54981	2.08352	3.22906
wdr55	0.0916973	0.365363	0.6454	-1.54943	4.62184	7.16119
dusp22b	0.0824949	0.348004	0.645657	-1.54881	1.87944	2.91089
si:dkey-121b10.7	0.00700382	0.0995944	0.645679	-1.54876	24.203	37.4846
zgc:136564	0.11435	0.407021	0.645762	-1.54856	1.5042	2.32934
sh3glb2a	0.0860669	0.355945	0.645781	-1.54851	13.7384	21.2741
spata22	0.00576335	0.089222	0.64584	-1.54837	8.67853	13.4376
ptmaa	0.00106023	0.0330208	0.645985	-1.54802	2033.76	3148.31
nell2b	0.000755659	0.0274657	0.646149	-1.54763	1323.54	2048.35
crtc2	0.082578	0.348046	0.646255	-1.54738	1.97256	3.05229
tcf12	0.00403554	0.073886	0.646318	-1.54723	24.8044	38.378
myo7aa	0.0348708	0.227773	0.646428	-1.54696	9.44442	14.6102
rcl1	0.0282534	0.208201	0.646538	-1.5467	15.0779	23.321
pi15a	0.184091	0.510633	0.646574	-1.54661	1.89641	2.93301
isy1	0.00621046	0.0934123	0.646801	-1.54607	22.1452	34.2381
tnpo2	0.032822	0.220679	0.647023	-1.54554	14.2786	22.0681
CR846082.1	0.0817173	0.346279	0.647057	-1.54546	1.31895	2.03838
b4gat1	0.0727279	0.326684	0.647169	-1.54519	1.24601	1.92533
XLOC_040516	0.165598	0.487577	0.647169	-1.54519	1.06402	1.64412
hdac12	0.0129432	0.137698	0.647635	-1.54408	3.30338	5.10067
nup210	0.0601185	0.299322	0.647704	-1.54392	16.8643	26.037
nolc1	0.00239416	0.0535944	0.647782	-1.54373	73.6421	113.683
hey1	0.0793944	0.341076	0.647927	-1.54338	4.55021	7.02273
XLOC_009548	0.106621	0.392093	0.648028	-1.54314	1.2444	1.9203
nuak1a	0.0011396	0.0342292	0.648086	-1.543	37.9073	58.4912
si:dkey-239h2.3	0.0537258	0.281334	0.648607	-1.54176	2.05368	3.16629
p3h2	0.0727591	0.326684	0.648611	-1.54176	2.38158	3.67181
klhl41b	0.0824072	0.348004	0.648766	-1.54139	4.89827	7.55013
tmtc1	0.0347874	0.227688	0.64899	-1.54086	9.74704	15.0188
zgc:91968	0.342463	0.663543	0.649177	-1.54041	2.78348	4.2877
kdrl	0.39355	0.70596	0.649414	-1.53985	2.89203	4.45329
dapk1	0.234305	0.56618	0.649498	-1.53965	5.33134	8.2084
LO018196.1	0.30266	0.629713	0.64959	-1.53943	1.2567	1.9346
c1ql1a	0.0947455	0.371124	0.649657	-1.53927	4.6899	7.21904
enc2	0.000185982	0.0117551	0.64988	-1.53875	42.5007	65.3977
plxdc2	0.0853332	0.354531	0.649989	-1.53849	6.57808	10.1203
tradd	0.227368	0.560016	0.65002	-1.53841	1.03124	1.58647
BX890590.1	0.0195081	0.171464	0.650031	-1.53839	7.96874	12.259
sb:cb81	0.00261694	0.0574591	0.650074	-1.53829	234.364	360.52
si:ch211-22k7.9	0.0337289	0.224048	0.650201	-1.53799	2.02374	3.11249
MYO1D	0.103734	0.386899	0.650209	-1.53797	1.69242	2.60288
rnf19a	0.00667735	0.0971209	0.650221	-1.53794	33.5169	51.5469
ecm1b	0.137557	0.446125	0.650392	-1.53753	1.3327	2.04907
tmem134	0.0341315	0.225082	0.650462	-1.53737	18.687	28.7288
mboat2a	0.0187663	0.168387	0.650497	-1.53729	4.8869	7.51256
gnav1	0.135228	0.442827	0.6505	-1.53728	1.82232	2.80141
LO018020.2	0.294722	0.623307	0.650693	-1.53682	1.43414	2.20403
iqca1	0.0482297	0.267214	0.650809	-1.53655	2.13416	3.27924
acap3a	0.0919985	0.365904	0.651134	-1.53578	4.33828	6.66266
CABZ01077217.1	0.194327	0.522954	0.651216	-1.53559	2.46052	3.77835
nrxn2a	0.121816	0.421718	0.651436	-1.53507	49.8745	76.5608
ldlrad2	0.00583477	0.0901057	0.651575	-1.53474	29.5422	45.3396
ctps1a	0.00565818	0.0883905	0.6516	-1.53468	30.3599	46.5929
klhl36	0.00526348	0.0853677	0.651644	-1.53458	6.16266	9.4571
mych	0.00677263	0.0980919	0.651666	-1.53453	38.3312	58.8203
ddx39b	0.00278409	0.0596808	0.651716	-1.53441	85.3784	131.005
si:dkeyp-110e4.6	0.0700258	0.321808	0.651805	-1.5342	14.7988	22.7044
BX649294.1	0.263532	0.592319	0.651953	-1.53385	1.7178	2.63485
rps6kb1a	0.00487497	0.0825887	0.652184	-1.53331	15.6118	23.9377
si:ch211-218g4.2	0.150235	0.464706	0.652218	-1.53323	1.29602	1.9871
LOC110437765	0.0658883	0.312483	0.652259	-1.53313	3.43192	5.26159
cfap45	0.218681	0.551196	0.652351	-1.53292	3.04379	4.66588
tmem176l.1	0.138101	0.447006	0.652518	-1.53253	3.79344	5.81355
dda1	6.7233e-05	0.00621193	0.652562	-1.53242	107.961	165.442
RAC1	0.20942	0.54222	0.652594	-1.53235	3.71931	5.69926
LO018490.1	0.069078	0.320343	0.652662	-1.53219	1.14527	1.75476
XLOC_029634	0.0313432	0.216494	0.652678	-1.53215	1.28268	1.96525
si:dkey-16p19.5	0.0496791	0.27122	0.652733	-1.53202	2.93299	4.4934
zeb2a	0.00905292	0.114986	0.652774	-1.53192	45.0228	68.9715
etv4	0.0191484	0.170228	0.652832	-1.53179	10.438	15.9889
BX510960.1	0.0684185	0.31889	0.652903	-1.53162	1.0624	1.6272
zcchc14	0.108034	0.394756	0.652959	-1.53149	1.06579	1.63224
smpdl3b	0.197631	0.52705	0.652967	-1.53147	1.94286	2.97543
znf1081	0.0549066	0.283981	0.653203	-1.53092	1.43874	2.2026
txn	0.0151847	0.150637	0.653315	-1.53065	14.1907	21.7211
zgc:162952	0.0119069	0.132839	0.653753	-1.52963	7.38021	11.289
eif4ebp3l	0.0561056	0.287074	0.653795	-1.52953	20.7186	31.6897
tspan7	0.00771964	0.104592	0.653854	-1.52939	49.1657	75.1938
slc38a5b	0.00544795	0.0868036	0.653925	-1.52923	28.7957	44.0352
XLOC_030786	0.0744972	0.330774	0.654281	-1.52839	1.42263	2.17434
zgc:114104	0.0305068	0.214064	0.654675	-1.52747	5.54295	8.46672
LOC100330321	0.0411983	0.246919	0.654917	-1.52691	1.84701	2.82022
zmp:0000000624	0.144499	0.457175	0.655022	-1.52667	1.81148	2.76553
zc3h7bb	0.0110201	0.127938	0.655136	-1.5264	6.80502	10.3872
spata13	0.0490736	0.269778	0.655353	-1.5259	7.44135	11.3547
drc1	0.188276	0.516819	0.655456	-1.52566	1.32809	2.02622
adamts3	0.0110312	0.127938	0.655612	-1.52529	13.3173	20.3127
zgc:162472	0.00183393	0.0462981	0.655643	-1.52522	10.1625	15.5
brinp1	0.0337636	0.224048	0.655824	-1.5248	12.584	19.1881
nol6	0.00207471	0.0495695	0.656068	-1.52423	24.8626	37.8965
znf319b	0.131646	0.436489	0.656072	-1.52422	17.9043	27.2901
irf1b	0.0844555	0.35276	0.656252	-1.5238	5.12699	7.81253
spag6	0.160212	0.480692	0.656706	-1.52275	4.2558	6.48053
chrnd	0.153054	0.468817	0.656768	-1.52261	13.4024	20.4066
rad23ab	0.0331768	0.22181	0.657032	-1.522	11.0418	16.8055
fnbp1l	0.000165432	0.0109106	0.657441	-1.52105	90.135	137.1
tmem186	0.100224	0.381068	0.657484	-1.52095	2.28274	3.47193
rbl1	0.00687206	0.0985655	0.657547	-1.5208	16.7212	25.4297
hsp90b1	0.00202487	0.0489449	0.657623	-1.52063	136.627	207.759
LOC101884690	0.184239	0.510806	0.657739	-1.52036	1.94205	2.95261
slc2a10	0.163064	0.485348	0.65775	-1.52033	2.64737	4.02488
arrdc2	0.0530428	0.279619	0.657916	-1.51995	9.00491	13.687
rn7sk	0.230461	0.563055	0.657956	-1.51986	1.12558	1.71072
jarid2b	0.0117512	0.131851	0.657987	-1.51979	26.8687	40.8347
sc:d0202	0.151174	0.466269	0.658219	-1.51925	0.999582	1.51862
XLOC_003690	0.0801219	0.342395	0.658297	-1.51907	200.406	304.431
eef1a1b	0.00703107	0.0998312	0.658368	-1.51891	12.1493	18.4536
si:dkey-31n13.4	0.174268	0.497635	0.658438	-1.51875	1.54229	2.34235
slco1c1	0.444356	0.740933	0.658848	-1.5178	2.85391	4.33166
slc44a2	0.0208412	0.17729	0.658848	-1.5178	54.9673	83.4293
si:dkey-206p8.1	0.0114712	0.130518	0.659087	-1.51725	25.7876	39.1262
XLOC_031884	0.139166	0.448211	0.659149	-1.51711	1.10207	1.67196
knl1	0.0154012	0.152075	0.659176	-1.51705	10.1873	15.4547
wdr89	0.0674609	0.317013	0.659177	-1.51704	4.53676	6.88246
cenpn	0.0406229	0.245221	0.65918	-1.51704	5.70721	8.65805
pdgfra	0.0793985	0.341076	0.659214	-1.51696	4.31296	6.54257
cyp2p10	0.0454512	0.259225	0.659384	-1.51657	3.01435	4.57147
znf1130	0.06064	0.30035	0.65941	-1.51651	1.56523	2.37368
si:ch211-227e10.1	0.111744	0.402326	0.65968	-1.51589	1.3064	1.98035
znf281a	0.132391	0.437283	0.659931	-1.51531	12.2831	18.6127
CR405715.1	0.106959	0.392782	0.659994	-1.51517	2.07814	3.14873
si:dkey-6l15.1	0.0289388	0.210612	0.660111	-1.5149	44.3365	67.1652
msh3	0.126287	0.428907	0.66024	-1.5146	1.3798	2.08985
lurap1	0.102414	0.38573	0.660339	-1.51437	9.9514	15.0701
CABZ01002690.1	0.0627263	0.305493	0.660378	-1.51428	1.62222	2.4565
si:dkey-108k21.7	0.0587754	0.294941	0.660404	-1.51423	4.31772	6.538
FP102120.1	0.0710998	0.323544	0.660548	-1.51389	1.52319	2.30595
casz1	0.133716	0.439885	0.660722	-1.5135	18.4313	27.8957
nenf	0.233703	0.565708	0.660751	-1.51343	9.45892	14.3154
llph	0.0118642	0.132698	0.660928	-1.51302	17.1472	25.9441
rrp12	0.0363737	0.231869	0.661157	-1.5125	32.5632	49.2517
hspa9	0.000195875	0.0121773	0.661306	-1.51216	245.871	371.797
zgc:173480	0.0846836	0.353104	0.661445	-1.51184	1.34706	2.03655
tmem51a	0.136811	0.44538	0.661489	-1.51174	2.08502	3.15201
cdk16	0.029941	0.212964	0.661498	-1.51172	36.46	55.1174
gabrg1	0.0248871	0.195817	0.66154	-1.51162	13.9234	21.0469
neff1 (zgc:65851)	0.0092026	0.115906	0.661608	-1.51147	172.269	260.38
adam17a	0.0297221	0.212378	0.661976	-1.51063	25.7339	38.8743
si:ch211-261p9.4	0.0216416	0.181317	0.662217	-1.51008	3.07561	4.64441
LOC110438299	0.131427	0.436196	0.662475	-1.50949	1.08395	1.63621
BX569793.1	0.0831051	0.349155	0.66248	-1.50948	1.34365	2.02822
b3gnt7	0.103848	0.387064	0.662613	-1.50918	0.92097	1.38991
zeb1b	0.0141962	0.145207	0.662636	-1.50912	55.1569	83.2387
si:ch73-364h19.1	0.0356493	0.23032	0.662742	-1.50888	7.62895	11.5112
angptl2a	0.0755114	0.332877	0.662963	-1.50838	6.95884	10.4966
chrm3a	0.00495231	0.0832259	0.663045	-1.50819	26.9726	40.6799
flvcr2b	0.102777	0.386143	0.663166	-1.50792	2.61798	3.94771
fli1a	0.234504	0.56644	0.663278	-1.50766	5.48395	8.26794
oprm1	0.0653046	0.310658	0.663315	-1.50758	23.3956	35.2708
LOC108183728	0.10817	0.394902	0.663408	-1.50737	2.3396	3.52665
uggt1	0.00962645	0.119063	0.663431	-1.50732	14.57	21.9617
si:ch211-122f10.4	0.156478	0.474458	0.663664	-1.50679	6.22954	9.38658
ggh	0.464781	0.754197	0.663712	-1.50668	1.25519	1.89116
zdhhc20a	0.0202675	0.174626	0.66374	-1.50661	10.6051	15.9778
tjp1b	0.0453156	0.258826	0.663875	-1.50631	51.4079	77.4361
pou4f1	0.00169929	0.0448069	0.664113	-1.50577	68.1927	102.682
LOC110438671	0.493159	0.771632	0.66424	-1.50548	1.46364	2.20348
homer3b	0.0491013	0.269778	0.664271	-1.50541	8.41082	12.6617
ehbp1l1b	0.0629613	0.305858	0.66436	-1.50521	6.46053	9.72444
nsfb	0.0848598	0.353589	0.66446	-1.50498	10.4662	15.7514
LOC103909306	0.102141	0.385396	0.664493	-1.50491	1.65506	2.49072
znf1007	0.133845	0.440057	0.664572	-1.50473	3.53849	5.32447
gnl3l	0.0184036	0.166699	0.664614	-1.50463	15.13	22.7651
XLOC_044287	0.0556288	0.285825	0.664763	-1.5043	2.76792	4.16377
cpeb1a	0.207873	0.540109	0.664885	-1.50402	0.919804	1.3834
l3mbtl4	0.0438498	0.254534	0.6649	-1.50399	6.83951	10.2865
slc7a2	0.337512	0.659302	0.665014	-1.50373	7.98771	12.0113
tank	0.0936955	0.369114	0.6651	-1.50353	1.48981	2.23998
CABZ01084793.1	0.019746	0.172661	0.665142	-1.50344	6.77973	10.1929
pcdh11	0.0281757	0.207734	0.665236	-1.50323	67.22	101.047
cfap298	0.0143508	0.145557	0.665306	-1.50307	24.2045	36.381
XLOC_039163	0.104255	0.387766	0.665311	-1.50306	0.874576	1.31454
lrrn2	0.00350256	0.0687397	0.665315	-1.50305	39.6268	59.561
larsa	0.00565038	0.0883905	0.665323	-1.50303	10.5082	15.7942
ldlrad4b	0.0691648	0.320343	0.665368	-1.50293	0.938919	1.41113
CABZ01118738.1	0.000522704	0.0224098	0.665503	-1.50262	15.7814	23.7135
mtnr1ba	0.124534	0.426069	0.665623	-1.50235	1.44391	2.16926
ptprsb	0.0589047	0.295331	0.66568	-1.50222	176.267	264.792
si:dkey-83k24.5	0.128184	0.431063	0.665789	-1.50198	3.62563	5.44562
polr1d	0.0172833	0.161204	0.665812	-1.50193	4.77834	7.17671
XLOC_011861	0.331084	0.653986	0.665864	-1.50181	1.0694	1.60603
slc12a5b	0.0116594	0.131528	0.666002	-1.5015	16.4517	24.7022
ptch1	0.189424	0.517492	0.666191	-1.50107	6.02772	9.04804
ak8	0.173028	0.495947	0.666246	-1.50095	1.55122	2.3283
zgc:162972	0.0886181	0.360487	0.666306	-1.50081	2.06939	3.10577
CR385078.1	0.107879	0.394609	0.666385	-1.50063	1.75223	2.62946
nsmce2	0.104851	0.388759	0.666418	-1.50056	2.26246	3.39495
stc2b	0.135859	0.443794	0.666505	-1.50036	3.11961	4.68056
pik3c3	0.0172684	0.161172	0.666577	-1.5002	36.0503	54.0828
si:ch211-212k18.8	0.137598	0.446125	0.666806	-1.49969	4.72391	7.08438
mtus2a	0.0716049	0.324366	0.666959	-1.49934	22.5365	33.79
LOC101883491	0.06478	0.309361	0.667196	-1.49881	1.70023	2.54831
pald1b	0.345258	0.665887	0.667249	-1.49869	1.45093	2.17449
ablim1a	0.0237633	0.190816	0.667253	-1.49868	21.7786	32.6393
col11a2	0.41522	0.719023	0.667395	-1.49836	5.7665	8.64031
rc3h1a	0.0417148	0.248669	0.667411	-1.49833	6.03726	9.0458
lpcat1	0.00393418	0.0726492	0.66783	-1.49739	14.8268	22.2015
galnt2	0.0193087	0.170416	0.668012	-1.49698	41.9582	62.8106
XLOC_028703	0.142394	0.454039	0.668158	-1.49665	6.16855	9.23217
XLOC_042263	0.0825302	0.348004	0.668257	-1.49643	1.39519	2.08781
gstt1a	0.363323	0.679781	0.66829	-1.49636	3.96398	5.93152
cdca7b	0.0186877	0.167945	0.668408	-1.49609	11.2597	16.8456
msi1	0.0295854	0.212121	0.668554	-1.49577	18.8671	28.2208
FQ323119.1	0.787409	0.923028	0.668829	-1.49515	2.07562	3.10337
XLOC_029609	0.0962666	0.373845	0.668831	-1.49515	1.25726	1.87979
BX005085.5	0.0241085	0.19251	0.668893	-1.49501	5.9097	8.83504
pax6b	0.006172	0.0933711	0.668905	-1.49498	15.3234	22.9082
arhgef4	0.0119574	0.133099	0.668939	-1.4949	24.7424	36.9875
XLOC_020693	0.243629	0.574312	0.669133	-1.49447	1.57963	2.36071
acot21	0.0488967	0.269347	0.669203	-1.49431	2.71335	4.05459
nifk	0.0143707	0.145593	0.669214	-1.49429	15.7771	23.5756
pprc1	0.0217888	0.182107	0.669268	-1.49417	13.2821	19.8457
proser3	0.0559502	0.286705	0.669439	-1.49379	3.14253	4.69428
CABZ01061894.1	0.205791	0.538087	0.669512	-1.49362	11.3459	16.9466
sp8b	0.000153065	0.0103078	0.669838	-1.4929	50.9696	76.0923
chordc1a	0.0374151	0.235502	0.669984	-1.49257	16.9566	25.3089
lacc1	0.0454981	0.259265	0.670026	-1.49248	2.63027	3.92563
si:dkey-220k22.1	0.000222369	0.0132742	0.670077	-1.49237	22.2953	33.2727
nop10	0.00994572	0.121518	0.67013	-1.49225	15.8592	23.6659
si:ch211-127d4.3	0.0195517	0.171718	0.67021	-1.49207	8.48165	12.6552
fam13b	0.0399938	0.243475	0.670237	-1.49201	47.4094	70.7353
npy2r	0.00513192	0.0844464	0.670377	-1.4917	104.092	155.274
cacna2d2b	0.0101901	0.122964	0.670399	-1.49165	14.952	22.3032
CU207354.1	0.0352829	0.229419	0.670606	-1.49119	3.63544	5.42112
sv2bb	0.0118031	0.132271	0.670614	-1.49117	418.068	623.411
thsd1	0.215784	0.548586	0.670735	-1.4909	1.51959	2.26556
cybc1	0.00772167	0.104592	0.671395	-1.48944	7.63743	11.3755
LOC101885717	0.174389	0.497857	0.67141	-1.4894	4.55983	6.79142
XLOC_034393	0.212351	0.544237	0.671436	-1.48935	2.60067	3.87329
tpm1	0.00165452	0.0440999	0.671601	-1.48898	16.8515	25.0916
sh3pxd2b	0.012169	0.134205	0.671634	-1.48891	12.011	17.8832
si:dkeyp-2e4.3	0.102592	0.385949	0.671966	-1.48817	4.04187	6.01499
LOC100535506	0.0965157	0.374559	0.672106	-1.48786	1.4975	2.22807
arhgap17a	0.184243	0.510806	0.672177	-1.4877	1.66762	2.48093
mtap	0.00310636	0.0643428	0.672817	-1.48629	27.3087	40.5885
tbx15	0.127657	0.431019	0.672856	-1.4862	2.056	3.05562
XLOC_034522	0.294653	0.623237	0.672896	-1.48611	1.43359	2.13047
gli1	0.138038	0.446922	0.673081	-1.48571	3.94805	5.86565
nuak1b	0.0226839	0.186336	0.673167	-1.48552	12.8198	19.044
tmem150ab	0.0209684	0.177844	0.673299	-1.48522	12.4025	18.4206
lypd6b	0.0172996	0.161204	0.673326	-1.48516	8.2415	12.24
greb1l	0.091767	0.365363	0.673338	-1.48514	49.393	73.3554
CABZ01035279.1	0.081195	0.344923	0.673555	-1.48466	1.27965	1.89984
zgc:174935	0.165342	0.487325	0.673763	-1.4842	1.1889	1.76456
anks3	0.0935023	0.368972	0.673844	-1.48402	0.908495	1.34823
cfap97	0.00544308	0.0868036	0.67385	-1.48401	12.1381	18.0131
ngdn	0.00939341	0.117293	0.674026	-1.48362	8.75318	12.9864
stx2a	0.510317	0.782429	0.674161	-1.48333	0.978502	1.45144
pcdh2g3	0.188703	0.517083	0.674251	-1.48313	0.96756	1.43502
slc26a2	0.551891	0.807568	0.674321	-1.48297	4.46909	6.62754
onecutl	0.0272424	0.20466	0.674408	-1.48278	339.509	503.419
zgc:158270	0.016628	0.158017	0.674609	-1.48234	7.82399	11.5978
rpia	0.00558006	0.0878296	0.67467	-1.48221	11.8484	17.5618
ptprh	0.0951254	0.37185	0.674858	-1.48179	0.844881	1.25194
zgc:91860	0.00554549	0.0876269	0.67488	-1.48175	462.975	686.012
si:ch73-221f6.3	0.0696384	0.320976	0.674934	-1.48163	4.60711	6.82601
tenm3	0.0962881	0.373845	0.675059	-1.48135	15.8994	23.5526
tcirg1b	0.508855	0.781739	0.675089	-1.48129	6.05168	8.96426
plch2a	0.0153784	0.152033	0.675104	-1.48125	13.8181	20.468
stap2a	0.00196309	0.0481447	0.675353	-1.48071	133.894	198.258
ccpg1	0.241025	0.571783	0.675392	-1.48062	0.901362	1.33458
CR847984.1	0.0682269	0.318403	0.675425	-1.48055	2.36414	3.50022
phf13	0.221104	0.553619	0.675661	-1.48003	2.35374	3.48361
castor1	0.139372	0.44862	0.675835	-1.47965	0.903357	1.33665
dnah6	0.120408	0.419587	0.676063	-1.47915	1.21528	1.79759
LOC100331556	0.123267	0.424095	0.676082	-1.47911	23.8427	35.266
gadd45bb	0.16951	0.492103	0.676154	-1.47895	18.1344	26.8199
grwd1	0.0161075	0.155679	0.676349	-1.47853	10.0775	14.8999
klhl40b	0.130721	0.434831	0.676354	-1.47851	3.59573	5.31634
sash3	0.130722	0.434831	0.676396	-1.47842	1.25422	1.85426
LOC108181078	0.206441	0.538765	0.676409	-1.47839	1.84965	2.73451
RASSF5	0.00255623	0.056416	0.676614	-1.47795	57.7672	85.3768
optc	0.113812	0.406016	0.676705	-1.47775	4.22323	6.24088
her8a	0.024817	0.195623	0.676939	-1.47724	34.2649	50.6175
skap1	0.0120672	0.133672	0.67703	-1.47704	6.68312	9.87122
glyctk	0.145532	0.458497	0.677063	-1.47697	2.08791	3.08377
arid3a	0.0101536	0.12293	0.67709	-1.47691	35.5588	52.5172
CABZ01054394.1	0.257791	0.587402	0.677116	-1.47685	2.958	4.36852
nr1d1	0.30343	0.630096	0.67714	-1.4768	2.24365	3.31343
fgfr4	0.0089192	0.11399	0.677488	-1.47604	47.8248	70.5914
fgf8a	0.125842	0.427853	0.677564	-1.47588	1.659	2.44848
ptprk	0.0122108	0.134483	0.678071	-1.47477	13.4874	19.8909
nme5	0.155332	0.472905	0.678535	-1.47376	2.21343	3.26207
ddx18	0.0181831	0.165574	0.678764	-1.47327	28.5148	42.0098
depdc1a	0.105587	0.389865	0.678941	-1.47288	9.42621	13.8837
LOC101886929	0.116898	0.411909	0.678961	-1.47284	1.44928	2.13456
calb2a	0.0385112	0.238478	0.678999	-1.47276	19.5676	28.8182
cyth4b	0.219485	0.552229	0.679055	-1.47263	1.03894	1.52997
abcc9	0.0359818	0.231539	0.679173	-1.47238	10.275	15.1288
arl4d	0.00488121	0.0825962	0.679239	-1.47224	128.258	188.826
phf5a	0.00558897	0.0878296	0.679252	-1.47221	22.1386	32.5926
nop16	0.0355999	0.23032	0.679258	-1.4722	15.9708	23.5122
polr1b	0.0112365	0.128957	0.679295	-1.47212	10.54	15.516
im:7136021	0.194137	0.522671	0.679317	-1.47207	3.20348	4.71573
lrrtm1	0.0134126	0.140689	0.679524	-1.47162	71.6735	105.476
ppox	0.603133	0.83502	0.679546	-1.47157	2.24551	3.30442
msrb1a	0.724313	0.897678	0.679618	-1.47141	1.24275	1.8286
espl1	0.0102563	0.123037	0.680024	-1.47054	8.43874	12.4095
usp6nl	0.0314941	0.216635	0.680233	-1.47009	26.3427	38.726
plxnb1a	0.0961057	0.373812	0.680233	-1.47008	10.6578	15.6678
strap	0.000640874	0.0253869	0.680418	-1.46969	79.5409	116.9
cd3eap	0.0448618	0.257174	0.680424	-1.46967	6.38207	9.37956
CU207245.1	0.212873	0.544638	0.680685	-1.46911	1.39321	2.04678
zgc:172182	0.071077	0.323544	0.680698	-1.46908	1.00172	1.47161
ahsa1a	0.779671	0.920263	0.680816	-1.46883	3.01002	4.42119
neurl2	0.167052	0.489176	0.680935	-1.46857	2.56856	3.77211
hps6	0.19702	0.525969	0.680964	-1.46851	6.22337	9.13906
si:ch211-161m3.2	0.0122494	0.13465	0.681004	-1.46842	5.5574	8.1606
suv39h1b	0.0845005	0.352862	0.68102	-1.46838	13.9961	20.5516
pot1	0.255603	0.584979	0.681261	-1.46787	2.17837	3.19756
XLOC_003692	0.13551	0.443164	0.681295	-1.46779	144.233	211.704
CABZ01081385.1	0.115882	0.410265	0.68135	-1.46767	2.06655	3.03303
LOC110437771	0.034348	0.226076	0.681402	-1.46756	7.92928	11.6367
CU459089.1	0.11514	0.408562	0.681423	-1.46752	1.08464	1.59172
g6pd	0.0632148	0.306224	0.681455	-1.46745	17.0822	25.0672
lipt2	0.0106928	0.125522	0.681557	-1.46723	4.72215	6.92848
LOC110440170	0.100373	0.381268	0.681621	-1.46709	1.06197	1.558
AK6	0.0719605	0.325222	0.68167	-1.46699	7.59334	11.1393
tnk2b	0.0184986	0.167096	0.681758	-1.4668	14.4943	21.2602
slc20a1b	0.00425656	0.0761825	0.681856	-1.46658	81.6095	119.687
cdh13	0.0022944	0.0523843	0.682019	-1.46623	16.6515	24.415
asic1c	0.0250607	0.196194	0.682026	-1.46622	11.1203	16.3049
LOC101885062	0.247307	0.577899	0.682063	-1.46614	1.35092	1.98064
gm2a	0.0638794	0.307598	0.682069	-1.46613	4.10464	6.01792
neurl1b	0.0857926	0.355615	0.682118	-1.46602	6.0726	8.90256
rhebl1	0.0630636	0.306009	0.682489	-1.46523	8.68892	12.7312
abhd6a	0.0972426	0.375853	0.682658	-1.46486	194.186	284.456
grin2bb	0.014067	0.144586	0.6827	-1.46477	12.4222	18.1958
sp5l	0.063625	0.306857	0.682705	-1.46476	2.32089	3.39955
mmel1	0.348427	0.667484	0.682763	-1.46464	2.69869	3.9526
cyp4t8	0.285436	0.615324	0.682864	-1.46442	12.8131	18.7637
gab1	0.0027802	0.0596718	0.682961	-1.46421	27.1277	39.7207
si:ch211-51h9.7	0.102637	0.386027	0.683088	-1.46394	1.2536	1.83519
hira	0.000395367	0.0188283	0.683273	-1.46354	36.781	53.8306
CABZ01015815.2	0.0372631	0.235075	0.683301	-1.46348	2.62833	3.84652
LOC101886167	0.0240235	0.192277	0.683319	-1.46345	4.59683	6.72721
MARK4	0.0158739	0.154708	0.683396	-1.46328	59.3365	86.8259
rbm19	0.0109944	0.127938	0.683531	-1.46299	7.47159	10.9309
slc31a1	0.0124749	0.135765	0.683541	-1.46297	17.2272	25.2029
tmem106a	0.0298884	0.212771	0.683562	-1.46292	5.12497	7.49745
lars2	0.0152372	0.151071	0.683583	-1.46288	4.74401	6.93992
ptk2aa	0.132584	0.437755	0.683599	-1.46285	32.3379	47.3054
aldh1a2	0.12026	0.41941	0.683704	-1.46262	17.8088	26.0476
si:ch1073-363c19.3	0.00747501	0.103109	0.68391	-1.46218	8.56289	12.5205
snapc2	0.0337435	0.224048	0.684265	-1.46142	9.64804	14.0999
znf1064	0.178291	0.503066	0.68437	-1.4612	1.23973	1.81148
LOC100535070	0.120747	0.420258	0.684476	-1.46097	2.24915	3.28594
LOC101886784	0.282238	0.611268	0.684726	-1.46044	5.83624	8.52347
nagpa	0.0653809	0.310763	0.684881	-1.46011	1.41049	2.05947
pcgf5a	0.0865646	0.356885	0.684994	-1.45987	3.25351	4.74969
tmem240a	0.0194041	0.170974	0.685035	-1.45978	12.659	18.4794
LOC103910690	0.0843304	0.352646	0.68504	-1.45977	1.35071	1.97172
tmem264	0.0221995	0.184731	0.685257	-1.45931	5.49117	8.01329
tatdn3	0.0514303	0.275612	0.685272	-1.45927	2.5866	3.77455
galnt12	0.534296	0.79605	0.685372	-1.45906	1.16222	1.69574
tecrl2b	0.0169499	0.159554	0.685419	-1.45896	5.00724	7.30538
BX469930.1	0.0346002	0.227275	0.685474	-1.45884	10.0977	14.731
wu:fi09b08	0.279092	0.608363	0.685732	-1.4583	2.35986	3.44138
sh3d19	0.128217	0.431063	0.685756	-1.45824	3.70984	5.40985
si:ch73-366l1.5	0.174209	0.497592	0.685994	-1.45774	7.38331	10.7629
ephb1	0.12513	0.427001	0.686242	-1.45721	5.24295	7.64009
dnajb2	0.103971	0.387319	0.686274	-1.45714	5.51557	8.03698
man2b2	0.251418	0.581199	0.686383	-1.45691	2.11342	3.07906
zgc:113102	0.0618537	0.303392	0.686496	-1.45667	6.39915	9.32146
LOC108182859	0.0295359	0.212121	0.686595	-1.45646	5.56149	8.10011
LOC110437857	0.0425595	0.251092	0.686595	-1.45646	6.50777	9.47832
mon1a	0.0863987	0.356556	0.686659	-1.45633	4.18692	6.09753
kat6b	0.195577	0.524548	0.686787	-1.45606	8.92437	12.9944
srrm4	0.00924991	0.115992	0.686893	-1.45583	13.6327	19.8469
sst6	0.12142	0.421476	0.686912	-1.45579	0.897535	1.30662
tcaim	0.0325835	0.220184	0.686931	-1.45575	4.78464	6.96525
hspa12a	0.000910398	0.0304505	0.687017	-1.45557	41.0621	59.7686
zgc:113227	0.0714155	0.324294	0.687019	-1.45556	2.31142	3.36442
recql	0.0263942	0.201317	0.687037	-1.45553	8.23327	11.9837
hoxb4a	0.00682954	0.0984187	0.687038	-1.45552	26.4969	38.5668
si:ch1073-358c10.1	0.0973746	0.376025	0.687245	-1.45509	1.10039	1.60116
si:dkey-14o6.2	0.138182	0.447133	0.68746	-1.45463	0.868119	1.26279
myo3a	0.106592	0.392093	0.687532	-1.45448	3.12153	4.5402
gstcd	0.04397	0.254803	0.68787	-1.45376	4.35485	6.33092
prpsap1	0.012674	0.136182	0.687913	-1.45367	15.4689	22.4866
cdc42bpab	0.0216062	0.181108	0.688179	-1.45311	15.1081	21.9538
sf3b3	0.000571232	0.0237213	0.688245	-1.45297	91.8364	133.436
si:ch211-235f12.2	0.274562	0.60377	0.688253	-1.45295	6.31606	9.17694
tns2b	0.0935569	0.368972	0.688296	-1.45286	5.70488	8.28841
si:dkey-190j3.4	0.0999372	0.380916	0.688361	-1.45273	0.90626	1.31655
wdr3	0.0360324	0.231549	0.688495	-1.45244	27.6136	40.1071
srsf6b	0.000365864	0.0182695	0.688495	-1.45244	155.158	225.359
tuba8l3	0.00434356	0.0769047	0.688581	-1.45226	106.418	154.547
sft2d1	0.203515	0.534986	0.688598	-1.45223	5.77438	8.3857
utp4	0.0487955	0.269048	0.688602	-1.45222	14.5092	21.0705
rrp9	0.0644358	0.308791	0.688706	-1.452	11.1577	16.201
UTP14C	0.0337566	0.224048	0.688708	-1.45199	16.259	23.608
LOC402866	0.139017	0.447998	0.688746	-1.45191	3.42608	4.97438
XLOC_043970	0.134653	0.441606	0.688787	-1.45183	1.11792	1.62303
fzd3b	0.129341	0.433202	0.688856	-1.45168	8.55207	12.4149
kcna2b	0.0294147	0.211596	0.688938	-1.45151	15.6753	22.7528
atp6v1e1a	0.230497	0.563055	0.688953	-1.45148	2.60486	3.7809
wnt11f2	0.10512	0.389113	0.688984	-1.45141	2.41718	3.50833
tspan9b	0.0788209	0.339621	0.689305	-1.45074	9.61219	13.9448
znf1098	0.130274	0.434444	0.689337	-1.45067	0.887848	1.28797
XLOC_032912	0.136691	0.445244	0.689507	-1.45031	3.11331	4.51526
FQ377603.1	0.146972	0.460665	0.689737	-1.44983	3.39278	4.91895
txlnba	0.104688	0.388642	0.690062	-1.44914	17.9541	26.018
adsl	0.0742675	0.330009	0.690072	-1.44912	34.4032	49.8544
pip4k2aa	0.0486202	0.268438	0.690189	-1.44888	14.0735	20.3908
thbs4b	0.0292083	0.211596	0.690695	-1.44782	15.149	21.933
zc3h4	0.0540465	0.281634	0.690732	-1.44774	8.48627	12.2859
cep295	0.0327631	0.220466	0.690781	-1.44764	9.41058	13.6231
atp1a2a	0.133494	0.439407	0.690965	-1.44725	10.8349	15.6809
mycla	0.000698074	0.0264345	0.69098	-1.44722	64.3131	93.0751
nectin3b	0.00433448	0.0769047	0.691017	-1.44714	42.8859	62.062
znf516	0.10794	0.394664	0.691483	-1.44617	23.1173	33.4315
zgc:101853	0.107156	0.393266	0.691851	-1.4454	16.0636	23.2183
ankrd6b	0.00370978	0.0706126	0.69186	-1.44538	15.3651	22.2084
NAV1 (1 of many)	0.0559355	0.286705	0.691946	-1.4452	18.6355	26.932
RYR2	0.315037	0.641339	0.692238	-1.44459	2.20348	3.18312
pnisr	0.000737429	0.0270895	0.692602	-1.44383	42.9219	61.972
ust	0.149483	0.46355	0.69277	-1.44348	2.08512	3.00982
obsl1a	0.23613	0.567701	0.692835	-1.44335	1.6933	2.44402
akr7a3	0.0341515	0.225128	0.693234	-1.44251	15.4723	22.319
LOC108190994	0.123668	0.424626	0.693313	-1.44235	0.895377	1.29145
gnl1	0.0165337	0.157559	0.693364	-1.44224	6.5864	9.4992
si:ch73-221f6.1	0.190706	0.518932	0.693414	-1.44214	1.51506	2.18493
CABZ01026153.1	0.0437275	0.25406	0.693476	-1.44201	9.79735	14.1279
bves	0.206743	0.538787	0.693769	-1.4414	3.8308	5.52173
CABZ01085365.1	0.0205859	0.176164	0.693928	-1.44107	4.54428	6.54863
LOC108181164	0.101179	0.38331	0.69399	-1.44094	0.963247	1.38798
snrpg	0.00313068	0.0647594	0.694009	-1.4409	39.8208	57.3779
pcdh7a	0.00656106	0.0959164	0.694182	-1.44054	20.6325	29.722
pou2f2a (LOC100537384)	0.00533085	0.0862164	0.69435	-1.4402	14.0188	20.1898
col9a1b	0.455514	0.747751	0.694377	-1.44014	11.8764	17.1037
dpp7	0.0137672	0.143117	0.694492	-1.4399	12.975	18.6827
KCNIP4	0.0316602	0.217026	0.694504	-1.43988	27.6861	39.8646
cx43	0.224521	0.557271	0.69454	-1.4398	3.42471	4.93091
tpcn3	0.226437	0.559143	0.694541	-1.4398	2.08769	3.00585
wdr53	0.293447	0.622445	0.694554	-1.43977	2.24202	3.228
atp6v0a2b	0.204101	0.535417	0.694584	-1.43971	6.334	9.11912
ugp2a	0.172558	0.495947	0.694786	-1.43929	3.93252	5.66004
nefmb	0.024257	0.192977	0.694792	-1.43928	628.012	903.885
atp1a3b	0.0769132	0.335029	0.694808	-1.43925	624.094	898.225
lrp2a	0.257491	0.58734	0.694847	-1.43917	1.99867	2.87642
tomm20a	0.00181967	0.0460273	0.694889	-1.43908	28.2547	40.6607
rexo4	0.0412911	0.247258	0.694914	-1.43903	6.56265	9.44384
zgc:173577	0.277344	0.606705	0.695154	-1.43853	2.92746	4.21124
atp6v0a2a	0.0265008	0.201492	0.695178	-1.43848	48.2337	69.3832
npr2	0.00203175	0.0489899	0.69545	-1.43792	51.7816	74.4577
adam9	0.0564141	0.288138	0.695463	-1.43789	7.66957	11.028
si:ch73-334d15.4	0.314762	0.641014	0.695489	-1.43784	1.8255	2.62478
si:ch211-288d18.1	0.138653	0.447815	0.695526	-1.43776	24.2056	34.8019
mdn1	0.0223021	0.184958	0.695645	-1.43752	6.41826	9.22635
ncf2	0.197536	0.526946	0.695752	-1.43729	1.24729	1.79273
traf4a	0.000978873	0.0316926	0.695842	-1.43711	80.4793	115.657
tpcn2	0.672853	0.871336	0.696071	-1.43664	1.32479	1.90325
pik3c2b	0.0462885	0.26046	0.696102	-1.43657	68.1611	97.9183
ptpra	0.0798847	0.341806	0.69626	-1.43625	21.2082	30.4602
pip5k1bb	0.0598156	0.298574	0.696296	-1.43617	5.39761	7.75189
si:dkey-167k11.5	0.141244	0.451771	0.696342	-1.43608	0.9445	1.35637
pigv	0.038275	0.238229	0.696444	-1.43587	3.12568	4.48806
ZNF335	0.0280198	0.207119	0.696476	-1.4358	35.274	50.6465
rpz5	0.0757661	0.333467	0.696494	-1.43576	12.3073	17.6704
hccsa.1	0.0423988	0.250699	0.696616	-1.43551	9.37593	13.4593
zgc:153012	0.401825	0.710353	0.69662	-1.4355	1.75317	2.51668
LOC108180795	0.158436	0.477866	0.696656	-1.43543	1.3416	1.92577
utp20	0.142394	0.454039	0.696702	-1.43533	5.53657	7.94683
hspd1	0.00041763	0.0195106	0.69671	-1.43532	84.5382	121.339
mllt3	0.0123609	0.135098	0.696819	-1.43509	12.781	18.342
klhl40a	0.14563	0.458548	0.696998	-1.43473	7.00998	10.0574
adora2aa	0.046548	0.26135	0.697035	-1.43465	6.16508	8.84471
wu:fc33b09	0.0405846	0.245076	0.697114	-1.43449	5.02862	7.21348
si:ch73-25f10.6	0.00906769	0.114986	0.697497	-1.4337	11.5888	16.6149
DGKI	0.022685	0.186336	0.697522	-1.43365	41.5509	59.5693
efl1	0.120019	0.419031	0.69754	-1.43361	1.81759	2.60572
znf1102	0.0540118	0.281634	0.697566	-1.43356	1.9789	2.83686
ptprfa	0.0433921	0.253052	0.697607	-1.43347	26.7307	38.3178
gpatch4	0.0223581	0.18501	0.69772	-1.43324	6.52289	9.34887
slc17a6a	0.0202234	0.174626	0.69777	-1.43314	88.895	127.399
LOC100000748	0.19447	0.522954	0.698377	-1.43189	1.50852	2.16004
cacna2d1a	0.135916	0.443813	0.698391	-1.43186	6.17116	8.83625
kif20ba	0.0681895	0.318403	0.698676	-1.43128	6.65248	9.52155
si:ch211-102c2.7	0.0289707	0.210687	0.69879	-1.43104	10.5889	15.1532
ttc25	0.159205	0.479007	0.699035	-1.43054	2.51775	3.60176
eno4	0.171242	0.494789	0.699168	-1.43027	1.33651	1.91157
mybbp1a	0.0626324	0.305382	0.69935	-1.4299	12.0059	17.1673
XLOC_042229	0.239252	0.570006	0.699459	-1.42968	1.15364	1.64934
trmt10b	0.147112	0.460936	0.699656	-1.42927	1.21133	1.73132
ugt1b1	0.0997351	0.380672	0.69972	-1.42914	5.13606	7.34016
BX276101.1	0.116038	0.410309	0.699778	-1.42902	1.32543	1.89408
bola3	0.045633	0.259689	0.699917	-1.42874	8.79124	12.5604
col15a1a	0.553584	0.808737	0.700658	-1.42723	2.26583	3.23385
cbr1	0.166228	0.488095	0.700721	-1.4271	1.82781	2.60847
smyd5	0.0400891	0.243744	0.700839	-1.42686	5.82071	8.30536
bmi1b	0.0043022	0.0765757	0.700905	-1.42673	59.6449	85.097
si:ch211-235o23.1	0.0704318	0.322563	0.700997	-1.42654	5.66517	8.0816
LOC110438317	0.198787	0.52846	0.701039	-1.42646	6.03658	8.61091
rassf4a	0.0402768	0.24426	0.701087	-1.42636	22.8906	32.6502
si:dkey-237g15.2	0.228718	0.561009	0.70111	-1.42631	1.06347	1.51684
tyw1	0.0177971	0.163577	0.701399	-1.42572	13.5099	19.2614
e2f3	0.029294	0.211596	0.701415	-1.42569	16.2395	23.1525
scrt1a	0.0123053	0.134895	0.701472	-1.42557	69.5591	99.1616
sdhaf3	0.0302666	0.213661	0.701667	-1.42518	8.39581	11.9655
XLOC_005779	0.110936	0.401013	0.701678	-1.42515	1.41943	2.0229
zmynd10	0.319599	0.645447	0.70174	-1.42503	2.48204	3.53697
dhx16	0.00400999	0.0736008	0.701754	-1.425	16.5604	23.5985
slco4a1	0.412402	0.717231	0.701905	-1.42469	1.48855	2.12072
nle1	0.061629	0.302895	0.701992	-1.42452	9.5153	13.5547
egr1	0.0309178	0.215024	0.7021	-1.4243	45.6538	65.0246
taf1a	0.116946	0.41191	0.702135	-1.42423	2.98487	4.25113
tbrg4	0.00228851	0.0523193	0.702166	-1.42416	19.6382	27.9681
atn1	0.0997748	0.380672	0.702406	-1.42368	12.1558	17.3059
layna	0.0737249	0.328788	0.702415	-1.42366	6.86092	9.76761
CR847936.1	0.0640114	0.307598	0.702497	-1.42349	11.1045	15.8071
nat10	0.0717716	0.324624	0.702507	-1.42347	11.5943	16.5042
arhgap32b	0.0795445	0.3412	0.702519	-1.42345	40.5637	57.7403
si:ch211-225g23.1	0.202696	0.533943	0.702527	-1.42343	3.92377	5.58521
sipa1l2	0.0226358	0.186336	0.702614	-1.42326	45.4591	64.7
klhl22	0.272137	0.600973	0.702624	-1.42324	1.43498	2.04231
tmem266	0.0599602	0.298744	0.702642	-1.4232	7.96644	11.3378
CR381531.2	0.0402579	0.24426	0.702888	-1.4227	36.239	51.5572
cep135	0.0421359	0.250311	0.702913	-1.42265	8.76849	12.4745
pcbp3	0.0850604	0.353996	0.703061	-1.42235	23.8889	33.9784
slc35e3	0.0255966	0.197813	0.703127	-1.42222	10.51	14.9475
ndst2b	0.0379258	0.236926	0.703654	-1.42115	19.8545	28.2163
hey2	0.179155	0.504146	0.703658	-1.42114	5.38527	7.65325
LOC100334937	0.00613882	0.093232	0.703699	-1.42106	95.8975	136.276
nop14	0.0458706	0.260078	0.703718	-1.42102	3.88678	5.52321
shmt2	0.023952	0.191917	0.70382	-1.42082	22.9754	32.6438
lrtm2b	0.274388	0.603528	0.703842	-1.42077	2.32565	3.30422
zgc:158463	0.0932174	0.368497	0.703851	-1.42075	22.2971	31.6788
arhgap35a	0.0639846	0.307598	0.703874	-1.42071	22.7449	32.3139
fars2	0.254353	0.584135	0.704112	-1.42023	1.00247	1.42374
otpa	0.146332	0.459999	0.704166	-1.42012	3.36981	4.78553
rfx1b	0.0582226	0.2938	0.704188	-1.42007	5.56041	7.89619
CU466278.1	0.190491	0.518809	0.704257	-1.41994	1.83077	2.59958
eef2k	0.0018489	0.0463455	0.704458	-1.41953	125.217	177.75
LOC100334341	0.152691	0.468167	0.704467	-1.41951	1.94388	2.75937
LOC101884451	0.116894	0.411909	0.704582	-1.41928	11.3153	16.0596
si:dkeyp-66d1.7	0.255096	0.5848	0.704605	-1.41924	3.21297	4.55997
zgc:174314	0.115591	0.409672	0.704605	-1.41923	1.4366	2.03888
upf1	0.0178593	0.163927	0.70487	-1.4187	50.0167	70.9588
nipbla	0.0888726	0.360864	0.704895	-1.41865	34.0465	48.3001
ikzf4	0.190505	0.518809	0.704896	-1.41865	1.75027	2.48301
vmp1	0.00509201	0.0841633	0.704961	-1.41852	37.1558	52.7062
zgc:101851	0.10224	0.385463	0.705008	-1.41842	9.82951	13.9424
itpkb	0.28664	0.616316	0.705092	-1.41826	1.12279	1.5924
ext1b	0.125516	0.42764	0.705112	-1.41821	7.24196	10.2707
vangl2	0.0598816	0.298574	0.705182	-1.41807	72.631	102.996
LOC101883166	0.125432	0.427607	0.705315	-1.41781	7.07473	10.0306
gata2a	0.606072	0.836272	0.705357	-1.41772	3.21771	4.56181
cpne7	0.0171357	0.1605	0.705358	-1.41772	9.15528	12.9796
LOC110437795	0.123056	0.423669	0.705393	-1.41765	1.97359	2.79785
pcdh2ab2	0.00261526	0.0574591	0.705462	-1.41751	54.6229	77.4285
CABZ01055306.1	0.234991	0.566616	0.705628	-1.41718	2.71934	3.85379
gdap2	0.0105459	0.124266	0.705638	-1.41716	26.7306	37.8815
her1	0.0415939	0.248464	0.705652	-1.41713	3.69914	5.24217
dus2	0.0222318	0.184731	0.705716	-1.417	10.1678	14.4078
itga9	0.469687	0.757764	0.705768	-1.4169	1.96616	2.78584
CT990618.1	0.222225	0.555062	0.705797	-1.41684	1.06489	1.50877
pdcd11	0.0191779	0.170296	0.705878	-1.41667	32.2542	45.6937
XLOC_007518	0.125238	0.427285	0.705944	-1.41654	0.986294	1.39713
si:dkey-30f3.2	0.158829	0.478433	0.705946	-1.41654	1.52142	2.15515
hs3st1l1	0.803191	0.929677	0.70617	-1.41609	1.31429	1.86115
XLOC_041436	0.0451735	0.258272	0.706186	-1.41606	6.57259	9.30716
fgf17	0.203875	0.535282	0.70621	-1.41601	1.41471	2.00324
gnai2a	0.0263762	0.201317	0.706474	-1.41548	41.6141	58.904
ints6	0.0471135	0.263499	0.706481	-1.41547	6.59494	9.33491
LOC110437883	0.16827	0.490404	0.706503	-1.41542	1.35951	1.92428
vgll4b	0.144793	0.457674	0.706511	-1.41541	1.87814	2.65833
hccsb	0.00455648	0.0789668	0.706553	-1.41532	69.9342	98.9794
LOC556451	0.143075	0.455261	0.706669	-1.41509	2.00308	2.83454
dock6	0.087187	0.357894	0.706743	-1.41494	2.85521	4.03995
znf1117	0.0984174	0.378507	0.706745	-1.41494	1.62719	2.30237
prkacbb	0.164688	0.486648	0.706838	-1.41475	14.5204	20.5428
LOC566194	0.437857	0.73703	0.706839	-1.41475	1.10179	1.55875
cdca7a	0.142082	0.453524	0.706839	-1.41475	47.7675	67.579
prpf31	0.00102658	0.0323242	0.706944	-1.41454	78.2582	110.699
zpr1	0.0305504	0.214093	0.707062	-1.4143	37.6044	53.1841
XLOC_024885	0.206809	0.538787	0.707112	-1.4142	4.60923	6.5184
map1sa	0.0696541	0.320976	0.707137	-1.41415	9.60883	13.5884
snrpb	0.00142912	0.0399673	0.707182	-1.41406	155.103	219.325
vgll4a	0.213114	0.54491	0.707665	-1.4131	1.13883	1.60928
nxf1	0.0673359	0.316772	0.70767	-1.41309	4.33548	6.12641
cyb5a	0.180887	0.506319	0.707735	-1.41296	16.3486	23.0998
foxb1b	0.0310893	0.215519	0.70784	-1.41275	10.1388	14.3235
C12orf75	0.153965	0.47032	0.70793	-1.41257	9.09481	12.8471
gria2b	0.0635832	0.306857	0.708005	-1.41242	35.0838	49.5531
abhd14b	0.179449	0.504428	0.708063	-1.4123	3.73726	5.27815
rhogd	0.200713	0.53086	0.708126	-1.41218	2.7928	3.94394
XLOC_042512	0.138351	0.447178	0.708223	-1.41199	2.13194	3.01027
si:ch73-23l24.1	0.450696	0.745061	0.708336	-1.41176	9.87285	13.9381
il12rb2l	0.0498543	0.271576	0.708413	-1.41161	7.82886	11.0513
mvb12a	0.399638	0.709184	0.708577	-1.41128	2.37788	3.35585
BX649416.1	0.0240939	0.19251	0.70859	-1.41125	5.53769	7.81508
nlrc6	0.194382	0.522954	0.708652	-1.41113	1.47334	2.07907
ablim2	0.0706488	0.32282	0.708683	-1.41107	13.4109	18.9237
si:dkey-93h22.8	0.0984447	0.378507	0.708717	-1.411	3.64959	5.14957
nomo	0.0123163	0.134895	0.708763	-1.41091	140.792	198.644
si:ch211-185a18.2	0.0538453	0.28137	0.708778	-1.41088	5.04739	7.12127
zgc:66433	0.304498	0.630722	0.708821	-1.41079	7.2747	10.2631
snapc1b	0.0310734	0.215496	0.70909	-1.41026	5.46097	7.70139
si:dkey-56m15.2	0.128982	0.43243	0.709287	-1.40987	0.996062	1.40431
pcdh2g17	0.0680377	0.3182	0.709304	-1.40983	120.574	169.989
tnfaip2b	0.212971	0.544688	0.709366	-1.40971	2.03216	2.86475
larsb	0.0196312	0.172018	0.709413	-1.40962	35.0125	49.3542
sobpa	0.190427	0.518809	0.709472	-1.4095	4.13113	5.82283
nlgn2a	0.144569	0.457175	0.709521	-1.4094	74.1189	104.463
XPO5	0.126862	0.429842	0.709567	-1.40931	4.74845	6.69203
si:ch211-171l17.14	0.130512	0.434813	0.709769	-1.40891	1.0908	1.53684
myct1a	0.363215	0.679781	0.709838	-1.40877	1.1995	1.68983
si:ch211-212k18.9	0.230527	0.563055	0.709868	-1.40871	1.53997	2.16938
porcnl	0.00411841	0.0745042	0.709911	-1.40863	27.5858	38.8581
znf217	0.00805258	0.107491	0.710068	-1.40832	20.6581	29.0931
thrab	0.0996924	0.380616	0.710104	-1.40825	11.7416	16.535
lama4	0.0715133	0.324366	0.710331	-1.40779	13.8634	19.5169
mettl4	0.069567	0.320976	0.710398	-1.40766	3.47404	4.89027
mtfmt	0.0121722	0.134205	0.710411	-1.40764	7.14486	10.0574
f13a1b	0.529535	0.793639	0.710573	-1.40731	17.4592	24.5706
zmp:0000000760	0.920661	0.972608	0.710591	-1.40728	5.55247	7.81388
znf207a	0.000660648	0.025728	0.710662	-1.40714	59.425	83.6192
fabp10b	0.103022	0.386378	0.710821	-1.40682	1.04795	1.47427
gli2a	0.0264661	0.201419	0.710844	-1.40678	23.8435	33.5425
nop56	0.0183143	0.16624	0.710879	-1.40671	87.5362	123.138
dgkaa	0.0348393	0.227727	0.710915	-1.40664	13.4452	18.9125
imp4	0.0819206	0.346806	0.710924	-1.40662	14.3364	20.1659
si:ch211-212k18.5	0.0551591	0.284462	0.710935	-1.4066	48.1036	67.6624
pcdh2g10	0.149379	0.463441	0.711062	-1.40635	2.55941	3.59941
myl13	0.440109	0.737748	0.711262	-1.40595	241.377	339.364
zmym2	0.0243741	0.193341	0.711296	-1.40588	31.9583	44.9297
adgrl4	0.3469	0.666649	0.711296	-1.40588	1.28708	1.80949
pkd1l2a	0.742848	0.906495	0.711569	-1.40534	2.34284	3.2925
XLOC_026765	0.19381	0.522605	0.711646	-1.40519	0.957874	1.346
zgc:172014	0.136457	0.444648	0.711726	-1.40504	0.969821	1.36263
si:ch211-221j21.3	0.0995955	0.380593	0.711873	-1.40474	1.30463	1.83267
CR847503.1	0.0699322	0.321636	0.711926	-1.40464	2.36594	3.32329
gdpd4b	0.081511	0.345753	0.711979	-1.40454	4.98936	7.00774
zbtb20	0.0391299	0.240602	0.712094	-1.40431	7.46251	10.4797
arl4aa	0.372455	0.687781	0.71214	-1.40422	5.4897	7.70873
BX005003.1	0.0347729	0.227688	0.712246	-1.40401	36.1331	50.7312
fam219aa	0.0278143	0.20649	0.712249	-1.404	33.3183	46.7789
LOC108183614	0.13066	0.434831	0.712316	-1.40387	1.83546	2.57675
elavl1a	0.0342387	0.225529	0.71233	-1.40384	103.998	145.996
jmjd7	0.115601	0.409672	0.712407	-1.40369	1.65178	2.31858
LOC101885018	0.102177	0.385396	0.712573	-1.40337	3.67762	5.16104
orc3	0.107343	0.393651	0.71258	-1.40335	15.0371	21.1023
gal3st4	0.28257	0.611677	0.712784	-1.40295	14.2263	19.9588
znf800b	0.161403	0.482414	0.712972	-1.40258	1.50694	2.1136
foxg1b	0.147559	0.461279	0.713028	-1.40247	0.994474	1.39472
extl2	0.167658	0.48978	0.713242	-1.40205	0.972334	1.36326
znf207b	0.000513186	0.0223359	0.713243	-1.40205	86.4138	121.156
SLC35E2A	0.0108655	0.127074	0.713251	-1.40203	12.102	16.9674
naglu	0.252534	0.582143	0.713277	-1.40198	1.65136	2.31518
si:ch211-242b18.1	0.00674147	0.0978053	0.71333	-1.40188	72.3929	101.486
dock9b	0.264977	0.593457	0.713533	-1.40148	2.41995	3.39151
amot	0.114813	0.408078	0.713542	-1.40146	2.11571	2.96507
myb	0.861085	0.950578	0.713564	-1.40142	2.2911	3.21078
si:ch211-42i9.8	0.163152	0.48536	0.713735	-1.40108	9.20931	12.903
ostm1	0.145335	0.458412	0.713798	-1.40096	5.06416	7.09467
si:dkey-253d23.3	0.131219	0.436095	0.713805	-1.40094	2.73643	3.83358
rell1	0.0549874	0.284118	0.71395	-1.40066	11.9612	16.7535
adi1	0.224837	0.557777	0.714004	-1.40055	13.0342	18.2551
si:dkey-9i23.15	0.123977	0.425077	0.714054	-1.40046	11.738	16.4385
mocs3	0.275033	0.604226	0.714164	-1.40024	1.61037	2.2549
ccdc103	0.238104	0.568966	0.71423	-1.40011	1.77735	2.48848
parvg	0.353924	0.672339	0.714253	-1.40006	1.6285	2.28
mnd1	0.165437	0.487352	0.714258	-1.40005	4.14164	5.79853
trit1	0.00508103	0.0840743	0.714286	-1.4	22.2418	31.1385
CABZ01011209.1	0.140363	0.450461	0.714302	-1.39997	0.872587	1.22159
prepl	0.0733682	0.327966	0.714333	-1.39991	2.29851	3.21771
rasip1	0.555343	0.80968	0.714347	-1.39988	5.05725	7.07954
FP101861.1	0.405314	0.712977	0.714452	-1.39967	1.60653	2.24862
plxnc1	0.237029	0.568566	0.714457	-1.39966	1.21295	1.69772
dclk2a	0.143638	0.455949	0.714838	-1.39892	27.937	39.0816
si:ch73-37h15.2	0.146583	0.460271	0.714878	-1.39884	3.51264	4.91362
ripor2	0.0311583	0.21565	0.714893	-1.39881	6.13975	8.58835
wdr90	0.232178	0.564307	0.714914	-1.39877	1.70467	2.38444
znf1173	0.1483	0.462382	0.714988	-1.39862	1.92476	2.69201
rgs3b	0.0682074	0.318403	0.715037	-1.39853	25.8699	36.1798
si:ch211-74m13.1	0.0688395	0.319766	0.715113	-1.39838	3.70792	5.18508
gata3	0.190889	0.519266	0.715136	-1.39833	9.66197	13.5107
ngfra	0.0139192	0.143842	0.715475	-1.39767	16.6228	23.2333
si:dkey-269o24.6	0.200066	0.530068	0.715492	-1.39764	1.89003	2.64158
pwp2h	0.0745969	0.330975	0.715523	-1.39758	19.0431	26.6143
focad	0.125749	0.427839	0.715598	-1.39743	4.18828	5.85283
bach1b	0.464637	0.754086	0.71562	-1.39739	2.16273	3.02217
si:dkey-19f4.2	0.36732	0.683807	0.715633	-1.39736	1.28576	1.79668
g2e3	0.0622683	0.304366	0.715635	-1.39736	21.6347	30.2314
map4k3b	0.135511	0.443164	0.715654	-1.39732	11.5768	16.1765
lmo3	0.00206587	0.0495347	0.715661	-1.39731	216.337	302.289
si:ch73-221f6.4	0.0454748	0.259225	0.715725	-1.39718	5.99741	8.3795
stxbp5l	0.127801	0.431019	0.715877	-1.39689	27.6987	38.692
tmem169b	0.0826368	0.348209	0.716106	-1.39644	3.98242	5.56122
LOC110437746	0.0391756	0.240624	0.716142	-1.39637	3.26658	4.56136
kidins220a	0.0675813	0.317174	0.716193	-1.39627	8.00137	11.1721
tmem121aa	0.00123547	0.0364325	0.716501	-1.39567	65.0077	90.7294
alpk3b	0.246374	0.577299	0.716695	-1.39529	2.77873	3.87715
zgc:158689	0.105591	0.389865	0.716835	-1.39502	7.28551	10.1634
sptbn1	0.268256	0.597005	0.716888	-1.39492	39.4233	54.9923
cadm1a	0.113647	0.406016	0.716914	-1.39487	3.18716	4.44567
sdad1	0.0680881	0.318349	0.71695	-1.3948	8.86219	12.361
rnaset2	0.0347507	0.227688	0.717002	-1.3947	20.6574	28.8108
supt7l	0.0440735	0.25495	0.717022	-1.39466	2.38184	3.32184
spata2l	0.36701	0.683548	0.717076	-1.39455	0.965803	1.34686
si:dkey-4p15.3	0.158028	0.476886	0.717145	-1.39442	26.9327	37.5554
wnt16	0.37436	0.689595	0.717171	-1.39437	3.38984	4.72669
nudt14	0.00331772	0.0672396	0.717278	-1.39416	12.53	17.4689
ndnf	0.0083025	0.109293	0.717339	-1.39404	117.843	164.278
XLOC_044317	0.169597	0.492188	0.717442	-1.39384	1.13459	1.58143
raf1a	0.252076	0.58186	0.71745	-1.39382	3.9672	5.52958
tmem117	0.0246724	0.194841	0.717466	-1.39379	14.4045	20.0769
arhgef1a	0.259292	0.588485	0.717717	-1.39331	2.04134	2.84422
LOC100536649	0.148065	0.461899	0.717911	-1.39293	0.922684	1.28524
gtf2e1	0.00474791	0.0812021	0.717919	-1.39292	15.5933	21.7202
zgc:173726	0.131711	0.436489	0.718028	-1.3927	2.92455	4.07303
pyya	0.203563	0.534986	0.71807	-1.39262	36.4178	50.7162
stmn3	0.0440598	0.25495	0.718214	-1.39234	181.465	252.661
eme1	0.0445958	0.25659	0.71829	-1.3922	7.09996	9.88454
lpgat1	0.00108937	0.0335719	0.718313	-1.39215	71.4696	99.4965
homeza	0.00354191	0.069196	0.718428	-1.39193	87.2282	121.415
slc25a51a	0.132546	0.437712	0.718433	-1.39192	11.6583	16.2275
GNAZ	0.080304	0.342577	0.718569	-1.39165	60.7511	84.5445
nrbp2a	0.133123	0.438691	0.718585	-1.39162	4.41547	6.14467
polr1c	0.0339187	0.224211	0.718622	-1.39155	17.2033	23.9393
LOC101882703	0.0917118	0.365363	0.718696	-1.39141	4.40146	6.12423
si:ch211-153f2.7	0.227364	0.560016	0.718817	-1.39117	2.33612	3.24995
gpr182	0.668215	0.869048	0.718838	-1.39113	4.42619	6.15742
cacna2d2a	0.00708244	0.100133	0.718913	-1.39099	27.5259	38.2882
nrp2a	0.0328558	0.220805	0.718949	-1.39092	16.3338	22.719
CABZ01085052.1	0.285552	0.615497	0.71895	-1.39092	49.1054	68.3015
zdhhc17	0.252718	0.582411	0.718965	-1.39089	36.9398	51.3791
ddx27	0.0401242	0.243744	0.719404	-1.39004	7.38281	10.2624
zgc:171220	0.120758	0.420258	0.719639	-1.38959	2.68448	3.73031
ascc3	0.10208	0.385396	0.719683	-1.3895	5.71985	7.94774
myo6b	0.689242	0.879414	0.719684	-1.3895	1.00151	1.3916
zgc:162944	0.0374804	0.235543	0.719789	-1.3893	14.6345	20.3316
si:ch211-194m7.3	0.16167	0.482959	0.719886	-1.38911	3.16974	4.40312
frmd3	0.0726836	0.326649	0.719936	-1.38901	9.09237	12.6294
sirt5	0.0261956	0.200693	0.719996	-1.3889	13.3577	18.5525
sema7a	0.0274961	0.205498	0.720234	-1.38844	13.711	19.0369
r3hdm4	0.0765191	0.334639	0.720295	-1.38832	16.8213	23.3534
XLOC_025024	0.219986	0.552706	0.72041	-1.3881	1.05996	1.47132
thyn1	0.21836	0.551094	0.72049	-1.38794	2.82036	3.91451
zgc:100829	0.0734971	0.328241	0.7206	-1.38773	13.777	19.1188
iqsec2a	0.194676	0.523113	0.720688	-1.38756	33.302	46.2086
fam207a	0.0639192	0.307598	0.720786	-1.38737	8.29839	11.513
ek1	0.00437685	0.0771763	0.720995	-1.38697	74.7281	103.646
epn3b	0.0622823	0.304366	0.72124	-1.3865	8.73231	12.1074
pcmtl	0.0196474	0.172072	0.721245	-1.38649	10.2618	14.2278
mtg1	0.0412058	0.246919	0.721613	-1.38578	8.03103	11.1293
hoxb3a	0.000877474	0.0297967	0.721691	-1.38563	184.551	255.72
arglu1a	0.00285149	0.060729	0.721827	-1.38537	63.011	87.2937
LOC101885328	0.284721	0.614455	0.721896	-1.38524	1.56988	2.17466
znf385a	0.00331599	0.0672396	0.72199	-1.38506	73.1482	101.315
LOC103911473	0.0506967	0.273822	0.721991	-1.38506	23.5292	32.5893
FO082781.1	0.0331419	0.221703	0.722006	-1.38503	11.618	16.0913
sumf2	0.160601	0.481176	0.722037	-1.38497	4.95048	6.85627
rspo3	0.478116	0.762739	0.722157	-1.38474	1.80745	2.50285
mis12	0.222165	0.554994	0.72223	-1.3846	13.8942	19.2379
dnajc16l	0.243383	0.574083	0.722291	-1.38448	13.0768	18.1045
sumf1	0.0338182	0.224058	0.722365	-1.38434	11.351	15.7136
FO744854.1	0.141426	0.452088	0.722378	-1.38432	3.95801	5.47914
zgc:171599	0.0197202	0.172622	0.722468	-1.38414	8.75008	12.1114
fcho1	0.0478296	0.265511	0.722657	-1.38378	5.12876	7.09709
trpc7b	0.161536	0.482645	0.722723	-1.38366	7.19016	9.94872
suox	0.0784843	0.339236	0.722838	-1.38344	4.64477	6.42574
LOC101883513	0.0665563	0.314371	0.72307	-1.38299	5.3565	7.408
LOC108192084	0.0704902	0.322563	0.72315	-1.38284	9.8231	13.5838
ints8	0.0132147	0.139207	0.723164	-1.38281	51.0287	70.5631
ppp1r14bb	0.255661	0.584979	0.723166	-1.38281	22.8852	31.6459
canx	0.0126734	0.136182	0.723237	-1.38267	565.533	781.947
snrpf	0.00893115	0.11399	0.72333	-1.3825	33.1959	45.8932
mogat3a	0.223053	0.55585	0.723423	-1.38232	5.91728	8.17956
si:ch1073-104i17.1	0.0142548	0.145207	0.723433	-1.3823	5.90266	8.15923
cntfr	0.00573866	0.089222	0.723519	-1.38213	122.492	169.3
spag8	0.329811	0.653684	0.723578	-1.38202	1.81611	2.5099
ube2s	0.166013	0.488072	0.723644	-1.38189	30.453	42.0828
tnnt2c	0.196284	0.525312	0.723664	-1.38186	62.8405	86.8366
sec14l1	0.142402	0.454039	0.723667	-1.38185	4.66125	6.44116
LO018154.1	0.128156	0.431063	0.723679	-1.38183	4.98462	6.88789
fam222ba	0.0605118	0.300236	0.72369	-1.38181	11.2434	15.5362
ptbp2a	0.00295567	0.062272	0.7238	-1.3816	38.524	53.2246
ppargc1a	0.114759	0.407968	0.724065	-1.38109	13.3827	18.4828
pigq	0.0336432	0.22375	0.724073	-1.38108	15.3623	21.2166
ptrh2	0.0487631	0.268956	0.724113	-1.381	3.9077	5.39652
ccar1	0.0492339	0.270088	0.724282	-1.38068	37.5668	51.8676
metrn	0.0190203	0.169868	0.724311	-1.38062	24.6847	34.0802
tmem67	0.0333449	0.222547	0.724326	-1.38059	5.23645	7.22941
nop58	0.0742518	0.330009	0.724342	-1.38056	102.115	140.976
LOC100537853	0.082674	0.348247	0.724388	-1.38048	4.82993	6.6676
LOC103910812	0.188043	0.516511	0.724513	-1.38024	1.73814	2.39904
amacr	0.304115	0.630682	0.72454	-1.38019	1.23951	1.71075
gmpr2	0.198876	0.528613	0.724549	-1.38017	13.8173	19.0702
dohh	0.0717349	0.324544	0.724673	-1.37993	14.7859	20.4035
sh3bp4a	0.0560413	0.286916	0.724811	-1.37967	23.249	32.0759
pex6	0.0858967	0.355754	0.724818	-1.37966	4.59153	6.33473
sec22ba	0.051211	0.275291	0.72482	-1.37965	7.24351	9.99353
dchs1b	0.193295	0.52222	0.724824	-1.37964	14.9661	20.648
cks2	0.16212	0.483952	0.724852	-1.37959	3.34476	4.61441
shroom4	0.136091	0.44413	0.724878	-1.37954	7.82705	10.7977
utp11l	0.0170574	0.159984	0.724889	-1.37952	9.25536	12.768
ptpmt1	0.0635802	0.306857	0.724962	-1.37938	5.1451	7.09706
ptcd2	0.109818	0.398629	0.724965	-1.37938	7.76015	10.7042
si:dkeyp-82a1.6	0.183944	0.510487	0.725045	-1.37923	5.74429	7.92267
kcnj19b	0.0393187	0.241245	0.725231	-1.37887	37.4178	51.5944
rab40c	0.00255894	0.056416	0.725235	-1.37886	74.1511	102.244
CABZ01099847.1	0.20376	0.535223	0.725275	-1.37879	1.30842	1.80404
slc7a6	0.0913228	0.364576	0.725293	-1.37875	12.8933	17.7767
nkd3	0.20914	0.541879	0.725313	-1.37872	2.33903	3.22486
coil	0.103858	0.387064	0.725406	-1.37854	3.90258	5.37986
enkur	0.040374	0.244606	0.725478	-1.3784	10.9427	15.0834
zmp:0000000984	0.050316	0.272887	0.725562	-1.37824	4.88293	6.72986
nup214	0.110737	0.400743	0.725567	-1.37823	6.14446	8.46849
LOC101886363	0.0746746	0.331134	0.725576	-1.37822	2.94094	4.05325
tmem120a	0.091168	0.364385	0.725605	-1.37816	7.18616	9.90368
top2a	0.0267074	0.202362	0.725636	-1.3781	66.3774	91.4748
ntrk2a	0.105866	0.390554	0.725663	-1.37805	38.8763	53.5735
dhrs13a.3	0.0269846	0.203714	0.725667	-1.37804	7.5455	10.398
p2ry8	0.218236	0.551094	0.725774	-1.37784	1.10041	1.51619
eif4g2a	0.0698149	0.321448	0.725922	-1.37756	235.725	324.724
fam160a2	0.176541	0.501502	0.725955	-1.3775	9.75455	13.4369
ftsj1	0.0295751	0.212121	0.725976	-1.37746	19.1171	26.333
igsf9b	0.0397987	0.242889	0.725999	-1.37741	16.7546	23.078
sun1	0.042705	0.251322	0.726022	-1.37737	25.7075	35.4088
isg20	0.0187478	0.168387	0.726062	-1.37729	28.8428	39.725
nudt5	0.0213754	0.179964	0.726156	-1.37711	10.5484	14.5263
cep83	0.0256127	0.197813	0.726211	-1.37701	6.1953	8.53099
bmpr1aa	0.00632509	0.0944752	0.726237	-1.37696	35.8232	49.3271
eif3ha	0.00335592	0.0672661	0.726257	-1.37692	68.3729	94.1442
CT573139.2	0.24706	0.577807	0.726278	-1.37688	1.3309	1.8325
btbd3b	0.105535	0.389865	0.726557	-1.37635	39.872	54.8779
LOC101885470	0.0496637	0.27122	0.726569	-1.37633	2.89463	3.98397
sox9a	0.123513	0.424454	0.726743	-1.376	3.68549	5.07124
myl10	0.46211	0.752672	0.726938	-1.37563	177.827	244.624
cep192	0.385376	0.699394	0.727048	-1.37543	1.37888	1.89655
zgc:112052	0.00805347	0.107491	0.727145	-1.37524	26.4528	36.379
CR382372.1	0.49359	0.771857	0.727294	-1.37496	1.20854	1.66169
fryb	0.100279	0.381068	0.7273	-1.37495	32.5114	44.7015
radx	0.151491	0.466493	0.727317	-1.37492	2.70482	3.7189
tmem101	0.235173	0.566794	0.727322	-1.37491	4.14628	5.70075
LOC108180269	0.315443	0.641347	0.72735	-1.37485	2.3054	3.16959
si:dkey-35m8.1	0.0375701	0.235672	0.727515	-1.37454	3.60887	4.96054
smyd1b	0.239399	0.570006	0.727523	-1.37453	76.1176	104.626
gpat3	0.204347	0.535702	0.727531	-1.37451	2.65672	3.6517
dnajc25	0.257097	0.586987	0.727538	-1.3745	3.25477	4.47368
fgfr3	0.00491945	0.0830254	0.727543	-1.37449	31.3687	43.116
zgc:172282	0.0414724	0.247911	0.727572	-1.37443	20.3989	28.037
EML6	0.143623	0.455949	0.727778	-1.37404	32.938	45.2583
CABZ01074453.1	0.118274	0.414805	0.727814	-1.37398	2.45441	3.3723
vrk2	0.158824	0.478433	0.727822	-1.37396	2.93928	4.03846
trabd	0.133549	0.43942	0.727874	-1.37386	6.52449	8.96376
isoc2	0.15625	0.474284	0.72794	-1.37374	4.42586	6.07997
esyt1a	0.0999889	0.380916	0.728233	-1.37319	7.90385	10.8535
srgap3	0.0141906	0.145207	0.728248	-1.37316	41.3996	56.8482
qtrt2	0.0693399	0.32073	0.728269	-1.37312	8.10545	11.1297
LOC101883836	0.180315	0.505789	0.728305	-1.37305	5.44121	7.47106
si:ch73-144d13.4	0.125601	0.427757	0.728386	-1.3729	1.75907	2.41503
cyb561d2	0.199949	0.530068	0.72843	-1.37281	3.50619	4.81335
LOC569391	0.116726	0.411697	0.728437	-1.3728	1.98708	2.72787
[truncated: 15,193 more rows]
